# Supplementary material for: Structures of the hydrate and dihydrate forms of the DNA-binding radioprotector methyl­pro­amine
Source: Acta Crystallogr E Crystallogr Commun. 2018 Nov 30;74(Pt 12):1903–7. doi: 10.1107/S2056989018016791 (PMC6281125; doi:10.1107/S2056989018016791)
Supplement: Supplementary file 1 [file e-74-01903-sup1.cif]

##############################################################################
#                                                                            #
# This CIF contains the data in a paper accepted for publication in          #
# Acta Crystallographica Section E. It conforms to the requirements of       #
# Notes for Authors for Acta Crystallographica Section E, and has been       #
# peer reviewed under the auspices of the IUCr Commission on Journals.       #
#                                                                            #
# Full details of the Crystallographic Information File format               #
# are given in the paper "The Crystallographic Information File (CIF):       #
# a New Standard Archive File for Crystallography" by S. R. Hall, F. H.      #
# Allen and I. D. Brown [Acta Cryst. (1991), A47, 655-685].                  #
#                                                                            #
# The current version of the core CIF dictionary is obtainable from          #
# ftp://ftp.iucr.org/pub/cif_core.dic.                                       #
#                                                                            #
# Software is freely available for graphical display of the structure(s)     #
# in this CIF. For information consult the CIF software page                 #
# http://www.iucr.org/resources/cif/software.                                #
#                                                                            #
# This file may be used for bona fide research purposes within the           #
# scientific community so long as proper attribution is given to the journal # 
# article from which it was obtained.                                        #
#                                                                            #
##############################################################################
data_1_dihydrate
_audit_creation_method     'SHELXL-2016/6'
_journal_date_recd_electronic     2018-11-12
_journal_date_accepted     2018-11-26
_journal_name_full     'Acta Crystallographica, Section E'
_journal_year     2018
_journal_volume     74
_journal_issue     12
_journal_page_first     1903
_journal_page_last     1907
_journal_paper_category     GO
_journal_paper_doi     10.1107/S2056989018016791
_journal_coeditor_code     SJ5567
_publ_contact_author_name     'Jonathan Michael White'
_publ_contact_author_address
;
School of Chemistry and BIO-21 Institute
University of Melbourne
Parkville
VIC 3010
Melbourne, Australia
;
_publ_contact_author_email     'whitejm@unimelb.edu.au'
_publ_contact_author_fax     ?
_publ_contact_author_phone     '+613 83442445'
_publ_section_title
;
Structures of the hydrate and dihydrate forms of the DNA-binding radioprotector
methylproamine
;
loop_
    _publ_author_name
    _publ_author_footnote
    _publ_author_address
    'White, Jonathan Michael' .
;
School of Chemistry and BIO-21 Institute
University of Melbourne
Parkville
VIC 3010
Melbourne,
Australia
;
    'Brydon, Samuel Charles' .
;
School of Chemistry and BIO-21 Institute
University of Melbourne
Parkville
VIC 3010
Melbourne,
Australia
;
    'Fellowes, Thomas' .
;
School of Chemistry and BIO-21 Institute
University of Melbourne
Parkville
VIC 3010
Melbourne,
Australia
;
_publ_section_synopsis
;
The dihydrate and hydrate forms of the DNA-binding bis-benzimidazole
radioprotector methylproamine are reported. These are the first single-crystal
structures of bis-benzimidazoles related to Hoechst 33342 to be reported.
;
_chemical_name_systematic
;\
<i>N</i>,<i>N</i>,3-Trimethyl-4-[6-(4-methylpiperazin-1-yl)-\
1<i>H</i>,3'<i>H</i>-[2,5'-bibenzo[<i>d</i>]imidazol]-2'-yl]aniline
dihydrate
;
_chemical_name_common     ?
_chemical_formula_moiety     'C28 H31 N7, 2(H2 O1)'
_chemical_formula_sum     'C28 H35 N7 O2'
_chemical_formula_iupac     'C28 H31 N7, 2H2 O1'
_chemical_formula_weight     501.63
_chemical_melting_point     ?
_space_group_crystal_system     monoclinic
_space_group_name_H-M_alt     'P 21/c'
_space_group_name_Hall     '-P 2ybc'
loop_
    _space_group_symop_operation_xyz
    'x, y, z'
    '-x, y+1/2, -z+1/2'
    '-x, -y, -z'
    'x, -y-1/2, z-1/2'
_cell_length_a     8.7190(3)
_cell_length_b     12.0891(3)
_cell_length_c     24.6794(7)
_cell_angle_alpha     90
_cell_angle_beta     90.806(3)
_cell_angle_gamma     90
_cell_volume     2601.07(13)
_cell_formula_units_Z     4
_cell_measurement_reflns_used     4889
_cell_measurement_theta_min     3.5560
_cell_measurement_theta_max     75.0040
_cell_measurement_temperature     130.00(10)
_exptl_crystal_description     PLATE
_exptl_crystal_colour     BROWN
_exptl_crystal_size_max     0.407
_exptl_crystal_size_mid     0.185
_exptl_crystal_size_min     0.036
_exptl_crystal_density_diffrn     1.281
_exptl_crystal_density_meas     ?
_exptl_crystal_density_method     ?
_exptl_crystal_F_000     1072
_exptl_absorpt_coefficient_mu     0.670
_exptl_absorpt_correction_type     multi-scan
_exptl_absorpt_process_details
;
(CrysAlisPro; Rigaku OD, 2015)
;
_exptl_absorpt_correction_T_min     0.91065
_exptl_absorpt_correction_T_max     1.00000
_diffrn_ambient_temperature     130.00(10)
_diffrn_source     'micro-focus sealed X-ray tube'
_diffrn_radiation_type     'Cu K\a'
_diffrn_radiation_wavelength     1.54184
_diffrn_radiation_monochromator     mirror
_diffrn_measurement_device_type
                  'Rigaku Oxford Diffraction SuperNova, Dual, Cu at zero, Atlas'
_diffrn_measurement_device     'four-circle diffractometer'
_diffrn_measurement_method     '\w scans'
_diffrn_detector     'CCD plate'
_diffrn_detector_area_resol_mean     10.2273
_diffrn_reflns_number     15892
_diffrn_reflns_av_R_equivalents     0.0326
_diffrn_reflns_av_unetI/netI     0.0342
_diffrn_reflns_theta_min     3.582
_diffrn_reflns_theta_max     75.755
_diffrn_reflns_theta_full     67.684
_diffrn_measured_fraction_theta_max     0.984
_diffrn_measured_fraction_theta_full     1.000
_diffrn_reflns_limit_h_min     -10
_diffrn_reflns_limit_h_max     10
_diffrn_reflns_limit_k_min     -15
_diffrn_reflns_limit_k_max     14
_diffrn_reflns_limit_l_min     -16
_diffrn_reflns_limit_l_max     30
_diffrn_radiation_probe     x-ray
_refine_special_details     ?
_reflns_number_total     5318
_reflns_number_gt     4425
_reflns_threshold_expression     'I > 2\s(I)'
_refine_ls_structure_factor_coef     Fsqd
_refine_ls_matrix_type     full
_refine_ls_R_factor_all     0.0536
_refine_ls_R_factor_gt     0.0438
_refine_ls_wR_factor_gt     0.1111
_refine_ls_wR_factor_ref     0.1194
_refine_ls_goodness_of_fit_ref     1.029
_refine_ls_restrained_S_all     1.029
_refine_ls_number_reflns     5318
_refine_ls_number_parameters     362
_refine_ls_number_restraints     0
_refine_ls_hydrogen_treatment     mixed
_refine_ls_weighting_scheme     calc
_refine_ls_weighting_details
              'w=1/[\s^2^(Fo^2^)+(0.0583P)^2^+0.7255P] where P=(Fo^2^+2Fc^2^)/3'
_atom_sites_solution_hydrogens     mixed
_atom_sites_solution_primary     ?
_atom_sites_solution_secondary     ?
_refine_ls_shift/su_max     0.001
_refine_ls_shift/su_mean     0.000
_refine_diff_density_max     0.205
_refine_diff_density_min     -0.244
_refine_ls_extinction_method     none
_refine_ls_extinction_coef     .
loop_
    _atom_type_symbol
    _atom_type_description
    _atom_type_scat_dispersion_real
    _atom_type_scat_dispersion_imag
    _atom_type_scat_source
    'C' 'C' 0.0181 0.0091
                         'International Tables Vol C Tables 4.2.6.8 and 6.1.1.4'
    'H' 'H' 0.0000 0.0000
                         'International Tables Vol C Tables 4.2.6.8 and 6.1.1.4'
    'N' 'N' 0.0311 0.0180
                         'International Tables Vol C Tables 4.2.6.8 and 6.1.1.4'
    'O' 'O' 0.0492 0.0322
                         'International Tables Vol C Tables 4.2.6.8 and 6.1.1.4'
_computing_data_collection
;
CrysAlisPro (Rigaku OD, 2015)
;
_computing_cell_refinement
;
CrysAlisPro (Rigaku OD, 2015)
;
_computing_data_reduction
;
CrysAlisPro (Rigaku OD, 2015)
;
_computing_structure_solution
;
SHELXT (Sheldrick, 2015a)
;
_computing_structure_refinement
;
<i>SHELXL2016/6</i> (Sheldrick, 2015b)
;
_computing_molecular_graphics
;
Crystalmaker (Palmer 2014)
;
_computing_publication_material
;
publCIF (Westrip, 2010)
;
loop_
    _atom_site_type_symbol
    _atom_site_label
    _atom_site_fract_x
    _atom_site_fract_y
    _atom_site_fract_z
    _atom_site_U_iso_or_equiv
    _atom_site_adp_type
    _atom_site_calc_flag
    _atom_site_occupancy
    _atom_site_disorder_assembly
    _atom_site_disorder_group
    C C1 0.69302(17) 0.17764(11) 0.65874(5) 0.0243(3) Uani d 1 . .
    C C2 0.79427(17) 0.11850(12) 0.69258(6) 0.0258(3) Uani d 1 . .
    C C3 0.81413(17) 0.00556(12) 0.68405(6) 0.0277(3) Uani d 1 . .
    H H3 0.881999 -0.033944 0.707464 0.033 Uiso calc 1 . .
    C C4 0.73832(17) -0.05232(12) 0.64241(6) 0.0270(3) Uani d 1 . .
    C C5 0.64357(18) 0.00932(12) 0.60713(6) 0.0287(3) Uani d 1 . .
    H H5 0.594461 -0.026113 0.577227 0.034 Uiso calc 1 . .
    C C6 0.62141(17) 0.12092(12) 0.61563(6) 0.0268(3) Uani d 1 . .
    H H6 0.555661 0.160674 0.591572 0.032 Uiso calc 1 . .
    C C7 0.65276(17) 0.29433(11) 0.66734(5) 0.0242(3) Uani d 1 . .
    C C8 0.56121(17) 0.46080(11) 0.64655(5) 0.0244(3) Uani d 1 . .
    C C9 0.49737(18) 0.55453(11) 0.62294(5) 0.0257(3) Uani d 1 . .
    H H9 0.479766 0.559215 0.584935 0.031 Uiso calc 1 . .
    C C10 0.46019(17) 0.64149(11) 0.65739(6) 0.0253(3) Uani d 1 . .
    C C11 0.48861(18) 0.63285(12) 0.71361(6) 0.0281(3) Uani d 1 . .
    H H11 0.464455 0.693767 0.736265 0.034 Uiso calc 1 . .
    C C12 0.55047(19) 0.53861(12) 0.73678(5) 0.0287(3) Uani d 1 . .
    H H12 0.566304 0.533360 0.774861 0.034 Uiso calc 1 . .
    C C13 0.58903(17) 0.45133(11) 0.70256(5) 0.0249(3) Uani d 1 . .
    C C14 0.38673(17) 0.74118(11) 0.63489(5) 0.0248(3) Uani d 1 . .
    C C15 0.27354(17) 0.90514(12) 0.63245(6) 0.0253(3) Uani d 1 . .
    C C16 0.21044(18) 1.00914(12) 0.64186(6) 0.0272(3) Uani d 1 . .
    H H16 0.196434 1.035778 0.677671 0.033 Uiso calc 1 . .
    C C17 0.16846(17) 1.07293(12) 0.59683(6) 0.0287(3) Uani d 1 . .
    C C18 0.1847(2) 1.02899(13) 0.54424(6) 0.0330(3) Uani d 1 . .
    H H18 0.153195 1.072271 0.513946 0.040 Uiso calc 1 . .
    C C19 0.2453(2) 0.92474(13) 0.53543(6) 0.0318(3) Uani d 1 . .
    H H19 0.254261 0.896344 0.499724 0.038 Uiso calc 1 . .
    C C20 0.29259(18) 0.86253(12) 0.58001(6) 0.0266(3) Uani d 1 . .
    C C21 0.2269(2) 1.25553(12) 0.63172(7) 0.0340(3) Uani d 1 . .
    H H21A 0.314059 1.266312 0.607004 0.041 Uiso calc 1 . .
    H H21B 0.266620 1.219978 0.665212 0.041 Uiso calc 1 . .
    C C22 0.1582(2) 1.36723(13) 0.64567(7) 0.0378(4) Uani d 1 . .
    H H22A 0.075915 1.357214 0.672463 0.045 Uiso calc 1 . .
    H H22B 0.238348 1.415039 0.662181 0.045 Uiso calc 1 . .
    C C23 -0.0209(2) 1.34796(14) 0.57307(9) 0.0430(4) Uani d 1 . .
    H H23A -0.065811 1.383431 0.540348 0.052 Uiso calc 1 . .
    H H23B -0.104284 1.336053 0.599265 0.052 Uiso calc 1 . .
    C C24 0.0488(2) 1.23730(13) 0.55780(8) 0.0390(4) Uani d 1 . .
    H H24A -0.030972 1.189565 0.541029 0.047 Uiso calc 1 . .
    H H24B 0.130560 1.248921 0.530945 0.047 Uiso calc 1 . .
    C C25 0.88799(19) 0.17115(13) 0.73735(6) 0.0322(3) Uani d 1 . .
    H H25A 0.832606 0.165570 0.771519 0.048 Uiso calc 1 . .
    H H25B 0.905626 0.249222 0.728749 0.048 Uiso calc 1 . .
    H H25C 0.986732 0.132916 0.740906 0.048 Uiso calc 1 . .
    C C26 0.7615(2) -0.21319(13) 0.58283(7) 0.0370(4) Uani d 1 . .
    H H26A 0.686373 -0.176899 0.558870 0.056 Uiso calc 1 . .
    H H26B 0.739873 -0.292682 0.584254 0.056 Uiso calc 1 . .
    H H26C 0.864900 -0.201421 0.568883 0.056 Uiso calc 1 . .
    C C27 0.8446(2) -0.22581(13) 0.67654(7) 0.0398(4) Uani d 1 . .
    H H27A 0.953129 -0.208560 0.671010 0.060 Uiso calc 1 . .
    H H27B 0.828282 -0.305536 0.672196 0.060 Uiso calc 1 . .
    H H27C 0.815422 -0.203391 0.713128 0.060 Uiso calc 1 . .
    C C28 0.0293(2) 1.52855(14) 0.61022(9) 0.0481(5) Uani d 1 . .
    H H28A 0.109769 1.577017 0.624928 0.072 Uiso calc 1 . .
    H H28B -0.051069 1.519072 0.637206 0.072 Uiso calc 1 . .
    H H28C -0.015043 1.561809 0.577347 0.072 Uiso calc 1 . .
    N N1 0.75161(17) -0.16655(10) 0.63700(5) 0.0326(3) Uani d 1 . .
    N N2 0.60315(15) 0.35974(10) 0.62531(5) 0.0247(3) Uani d 1 . .
    N N3 0.64741(15) 0.34701(10) 0.71470(5) 0.0258(3) Uani d 1 . .
    N N4 0.33347(15) 0.82541(9) 0.66670(5) 0.0252(3) Uani d 1 . .
    N N5 0.36288(15) 0.75965(10) 0.58267(5) 0.0276(3) Uani d 1 . .
    N N6 0.11305(15) 1.18284(10) 0.60580(5) 0.0304(3) Uani d 1 . .
    N N7 0.09523(16) 1.42065(11) 0.59706(6) 0.0340(3) Uani d 1 . .
    O O1 0.71569(15) 0.55306(10) 0.49523(5) 0.0367(3) Uani d 1 . .
    O O2 0.43370(15) 0.65458(9) 0.48653(4) 0.0320(2) Uani d 1 . .
    H H1A 0.685(3) 0.481(2) 0.4987(10) 0.064(7) Uiso d 1 . .
    H H1B 0.768(4) 0.559(3) 0.4623(13) 0.088(10) Uiso d 1 . .
    H H2 0.5989(19) 0.3436(14) 0.5915(7) 0.024(4) Uiso d 1 . .
    H H2A 0.413(3) 0.691(2) 0.5155(9) 0.049(6) Uiso d 1 . .
    H H2B 0.532(3) 0.631(2) 0.4886(11) 0.079(9) Uiso d 1 . .
    H H4A 0.339(2) 0.8289(15) 0.7019(8) 0.029(4) Uiso d 1 . .
loop_
    _atom_site_aniso_label
    _atom_site_aniso_U_11
    _atom_site_aniso_U_22
    _atom_site_aniso_U_33
    _atom_site_aniso_U_12
    _atom_site_aniso_U_13
    _atom_site_aniso_U_23
    C1 0.0348(7) 0.0171(6) 0.0212(6) 0.0013(5) 0.0027(5) 0.0007(5)
    C2 0.0335(7) 0.0217(7) 0.0222(6) -0.0003(6) 0.0013(5) 0.0005(5)
    C3 0.0346(7) 0.0222(7) 0.0262(7) 0.0041(6) -0.0018(6) 0.0027(5)
    C4 0.0350(7) 0.0191(7) 0.0269(7) 0.0020(5) 0.0028(6) 0.0002(5)
    C5 0.0392(8) 0.0214(7) 0.0256(7) 0.0006(6) -0.0029(6) -0.0029(5)
    C6 0.0367(7) 0.0211(7) 0.0226(6) 0.0037(6) -0.0010(5) 0.0005(5)
    C7 0.0345(7) 0.0182(6) 0.0199(6) 0.0004(5) 0.0013(5) 0.0017(5)
    C8 0.0369(7) 0.0177(6) 0.0186(6) -0.0003(5) 0.0027(5) -0.0012(5)
    C9 0.0418(8) 0.0188(6) 0.0163(6) 0.0023(6) 0.0001(5) 0.0002(5)
    C10 0.0382(7) 0.0169(6) 0.0207(6) 0.0011(5) -0.0001(5) -0.0002(5)
    C11 0.0459(8) 0.0182(6) 0.0201(7) 0.0032(6) 0.0001(6) -0.0030(5)
    C12 0.0477(8) 0.0227(7) 0.0156(6) 0.0038(6) 0.0000(6) -0.0002(5)
    C13 0.0390(7) 0.0171(6) 0.0186(6) 0.0010(5) 0.0003(5) 0.0018(5)
    C14 0.0389(7) 0.0174(6) 0.0181(6) 0.0006(5) 0.0004(5) -0.0016(5)
    C15 0.0350(7) 0.0190(6) 0.0219(7) 0.0001(5) -0.0005(5) 0.0015(5)
    C16 0.0379(7) 0.0194(6) 0.0243(7) 0.0014(6) 0.0019(5) -0.0011(5)
    C17 0.0333(7) 0.0193(7) 0.0335(8) 0.0008(6) -0.0003(6) 0.0014(6)
    C18 0.0475(9) 0.0232(7) 0.0282(7) 0.0007(6) -0.0072(6) 0.0053(6)
    C19 0.0495(9) 0.0242(7) 0.0216(7) 0.0020(6) -0.0041(6) -0.0009(5)
    C20 0.0392(8) 0.0189(6) 0.0217(7) 0.0002(6) -0.0011(6) -0.0002(5)
    C21 0.0434(9) 0.0213(7) 0.0369(8) 0.0041(6) -0.0054(7) -0.0022(6)
    C22 0.0536(10) 0.0219(7) 0.0381(9) 0.0051(7) 0.0041(7) -0.0010(6)
    C23 0.0373(8) 0.0280(8) 0.0634(12) 0.0063(7) -0.0037(8) 0.0076(8)
    C24 0.0429(9) 0.0237(7) 0.0498(10) 0.0025(7) -0.0131(7) 0.0034(7)
    C25 0.0402(8) 0.0264(7) 0.0297(8) 0.0028(6) -0.0055(6) -0.0016(6)
    C26 0.0538(10) 0.0215(7) 0.0358(8) 0.0046(7) 0.0007(7) -0.0045(6)
    C27 0.0573(10) 0.0217(7) 0.0403(9) 0.0090(7) -0.0062(8) 0.0018(6)
    C28 0.0591(11) 0.0256(8) 0.0598(12) 0.0146(8) 0.0114(9) 0.0020(8)
    N1 0.0474(8) 0.0185(6) 0.0318(7) 0.0049(5) -0.0021(6) -0.0010(5)
    N2 0.0410(7) 0.0173(5) 0.0158(6) 0.0035(5) 0.0012(5) -0.0006(4)
    N3 0.0420(7) 0.0171(5) 0.0184(5) 0.0017(5) 0.0010(5) 0.0012(4)
    N4 0.0411(7) 0.0170(5) 0.0175(6) 0.0026(5) 0.0007(5) -0.0003(4)
    N5 0.0446(7) 0.0185(6) 0.0198(6) 0.0031(5) -0.0013(5) -0.0006(4)
    N6 0.0355(6) 0.0193(6) 0.0362(7) 0.0027(5) -0.0012(5) 0.0027(5)
    N7 0.0397(7) 0.0197(6) 0.0429(8) 0.0059(5) 0.0069(6) 0.0029(5)
    O1 0.0456(6) 0.0286(6) 0.0360(6) 0.0002(5) 0.0037(5) -0.0011(5)
    O2 0.0499(7) 0.0276(5) 0.0186(5) 0.0081(5) -0.0014(4) -0.0036(4)
_geom_special_details
;
 All esds (except the esd in the dihedral angle between two l.s. planes)
 are estimated using the full covariance matrix.  The cell esds are taken
 into account individually in the estimation of esds in distances, angles
 and torsion angles; correlations between esds in cell parameters are only
 used when they are defined by crystal symmetry.  An approximate (isotropic)
 treatment of cell esds is used for estimating esds involving l.s. planes.
;
loop_
    _geom_bond_atom_site_label_1
    _geom_bond_atom_site_label_2
    _geom_bond_site_symmetry_2
    _geom_bond_distance
    _geom_bond_publ_flag
    C1 C2 . 1.403(2) ?
    C1 C6 . 1.405(2) ?
    C1 C7 . 1.4698(18) y
    C2 C3 . 1.393(2) ?
    C2 C25 . 1.506(2) ?
    C3 C4 . 1.401(2) ?
    C3 H3 . 0.9500 ?
    C4 N1 . 1.3923(18) y
    C4 C5 . 1.406(2) ?
    C5 C6 . 1.379(2) ?
    C5 H5 . 0.9500 ?
    C6 H6 . 0.9500 ?
    C7 N2 . 1.3695(17) y
    C7 N3 . 1.3325(18) y
    C8 N2 . 1.3808(17) ?
    C8 C9 . 1.3871(19) ?
    C8 C13 . 1.4047(19) ?
    C9 C10 . 1.3931(19) ?
    C9 H9 . 0.9500 ?
    C10 C11 . 1.410(2) ?
    C10 C14 . 1.4701(19) y
    C11 C12 . 1.381(2) ?
    C11 H11 . 0.9500 ?
    C12 C13 . 1.3957(19) ?
    C12 H12 . 0.9500 ?
    C13 N3 . 1.3910(18) ?
    C14 N4 . 1.3708(18) y
    C14 N5 . 1.3215(18) y
    C15 N4 . 1.3799(18) ?
    C15 C16 . 1.393(2) ?
    C15 C20 . 1.4051(19) ?
    C16 C17 . 1.397(2) ?
    C16 H16 . 0.9500 ?
    C17 C18 . 1.412(2) ?
    C17 N6 . 1.4321(19) y
    C18 C19 . 1.385(2) ?
    C18 H18 . 0.9500 ?
    C19 C20 . 1.390(2) ?
    C19 H19 . 0.9500 ?
    C20 N5 . 1.3877(19) ?
    C21 N6 . 1.466(2) ?
    C21 C22 . 1.519(2) ?
    C21 H21A . 0.9900 ?
    C21 H21B . 0.9900 ?
    C22 N7 . 1.463(2) ?
    C22 H22A . 0.9900 ?
    C22 H22B . 0.9900 ?
    C23 N7 . 1.460(2) ?
    C23 C24 . 1.519(2) ?
    C23 H23A . 0.9900 ?
    C23 H23B . 0.9900 ?
    C24 N6 . 1.460(2) ?
    C24 H24A . 0.9900 ?
    C24 H24B . 0.9900 ?
    C25 H25A . 0.9800 ?
    C25 H25B . 0.9800 ?
    C25 H25C . 0.9800 ?
    C26 N1 . 1.455(2) ?
    C26 H26A . 0.9800 ?
    C26 H26B . 0.9800 ?
    C26 H26C . 0.9800 ?
    C27 N1 . 1.449(2) ?
    C27 H27A . 0.9800 ?
    C27 H27B . 0.9800 ?
    C27 H27C . 0.9800 ?
    C28 N7 . 1.464(2) ?
    C28 H28A . 0.9800 ?
    C28 H28B . 0.9800 ?
    C28 H28C . 0.9800 ?
    N2 H2 . 0.856(18) ?
    N4 H4A . 0.870(19) ?
    O1 H1A . 0.91(3) ?
    O1 H1B . 0.94(3) ?
    O2 H2A . 0.86(2) ?
    O2 H2B . 0.90(3) ?
loop_
    _geom_angle_atom_site_label_1
    _geom_angle_atom_site_label_2
    _geom_angle_atom_site_label_3
    _geom_angle_site_symmetry_1
    _geom_angle_site_symmetry_3
    _geom_angle
    _geom_angle_publ_flag
    C2 C1 C6 . . 118.14(12) ?
    C2 C1 C7 . . 123.56(13) ?
    C6 C1 C7 . . 118.25(13) ?
    C3 C2 C1 . . 119.22(13) ?
    C3 C2 C25 . . 117.25(13) ?
    C1 C2 C25 . . 123.50(13) ?
    C2 C3 C4 . . 122.83(13) ?
    C2 C3 H3 . . 118.6 ?
    C4 C3 H3 . . 118.6 ?
    N1 C4 C3 . . 121.77(13) ?
    N1 C4 C5 . . 121.03(13) ?
    C3 C4 C5 . . 117.17(13) ?
    C6 C5 C4 . . 120.44(13) ?
    C6 C5 H5 . . 119.8 ?
    C4 C5 H5 . . 119.8 ?
    C5 C6 C1 . . 122.07(13) ?
    C5 C6 H6 . . 119.0 ?
    C1 C6 H6 . . 119.0 ?
    N3 C7 N2 . . 111.95(12) ?
    N3 C7 C1 . . 126.63(12) ?
    N2 C7 C1 . . 121.22(12) ?
    N2 C8 C9 . . 132.08(13) ?
    N2 C8 C13 . . 104.98(12) ?
    C9 C8 C13 . . 122.86(12) ?
    C8 C9 C10 . . 117.10(12) ?
    C8 C9 H9 . . 121.4 ?
    C10 C9 H9 . . 121.4 ?
    C9 C10 C11 . . 120.36(13) ?
    C9 C10 C14 . . 119.47(12) ?
    C11 C10 C14 . . 120.14(12) ?
    C12 C11 C10 . . 122.06(13) ?
    C12 C11 H11 . . 119.0 ?
    C10 C11 H11 . . 119.0 ?
    C11 C12 C13 . . 117.98(13) ?
    C11 C12 H12 . . 121.0 ?
    C13 C12 H12 . . 121.0 ?
    N3 C13 C12 . . 130.21(13) ?
    N3 C13 C8 . . 110.09(12) ?
    C12 C13 C8 . . 119.61(13) ?
    N5 C14 N4 . . 112.53(12) ?
    N5 C14 C10 . . 124.66(13) ?
    N4 C14 C10 . . 122.81(12) ?
    N4 C15 C16 . . 132.48(13) ?
    N4 C15 C20 . . 105.04(12) ?
    C16 C15 C20 . . 122.44(13) ?
    C15 C16 C17 . . 117.71(13) ?
    C15 C16 H16 . . 121.1 ?
    C17 C16 H16 . . 121.1 ?
    C16 C17 C18 . . 119.68(13) ?
    C16 C17 N6 . . 118.32(13) ?
    C18 C17 N6 . . 121.99(13) ?
    C19 C18 C17 . . 122.03(14) ?
    C19 C18 H18 . . 119.0 ?
    C17 C18 H18 . . 119.0 ?
    C18 C19 C20 . . 118.53(14) ?
    C18 C19 H19 . . 120.7 ?
    C20 C19 H19 . . 120.7 ?
    N5 C20 C19 . . 130.40(13) ?
    N5 C20 C15 . . 110.05(12) ?
    C19 C20 C15 . . 119.54(13) ?
    N6 C21 C22 . . 111.44(14) ?
    N6 C21 H21A . . 109.3 ?
    C22 C21 H21A . . 109.3 ?
    N6 C21 H21B . . 109.3 ?
    C22 C21 H21B . . 109.3 ?
    H21A C21 H21B . . 108.0 ?
    N7 C22 C21 . . 110.56(14) ?
    N7 C22 H22A . . 109.5 ?
    C21 C22 H22A . . 109.5 ?
    N7 C22 H22B . . 109.5 ?
    C21 C22 H22B . . 109.5 ?
    H22A C22 H22B . . 108.1 ?
    N7 C23 C24 . . 110.66(14) ?
    N7 C23 H23A . . 109.5 ?
    C24 C23 H23A . . 109.5 ?
    N7 C23 H23B . . 109.5 ?
    C24 C23 H23B . . 109.5 ?
    H23A C23 H23B . . 108.1 ?
    N6 C24 C23 . . 110.25(15) ?
    N6 C24 H24A . . 109.6 ?
    C23 C24 H24A . . 109.6 ?
    N6 C24 H24B . . 109.6 ?
    C23 C24 H24B . . 109.6 ?
    H24A C24 H24B . . 108.1 ?
    C2 C25 H25A . . 109.5 ?
    C2 C25 H25B . . 109.5 ?
    H25A C25 H25B . . 109.5 ?
    C2 C25 H25C . . 109.5 ?
    H25A C25 H25C . . 109.5 ?
    H25B C25 H25C . . 109.5 ?
    N1 C26 H26A . . 109.5 ?
    N1 C26 H26B . . 109.5 ?
    H26A C26 H26B . . 109.5 ?
    N1 C26 H26C . . 109.5 ?
    H26A C26 H26C . . 109.5 ?
    H26B C26 H26C . . 109.5 ?
    N1 C27 H27A . . 109.5 ?
    N1 C27 H27B . . 109.5 ?
    H27A C27 H27B . . 109.5 ?
    N1 C27 H27C . . 109.5 ?
    H27A C27 H27C . . 109.5 ?
    H27B C27 H27C . . 109.5 ?
    N7 C28 H28A . . 109.5 ?
    N7 C28 H28B . . 109.5 ?
    H28A C28 H28B . . 109.5 ?
    N7 C28 H28C . . 109.5 ?
    H28A C28 H28C . . 109.5 ?
    H28B C28 H28C . . 109.5 ?
    C4 N1 C27 . . 118.18(13) y
    C4 N1 C26 . . 118.60(13) y
    C27 N1 C26 . . 112.78(13) y
    C7 N2 C8 . . 107.81(11) ?
    C7 N2 H2 . . 127.9(12) ?
    C8 N2 H2 . . 124.2(12) ?
    C7 N3 C13 . . 105.17(11) ?
    C14 N4 C15 . . 107.25(12) ?
    C14 N4 H4A . . 126.4(12) ?
    C15 N4 H4A . . 126.3(12) ?
    C14 N5 C20 . . 105.13(12) ?
    C17 N6 C24 . . 114.80(13) y
    C17 N6 C21 . . 113.32(12) y
    C24 N6 C21 . . 109.48(12) y
    C23 N7 C22 . . 108.50(13) ?
    C23 N7 C28 . . 110.72(14) ?
    C22 N7 C28 . . 110.83(14) ?
    H1A O1 H1B . . 108(2) ?
    H2A O2 H2B . . 109(2) ?
loop_
    _geom_torsion_atom_site_label_1
    _geom_torsion_atom_site_label_2
    _geom_torsion_atom_site_label_3
    _geom_torsion_atom_site_label_4
    _geom_torsion_site_symmetry_1
    _geom_torsion_site_symmetry_2
    _geom_torsion_site_symmetry_3
    _geom_torsion_site_symmetry_4
    _geom_torsion
    _geom_torsion_publ_flag
    C6 C1 C2 C3 . . . . -3.2(2) ?
    C7 C1 C2 C3 . . . . 174.06(13) ?
    C6 C1 C2 C25 . . . . 174.91(14) ?
    C7 C1 C2 C25 . . . . -7.8(2) ?
    C1 C2 C3 C4 . . . . 0.8(2) ?
    C25 C2 C3 C4 . . . . -177.47(14) ?
    C2 C3 C4 N1 . . . . -175.39(14) ?
    C2 C3 C4 C5 . . . . 2.5(2) ?
    N1 C4 C5 C6 . . . . 174.59(14) ?
    C3 C4 C5 C6 . . . . -3.3(2) ?
    C4 C5 C6 C1 . . . . 0.9(2) ?
    C2 C1 C6 C5 . . . . 2.4(2) ?
    C7 C1 C6 C5 . . . . -175.00(14) ?
    C2 C1 C7 N3 . . . . -30.0(2) y
    C6 C1 C7 N3 . . . . 147.26(15) y
    C2 C1 C7 N2 . . . . 155.44(14) y
    C6 C1 C7 N2 . . . . -27.3(2) y
    N2 C8 C9 C10 . . . . 176.15(15) ?
    C13 C8 C9 C10 . . . . -0.1(2) ?
    C8 C9 C10 C11 . . . . 0.5(2) ?
    C8 C9 C10 C14 . . . . -177.65(13) ?
    C9 C10 C11 C12 . . . . -1.4(2) ?
    C14 C10 C11 C12 . . . . 176.79(15) ?
    C10 C11 C12 C13 . . . . 1.7(2) ?
    C11 C12 C13 N3 . . . . -177.60(15) ?
    C11 C12 C13 C8 . . . . -1.3(2) ?
    N2 C8 C13 N3 . . . . 0.38(17) ?
    C9 C8 C13 N3 . . . . 177.53(14) ?
    N2 C8 C13 C12 . . . . -176.59(14) ?
    C9 C8 C13 C12 . . . . 0.6(2) ?
    C9 C10 C14 N5 . . . . -5.7(2) y
    C11 C10 C14 N5 . . . . 176.15(15) ?
    C9 C10 C14 N4 . . . . 173.54(14) y
    C11 C10 C14 N4 . . . . -4.6(2) ?
    N4 C15 C16 C17 . . . . 176.01(15) ?
    C20 C15 C16 C17 . . . . -1.4(2) ?
    C15 C16 C17 C18 . . . . 2.7(2) ?
    C15 C16 C17 N6 . . . . -175.89(13) ?
    C16 C17 C18 C19 . . . . -1.7(2) ?
    N6 C17 C18 C19 . . . . 176.81(15) ?
    C17 C18 C19 C20 . . . . -0.7(3) ?
    C18 C19 C20 N5 . . . . -176.53(16) ?
    C18 C19 C20 C15 . . . . 2.0(2) ?
    N4 C15 C20 N5 . . . . -0.20(17) ?
    C16 C15 C20 N5 . . . . 177.83(14) ?
    N4 C15 C20 C19 . . . . -178.99(14) ?
    C16 C15 C20 C19 . . . . -1.0(2) ?
    N6 C21 C22 N7 . . . . -57.69(19) ?
    N7 C23 C24 N6 . . . . 60.2(2) ?
    C3 C4 N1 C27 . . . . 1.2(2) y
    C5 C4 N1 C27 . . . . -176.68(15) ?
    C3 C4 N1 C26 . . . . -141.25(15) ?
    C5 C4 N1 C26 . . . . 40.9(2) y
    N3 C7 N2 C8 . . . . -0.72(17) ?
    C1 C7 N2 C8 . . . . 174.58(13) ?
    C9 C8 N2 C7 . . . . -176.60(16) ?
    C13 C8 N2 C7 . . . . 0.18(16) ?
    N2 C7 N3 C13 . . . . 0.92(17) ?
    C1 C7 N3 C13 . . . . -174.06(14) ?
    C12 C13 N3 C7 . . . . 175.75(16) ?
    C8 C13 N3 C7 . . . . -0.79(17) ?
    N5 C14 N4 C15 . . . . -1.25(18) ?
    C10 C14 N4 C15 . . . . 179.45(13) ?
    C16 C15 N4 C14 . . . . -176.92(16) ?
    C20 C15 N4 C14 . . . . 0.83(16) ?
    N4 C14 N5 C20 . . . . 1.09(17) ?
    C10 C14 N5 C20 . . . . -179.62(14) ?
    C19 C20 N5 C14 . . . . 178.09(17) ?
    C15 C20 N5 C14 . . . . -0.53(17) ?
    C16 C17 N6 C24 . . . . -170.61(14) y
    C18 C17 N6 C24 . . . . 10.8(2) ?
    C16 C17 N6 C21 . . . . 62.58(19) y
    C18 C17 N6 C21 . . . . -115.97(17) ?
    C23 C24 N6 C17 . . . . 174.17(14) ?
    C23 C24 N6 C21 . . . . -57.08(18) ?
    C22 C21 N6 C17 . . . . -174.13(13) ?
    C22 C21 N6 C24 . . . . 56.31(18) ?
    C24 C23 N7 C22 . . . . -59.96(19) ?
    C24 C23 N7 C28 . . . . 178.21(15) ?
    C21 C22 N7 C23 . . . . 58.40(18) ?
    C21 C22 N7 C28 . . . . -179.83(15) ?
loop_
    _geom_hbond_atom_site_label_D
    _geom_hbond_atom_site_label_H
    _geom_hbond_atom_site_label_A
    _geom_hbond_site_symmetry_A
    _geom_hbond_distance_DH
    _geom_hbond_distance_HA
    _geom_hbond_distance_DA
    _geom_hbond_angle_DHA
    C23 H23B N2 1_465 0.99 2.65 3.542(2) 149.2
    O1 H1A O2 3_666 0.91(3) 1.98(3) 2.8665(17) 164(2)
    O1 H1B N7 3_676 0.94(3) 1.91(3) 2.8482(18) 170(3)
    N2 H2 O2 3_666 0.856(18) 1.944(18) 2.7797(15) 165.0(17)
    O2 H2A N5 . 0.86(2) 1.91(2) 2.7685(16) 175(2)
    O2 H2B O1 . 0.90(3) 1.86(3) 2.7537(18) 168(3)
    N4 H4A N3 2_656 0.870(19) 2.072(19) 2.9411(16) 176.7(17)
_shelx_space_group_comment
;
The symmetry employed for this shelxl refinement is uniquely defined
by the following loop, which should always be used as a source of
symmetry information in preference to the above space-group names.
They are only intended as comments.
;
_shelx_estimated_absorpt_T_min     ?
_shelx_estimated_absorpt_T_max     ?
_shelx_hkl_file
;
   0   0  -2 3906.90 140.159  13
   0   0   2 3735.54 168.603  12
   0   0  -3-29.2455 29.5858  13
   0   0   3-9.02716 35.3188  12
   0   0  -4 994539. 14086.5  13
   0   0   4 999999. 14272.3  12
   0   0   4 982778. 14285.6   2
   0   0   5 89.0609 71.3653  12
   0   0  -5 15.9602 47.8199  13
   0   0  -6 26503.3 683.281  13
   0   0   6 25860.9 822.305  12
   0   0  -7-28.4339 56.9820  13
   0   0   7-24.4985 83.7047  12
   0   0   7-11.9207 82.0813   2
   0   0   8 148913. 2987.63   2
   0   0  -8 151216. 2646.36  13
   0   0   9-33.9062 102.182   2
   0   0   9 4.60460 102.034  12
   0   0  -9-20.4803 60.8694  13
   0   0 -10 4052.82 289.521  13
   0   0  10 3935.93 406.553   2
   0   0  10 4163.36 414.553  12
   0   0 -11-13.2863 60.3876  13
   0   0  11 49.4397 126.096   2
   0   0  11 39.5188 104.227  12
   0   0  12 2756.41 392.824   2
   0   0  12 2537.50 360.704  12
   0   0  13-11.5871 133.356   2
   0   0  13-144.075 142.712  12
   0   0  14 32209.9 1496.55  12
   0   0  14 32857.5 1493.63   2
   0   0  15-38.4979 136.620  12
   0   0  15-110.644 136.794   2
   0   0  16 711.330 212.302  12
   0   0  16 805.567 276.034   2
   0   0  17 205.458 172.618  12
   0   0  17 55.8490 193.702   2
   0   0  18 1302.40 391.086   2
   0   0  18 1340.61 352.400  12
   0   0  19-138.632 111.100   7
   0   0  19-47.7209 83.4256  11
   0   0  20-58.7247 110.204   2
   0   0  20 53.7896 69.9121  11
   0   0  20-80.2928 80.6473   7
   0   0  20-87.0228 140.725  12
   0   0  21 294.356 132.288   7
   0   0  21 258.462 131.333  11
   0   0  22 5006.28 407.335   7
   0   0  22 6322.84 417.623  11
   0   0  23-73.7563 90.4487  11
   0   0  23-2.32981 109.049   7
   0   0  24 5704.05 435.545   7
   0   0  24 5241.71 375.454  11
   0   0  25 2.58667 79.2039  11
   0   0  25 33.5138 121.275   7
   0   0  26 4.47010 83.1828  11
   0   0  27-56.0602 71.9557  11
   0   0  28 259.300 89.8595  11
   0   0  29-35.2392 65.7554  11
   0   0  30 392.636 85.0205  11
   0   1   0-9.21753 27.6311  13
   0   1   1 2579.03 133.733  13
   0   1  -1 2324.32 165.510  13
   0   1   2 15357.5 437.206   2
   0   1  -2 15669.0 493.300  13
   0   1   2 16361.3 352.219  13
   0  -1   3 20302.7 598.817  12
   0   1  -3 19239.8 595.051  13
   0   1   3 19077.5 576.678  12
   0   1   3 18702.9 549.062   2
   0   1  -4 2676.79 229.057  13
   0   1   4 3129.38 238.523  12
   0   1   4 2844.47 219.260   2
   0  -1   4 2736.52 231.659  12
   0   1   5 46716.0 1163.82  12
   0   1  -5 47298.0 1169.63  13
   0   1   5 46669.1 1148.59   2
   0  -1   5 49982.3 1222.47  12
   0  -1   6 2855.42 277.845  12
   0   1   6 2887.33 264.366  12
   0   1   6 3173.87 272.889   2
   0   1  -6 2962.39 267.054  13
   0   1  -7 4065.35 320.781  13
   0  -1   7 4268.23 358.856  12
   0   1   7 4639.22 385.523  12
   0   1   7 4570.63 368.815   2
   0   1   8 1449.55 226.705   2
   0   1  -8 1124.04 181.560  13
   0  -1   8 1253.68 217.081   2
   0  -1   8 1693.81 250.432  12
   0   1   8 1525.97 220.156  12
   0   1   9 106777. 2426.49   2
   0  -1   9 108991. 2479.14   2
   0  -1   9 105943. 2482.74  12
   0   1  -9 110402. 2314.30  13
   0   1   9 105149. 2416.68  12
   0   1 -10 59851.9 1594.11  13
   0   1  10 57017.5 1710.13   2
   0   1  10 59704.2 1737.27  12
   0  -1  10 59275.4 1765.17   2
   0  -1  10 63019.4 1819.43  12
   0   1  11 362.353 172.226   2
   0  -1  11 245.143 170.900  12
   0  -1  11 384.094 192.615   2
   0   1  11 374.484 148.051  12
   0   1 -11 225.762 114.325  13
   0  -1  12 24186.3 1174.74   2
   0   1  12 23378.5 1121.48   2
   0   1 -12 25325.7 990.764  13
   0   1  12 24371.6 1139.48  12
   0  -1  12 22615.5 1140.86  12
   0   1  13 42632.6 1622.67   2
   0   1  13 41478.9 1615.07  12
   0  -1  13 41661.2 1660.30   2
   0  -1  13 40052.7 1628.58  12
   0   1  14 1315.14 304.134   2
   0  -1  14 1257.54 297.397  12
   0   1  14 1226.53 308.576  12
   0  -1  14 975.689 282.185   2
   0   1  15 11455.0 898.470  12
   0  -1  15 10623.4 897.176   2
   0   1  15 10819.2 863.650   2
   0  -1  15 9900.86 857.699  12
   0   1  16 10912.6 916.306   2
   0  -1  16 10784.6 935.193  12
   0  -1  16 11362.2 994.403   2
   0   1  16 10390.1 901.613  12
   0  -1  17 1191.02 327.998  12
   0   1  17 848.542 283.619   2
   0   1  17 1007.43 304.600  12
   0  -1  17 866.430 309.898   2
   0   1  18 60.7395 141.369   2
   0   1  18 50.0890 107.131  12
   0   1  19 10178.8 995.364   2
   0   1  19 8321.43 900.714  12
   0  -1  19 9083.30 524.980   7
   0  -1  19 10014.4 503.850  11
   0   1  19 9820.51 535.699   7
   0   1  19 10066.4 490.623  11
   0  -1  19 10624.0 1051.60   2
   0  -1  20 23560.6 833.354  11
   0  -1  20 21508.0 1562.98   2
   0   1  20 24191.0 854.673   8
   0  -1  20 23910.5 897.858   7
   0   1  20 23551.5 1573.21   2
   0   1  20 22807.1 1562.97  12
   0   1  20 24646.2 896.521   7
   0   1  20 24547.9 825.065  11
   0  -1  21 9442.28 1051.74   2
   0   1  21 7674.35 909.505   2
   0   1  21 7706.02 445.173  11
   0  -1  21 6867.90 477.372   7
   0   1  21 7629.97 492.418   7
   0  -1  21 8504.66 479.151  11
   0   1  22 24820.8 856.999  11
   0  -1  22 23221.7 927.983   7
   0   1  22 24612.8 928.634   7
   0  -1  22 26044.0 892.696  11
   0  -1  23-47.3221 140.826   7
   0   1  23-10.4802 86.6819  11
   0  -1  23 27.3435 101.913  11
   0   1  23-63.5875 121.427   7
   0   1  24 441.127 131.533  11
   0   1  24 69.5217 106.526   7
   0  -1  24 155.655 126.115   7
   0  -1  24 306.075 117.842  11
   0   1  25 2274.14 238.117  11
   0   1  25 1879.92 258.476   7
   0  -1  25 2211.49 245.315  11
   0   1  26 36.9268 72.2270  11
   0  -1  26 14.5295 90.4614  11
   0   1  27 4550.24 311.250  11
   0  -1  27 4230.67 318.834  11
   0  -1  28-35.2083 83.4469  11
   0   1  28 172.656 80.9415  11
   0   1  29 991.716 124.023  11
   0  -1  29 1154.17 146.875  11
   0   1  30 679.651 90.4543  11
   0  -1  30 731.474 107.158  11
   0   2   0 274.775 93.8909  13
   0   2   1 23985.3 691.909  13
   0   2  -1 23416.9 742.190  13
   0   2   2 6229.11 298.072  13
   0   2  -2 5254.15 362.684  13
   0   2   3 148750. 2441.58  13
   0   2  -3 150470. 2779.84  13
   0   2   4 12171.5 362.345  13
   0   2  -4 11616.1 579.402  13
   0   2   4 11873.3 507.603   2
   0   2   4 11222.1 541.603  12
   0   2   5 12650.7 551.150   2
   0   2   5 13440.8 606.256  12
   0   2  -5 12918.9 632.873  13
   0   2  -6 4419.31 404.580  13
   0   2   6 4729.92 345.951   2
   0   2   6 4811.62 372.398  12
   0   2   7 52976.1 1412.58   2
   0   2   7 54309.4 1480.91  12
   0   2  -7 52846.0 1505.62  13
   0  -2   7 52763.3 1495.77   2
   0  -2   8 67290.3 1833.03   2
   0   2  -8 66677.3 1807.12  13
   0   2   8 68480.4 1747.36   2
   0   2   9 10807.5 653.617  12
   0  -2   9 10600.6 682.009   2
   0   2  -9 9607.75 650.340  13
   0   2   9 11148.9 649.090   2
   0   2  10 22416.4 1003.45   2
   0   2  10 24449.8 1051.34  12
   0   2 -10 22899.9 1021.95  13
   0  -2  10 21870.0 1058.87   2
   0   2  11 1730.03 292.278  12
   0  -2  11 1707.47 320.964   2
   0   2  11 1759.88 302.992   2
   0   2 -11 1750.72 301.921  13
   0  -2  12 50464.0 1838.50   2
   0   2  12 52383.4 1796.57  12
   0   2 -12 52207.2 1707.43  13
   0   2  12 52481.3 1769.97   2
   0   2 -13 9237.64 692.124  13
   0   2  13 8766.16 714.417   2
   0   2  13 9553.52 755.315  12
   0  -2  13 8894.36 783.767   2
   0   2  14 5746.49 608.417  12
   0  -2  14 5430.96 622.214   2
   0   2  14 6527.44 637.980   2
   0   2 -14 4726.34 493.890  13
   0  -2  15 57806.0 2257.13   2
   0   2  15 58733.1 2139.53   2
   0   2  15 54810.0 2106.61  12
   0  -2  16 1472.98 374.156   2
   0   2  16 1574.81 345.752   2
   0   2  16 940.214 274.171  12
   0   2  17 32723.2 1668.07   2
   0   2  17 34425.1 1763.88  12
   0  -2  17 29540.5 1725.10   2
   0  -2  18 518.636 153.696   7
   0  -2  18 659.759 144.089  11
   0   2  18 478.381 259.722  12
   0  -2  18 540.537 265.397   2
   0   2  18 544.408 127.678   7
   0   2  18 118.836 93.3855   2
   0  -2  19 311.013 181.055   2
   0  -2  19-64.1011 85.4090   7
   0   2  19-4.72657 82.0062   8
   0   2  19-4.88427 89.7640  11
   0   2  19 51.9561 83.7852   7
   0   2  19 426.835 218.274  12
   0  -2  19-81.1668 88.2087  11
   0   2  19 319.989 208.942   2
   0  -2  20 28382.7 1834.52   2
   0   2  20 30425.0 983.341   8
   0   2  20 28302.0 971.694   7
   0   2  20 28616.9 895.212  11
   0  -2  20 29539.0 955.186  11
   0  -2  20 27225.9 971.158   7
   0   2  20 24805.4 1652.88  12
   0   2  20 28781.0 1732.01   2
   0  -2  21 11178.2 565.799  11
   0   2  21 11178.9 577.781   8
   0   2  21 11124.0 589.949   7
   0  -2  21 9530.68 559.520   7
   0   2  21 10560.8 518.349  11
   0   2  22 2129.80 254.771   8
   0  -2  22 1637.17 242.980   7
   0   2  22 1840.02 249.383   7
   0   2  22 2118.50 230.157  11
   0  -2  22 1914.79 238.931  11
   0  -2  23 93.3882 91.2786  11
   0   2  23 188.758 95.3057  11
   0   2  23 12.9897 102.538   7
   0   2  23 119.276 97.5533   8
   0   2  24 9397.93 488.464  11
   0   2  24 10232.8 524.513   8
   0   2  24 9508.15 547.827   7
   0  -2  24 9702.59 522.354  11
   0   2  25 15190.3 626.599   8
   0   2  25 15537.0 620.913  11
   0   2  25 15160.3 683.292   7
   0  -2  25 15025.0 652.325  11
   0   2  26 6000.05 359.294  11
   0  -2  26 6737.70 416.156  11
   0   2  27 2874.79 232.330  11
   0  -2  27 3134.96 270.460  11
   0   2  28 5783.86 305.359  11
   0  -2  28 5889.27 342.045  11
   0  -2  29 1310.86 156.551  11
   0  -2  30-18.3080 50.9380  11
   0   3   0-30.7766 107.319  13
   0   3  -1-5.88546 89.8014  13
   0   3   1 157.576 100.447  13
   0   3   2 43306.8 1134.09  13
   0   3  -2 40673.0 1279.72  13
   0   3   3 8421.87 425.553  13
   0   3  -3 8334.57 543.446  13
   0   3   4 41.7968 64.4582  13
   0   3  -4 38.6067 110.736  13
   0   3   5 44931.1 1245.38   2
   0   3   5 44305.5 1340.73  12
   0   3  -5 43622.7 1420.77  13
   0   3   5 44642.5 1009.28  13
   0   3  -6 2660.65 346.184  13
   0   3   6 2945.28 304.381   2
   0  -3   6 2993.57 339.121   2
   0   3   6 2764.74 173.870  13
   0   3   6 2829.24 318.179  12
   0   3   7 1195.26 221.248  12
   0   3   7 1276.27 210.884   2
   0  -3   7 1112.46 234.253   2
   0   3  -7 1072.79 238.825  13
   0   3   8 37977.9 1334.22  12
   0  -3   8 34578.8 1314.30   2
   0   3   8 36983.3 1241.60   2
   0   3  -8 37254.0 1413.63  13
   0   3   9 5584.08 606.712   2
   0   3   9 6977.10 633.380  12
   0  -3  10 32838.2 1386.15   2
   0   3  10 32196.0 1256.67   2
   0   3  10 33123.0 1327.28  12
   0   3 -10 32270.2 1380.74  13
   0   3 -11 12571.4 867.126  13
   0  -3  11 12968.1 892.961   2
   0   3  11 13988.5 839.032   2
   0   3  11 14606.8 883.076  12
   0   3  12 47595.7 1762.12  12
   0   3 -12 47841.0 1792.04  13
   0  -3  12 46137.7 1835.33   2
   0   3  12 47919.5 1710.71   2
   0   3  13 1881.39 348.056  12
   0   3  13 1841.05 348.721   2
   0  -3  13 2109.30 426.427   2
   0   3 -13 1730.93 369.976  13
   0   3  14 7320.86 720.292  12
   0   3 -14 7022.13 685.759  13
   0   3  14 7071.08 683.496   2
   0  -3  14 6160.75 688.645   2
   0   3  15 2988.71 449.718   2
   0  -3  15 3695.41 582.573   2
   0   3  15 3964.29 552.709  12
   0   3  16 12369.2 998.128  12
   0   3  16 11085.9 926.938   2
   0  -3  16 10491.7 1004.80   2
   0   3  17 7424.03 811.207  12
   0  -3  17 7093.94 862.398   2
   0   3  17 7317.33 781.278   2
   0  -3  18 1258.19 431.687   2
   0   3  18 1364.74 378.304  12
   0  -3  18 1554.95 207.148  11
   0  -3  18 1130.48 181.278   7
   0   3  18 1599.43 378.402   2
   0   3  18 1510.86 197.813   7
   0   3  18 1504.10 206.384   8
   0  -3  19 1572.44 218.830  11
   0  -3  19 1027.24 188.666   7
   0   3  19 918.733 314.730  12
   0   3  19 1552.88 182.321  11
   0   3  19 1301.56 191.523   7
   0   3  19 1592.82 221.447   8
   0   3  19 986.750 305.570   2
   0   3  20 982.712 185.105   8
   0  -3  20 542.791 158.565   7
   0   3  20 980.313 152.910  11
   0   3  20 692.392 170.952   7
   0  -3  20 850.079 152.744  11
   0   3  20 1057.62 330.849   2
   0   3  21 2015.41 259.977   8
   0  -3  21 1438.13 239.941   7
   0   3  21 2392.39 235.209  11
   0   3  21 1702.46 237.360   7
   0  -3  21 1713.47 235.643  11
   0   3  22 4376.67 367.260   8
   0   3  22 3887.93 296.474  11
   0  -3  22 3749.15 342.300  11
   0   3  22 3801.13 353.109   7
   0   3  23 4653.00 320.174  11
   0   3  23 3594.30 336.629   7
   0   3  23 4454.38 364.380   8
   0  -3  23 3946.64 336.953  11
   0   3  24 2602.37 247.328  11
   0   3  24 2446.78 273.890   7
   0  -3  24 2252.04 254.823  11
   0   3  24 2476.64 260.692   8
   0  -3  25 17049.4 684.525  11
   0   3  25 16221.4 658.631   8
   0   3  25 15086.6 667.754   7
   0   3  25 16376.8 609.106  11
   0  -3  26 95.5448 97.9692  11
   0   3  26 51.4521 58.4915  11
   0   3  26-93.5937 77.7090   8
   0  -3  27 1743.08 198.633  11
   0  -3  28 2820.27 233.608  11
   0  -3  29 533.168 106.311  11
   0  -3  30 613.751 92.0347  11
   0   4   0 1333.60 249.421  13
   0   4  -1 19055.5 905.664  13
   0   4   1 19603.2 849.221  13
   0   4   2 3876.21 354.331  13
   0   4  -2 4153.08 423.718  13
   0   4  -3 17065.2 887.159  13
   0   4   3 16827.8 741.713  13
   0   4  -4 11857.1 752.417  13
   0   4   4 11871.5 582.516  13
   0   4   5-50.2660 85.5048   2
   0   4  -5 48.9035 134.601  13
   0   4   5-52.4612 85.2634  13
   0   4   6 1512.44 276.284  12
   0   4   6 1456.93 178.202  13
   0   4   6 1186.99 210.210   2
   0   4  -6 932.923 247.110  13
   0   4   7 728.625 104.280  13
   0   4   7 686.269 195.310  12
   0   4   7 653.172 181.301   2
   0   4  -7 737.536 241.534  13
   0   4   8 8733.40 668.625  12
   0   4  -8 8227.88 721.175  13
   0   4   8 9087.75 616.945   2
   0   4   9 16406.6 878.811   2
   0   4   9 16528.0 949.746  12
   0   4  -9 16023.6 1014.26  13
   0   4 -10 11057.6 883.328  13
   0   4  10 13048.1 834.806   2
   0   4  10 12204.1 857.801  12
   0   4  11 419.830 165.052  12
   0   4 -11 413.629 205.880  13
   0   4  11 486.131 162.869   2
   0   4  12 1535.59 341.981  12
   0   4  12 1800.45 334.423   2
   0   4 -12 1841.25 395.286  13
   0   4  13 2260.98 387.166   2
   0   4  13 2514.69 419.781  12
   0   4 -13 2432.90 453.127  13
   0   4 -14 7863.16 819.587  13
   0   4  14 7885.62 731.339   2
   0   4  14 9136.75 831.298  12
   0   4  15 2387.56 417.891   2
   0   4  15 2228.37 419.470  12
   0   4 -15 2074.48 416.239  13
   0   4  16 4722.19 640.828  12
   0   4  16 4234.09 570.144   2
   0  -4  17 3036.53 268.469  11
   0   4  17 2591.62 476.997  12
   0   4  17 3330.77 306.241   8
   0   4  17 2497.44 458.121   2
   0  -4  17 2175.27 244.410   7
   0   4  17 2820.02 261.317   7
   0   4  18 888.991 169.842   8
   0   4  18 574.548 127.973   7
   0   4  18 1378.52 353.353   2
   0  -4  18 756.951 158.312  11
   0   4  18 77.1098 130.111  12
   0   4  19 22416.4 1457.06   2
   0   4  19 22397.5 865.904   8
   0   4  19 20489.4 1479.45  12
   0  -4  19 22832.1 818.792  11
   0   4  19 22533.4 826.702   7
   0  -4  19 23650.7 841.908   4
   0  -4  20 275.492 103.256  11
   0   4  20 249.910 109.822   7
   0   4  20 401.458 135.390   8
   0  -4  20 380.856 114.169   4
   0  -4  21 10178.4 525.695   4
   0   4  21 9724.97 538.195   7
   0   4  21 10890.1 586.570   8
   0  -4  21 10135.5 538.799  11
   0   4  22 9955.06 549.981   7
   0   4  22 11715.6 602.861   8
   0  -4  22 10671.7 550.515  11
   0   4  23 1312.16 213.011   7
   0   4  23 2097.07 256.378   8
   0  -4  23 1738.87 221.741  11
   0  -4  24 1661.32 222.173  11
   0   4  24 1617.09 215.970   8
   0   4  24 1299.96 204.169   7
   0   4  25 6374.32 404.989   7
   0   4  25 7042.83 418.043   8
   0  -4  25 7108.79 417.382  11
   0   4  26 106.273 83.1434   8
   0  -4  26 230.733 95.4600  11
   0   4  27 995.684 143.960   8
   0  -4  27 1098.09 159.619  11
   0  -4  28 1600.81 169.478  11
   0  -4  29-44.4028 60.2088  11
   0   5   0 477.196 320.990  13
   0   5  -1 40093.2 1508.93  13
   0   5   1 41621.6 1465.71  13
   0   5  -2 25822.2 1213.07  13
   0   5   2 26563.5 1110.91  13
   0   5  -3 39727.2 1563.65  13
   0   5   3 40366.8 1366.31  13
   0   5   4 4893.47 427.672  13
   0   5  -4 7308.24 691.134  13
   0   5  -5 2553.19 399.898  13
   0   5   5 2837.73 312.589  13
   0   5   6 12239.8 828.029  12
   0   5   6 12798.4 631.896  13
   0   5   6 11917.8 731.819   2
   0   5  -6 11291.8 880.483  13
   0   5   7 2952.76 417.803  12
   0   5   7 2645.84 350.421   2
   0   5  -7 2757.35 456.050  13
   0   5  -8 13814.8 1010.76  13
   0   5   8 14647.5 963.771  12
   0   5   8 13602.0 826.517   2
   0   5   9 6497.97 574.524   2
   0   5   9 6631.12 647.765  12
   0   5  -9 6612.93 709.963  13
   0   5  10 30793.8 1476.14  12
   0   5  10 30811.3 1347.78   2
   0   5 -10 29382.0 1577.45  13
   0   5  11 1781.30 335.227   2
   0   5 -11 1612.75 376.400  13
   0   5  11 2077.18 392.620  12
   0   5 -12 549.210 266.818  13
   0   5  12 517.609 221.081  12
   0   5  12 760.274 211.274   2
   0   5  13 4740.52 618.604  12
   0   5  13 4227.01 548.895   2
   0   5 -13 4078.37 610.120  13
   0   5 -14 397.869 251.579  13
   0   5  14 229.400 146.429  12
   0   5  14-294.240 175.784   2
   0   5 -15 5444.88 744.250  13
   0   5  15 5374.71 634.845   2
   0   5  15 5058.11 366.304   8
   0   5  15 4622.87 628.151  12
   0   5  16 113.364 64.9909   9
   0   5  16-63.9345 89.4225   8
   0   5  16 551.724 246.641  12
   0   5 -16 515.259 257.999  13
   0   5  16 201.238 176.374   2
   0  -5  16 40.4223 67.0763  11
   0   5  17 108.185 87.9506   8
   0   5  17 72.2215 71.9097   9
   0  -5  17 119.670 72.0009  11
   0   5  18 31489.9 1047.59   8
   0   5  18 30238.2 1808.07  12
   0  -5  18 29637.5 950.215  11
   0   5  18 29930.4 941.900   7
   0  -5  19 2656.01 278.285  11
   0   5  19 2903.43 305.268   8
   0  -5  19 3208.28 312.689   4
   0   5  19 2762.15 276.475   7
   0   5  20 2398.09 256.168   7
   0  -5  20 2132.50 251.097  11
   0  -5  20 2340.79 269.020   4
   0   5  20 2507.01 282.621   8
   0   5  21 207.111 106.066   8
   0  -5  21 244.407 128.124  11
   0   5  21 556.464 131.256   7
   0  -5  21 316.882 110.800   4
   0   5  22 1920.74 229.432   7
   0   5  22 1786.12 243.965   8
   0  -5  22 1752.24 225.916  11
   0  -5  22 1832.58 212.594   4
   0   5  23-38.9148 89.3689   8
   0   5  23 77.5880 93.6674   7
   0  -5  23 127.630 95.6971  11
   0  -5  23 116.703 77.8669   4
   0   5  24 1683.69 217.439   8
   0   5  24 1550.61 196.941   7
   0  -5  24 2128.72 234.277  11
   0  -5  25 619.077 142.482  11
   0   5  25 532.311 127.341   8
   0   5  26 253.332 93.3844   8
   0  -5  26 151.847 86.0443  11
   0   5  27 632.549 113.421   8
   0  -5  27 611.549 111.190  11
   0  -5  28 1317.67 138.114  11
   0   6   0 52274.3 1891.29  13
   0   6   1 1219.99 351.023  13
   0   6  -1 430.539 306.117  13
   0   6   2 46979.3 1708.38  13
   0   6  -2 44715.1 1808.12  13
   0   6   3 33565.2 1381.50  13
   0   6  -3 33850.2 1574.22  13
   0   6   4 700.198 192.777  13
   0   6  -4 677.788 219.493  13
   0   6   5 18456.1 924.708  13
   0   6  -5 15730.6 1125.94  13
   0   6   6 14502.7 1018.08  12
   0   6   6 16147.7 937.693   2
   0   6  -6 16189.9 1162.62  13
   0   6   7 54795.7 2068.21  12
   0   6   7 49375.8 1798.12   2
   0   6  -7 51929.0 2160.79  13
   0   6   8 403.004 207.273  12
   0   6   8 424.626 146.151   2
   0   6  -8 497.313 274.735  13
   0   6  -9 21461.8 1424.63  13
   0   6   9 20973.7 1139.77   2
   0   6   9 21776.6 1315.80  12
   0   6  10 3011.42 436.242   2
   0   6  10 3097.91 492.726  12
   0   6 -10 2651.14 511.270  13
   0   6 -11 1229.28 376.837  13
   0   6  11 1375.88 320.540  12
   0   6  11 1444.92 319.314   2
   0   6  12 4629.75 559.493   2
   0   6 -12 4227.33 702.191  13
   0   6  12 4750.10 638.097  12
   0   6  13 1024.86 255.390   2
   0   6 -13 1490.04 409.153  13
   0   6  13 1060.05 317.783  12
   0   6  14 528.134 234.516  12
   0   6  14 159.632 97.7413   9
   0   6  14 477.167 204.190   2
   0   6 -14 552.528 273.182  13
   0   6  14 64.5286 103.848   8
   0  -6  15 6734.81 422.479   3
   0   6  15 7547.73 467.438   8
   0   6  15 6680.45 831.718  12
   0   6  15 7883.99 451.137   9
   0   6 -15 7403.68 914.966  13
   0  -6  16 3195.27 284.890   3
   0   6 -16 3604.06 641.834  13
   0   6  16 3319.27 300.172   9
   0  -6  16 3072.34 265.838  11
   0   6  16 3393.43 321.613   8
   0   6  16 1981.69 486.656  12
   0  -6  17 460.574 122.643  11
   0   6  17 517.680 138.817   8
   0   6  17 595.093 132.878   9
   0   6  18 12467.9 642.388   8
   0   6  18 12748.9 589.495   9
   0  -6  18 12584.9 582.367  11
   0  -6  19 2371.40 256.018  11
   0   6  19 2079.60 255.258   8
   0   6  19 1662.77 201.360   9
   0  -6  19 2028.72 253.627   4
   0  -6  20 123.081 80.9913   4
   0   6  20-64.7045 99.1006   9
   0  -6  20 39.0679 94.6647  11
   0   6  20 166.374 125.315   8
   0  -6  21 2030.88 236.703  11
   0  -6  21 2046.79 244.625   4
   0   6  21 2274.36 269.548   8
   0  -6  22 10470.7 532.049   4
   0   6  22 10648.5 569.302   8
   0  -6  22 11003.9 533.622  11
   0   6  23 1638.73 216.093   8
   0  -6  23 1323.05 182.323  11
   0  -6  23 1569.97 196.530   4
   0  -6  24 1913.01 193.351   4
   0  -6  24 1924.43 212.514  11
   0   6  24 1692.88 216.288   8
   0  -6  25 56.8039 79.0731  11
   0   6  25 22.1357 72.9856   8
   0   6  26 713.719 125.027   8
   0  -6  26 956.125 134.852  11
   0   6  27 262.033 82.0229   8
   0  -6  27 352.866 84.3300  11
   0   7   0 124.228 144.039  13
   0   7   1 6065.79 657.032  13
   0   7  -1 5162.49 638.098  13
   0   7   2 1128.79 297.510  13
   0   7  -2 1166.06 305.320  13
   0   7  -3 3109.99 518.126  13
   0   7   3 2775.82 420.166  13
   0   7  -4 390.476 148.745  13
   0   7   4 754.687 206.642  13
   0   7   5 1722.97 305.416  13
   0   7  -5 1493.81 380.109  13
   0   7   6 12379.2 910.679   2
   0   7  -6 12854.5 1111.17  13
   0   7   6 11927.3 1005.14  12
   0   7  -7 2475.76 492.891  13
   0   7   7 2101.26 412.268  12
   0   7   7 2800.93 433.550   2
   0   7  -8 28.8834 208.225  13
   0   7   8 339.432 160.769   2
   0   7   8 305.715 222.540  12
   0   7   9-101.278 148.325  12
   0   7  -9-169.536 186.905  13
   0   7 -10 778.821 329.577  13
   0   7  10 385.075 189.661   2
   0   7  10 527.762 235.295  12
   0   7  11 6233.09 765.712  12
   0   7  11 6034.18 649.201   2
   0   7 -11 5401.51 802.763  13
   0  -7  12 127.360 83.2272   3
   0   7 -12 183.310 211.852  13
   0   7  12 185.038 165.863  12
   0   7  12 378.309 120.051   8
   0   7  12-1.16029 84.9384   2
   0   7  12 110.325 74.6586   9
   0   7  13 5131.16 378.226   8
   0   7 -13 5295.25 842.876  13
   0   7  13 5799.05 771.620  12
   0   7  13 5300.34 379.285   9
   0  -7  13 5388.18 385.942   3
   0   7 -14 8832.83 1068.80  13
   0   7  14 9672.45 540.486   8
   0   7  14 8944.26 959.005  12
   0   7  14 9114.58 510.967   9
   0  -7  14 8555.02 508.270   3
   0   7  15 14.9438 83.3864   8
   0   7 -15 213.597 180.860  13
   0  -7  15 14.5500 82.3332   3
   0   7  15-48.9765 79.7379   9
   0   7  16 4698.05 382.105   8
   0  -7  16 5471.35 383.899   3
   0   7  16 5223.19 381.399   9
   0   7  17 7003.85 442.753   9
   0   7  17 6556.52 458.506   8
   0  -7  17 7453.05 438.875   3
   0   7  18 5867.15 433.948   8
   0  -7  18 6281.43 395.447   3
   0   7  18 6023.99 402.062   9
   0   7  19 572.120 148.511   8
   0   7  19 560.927 132.326   9
   0  -7  19 619.351 168.044   4
   0  -7  19 535.757 130.608  11
   0   7  20 108.281 83.0622   9
   0  -7  20-68.5650 74.1860  11
   0  -7  20 28.3471 95.8178   4
   0   7  20-21.1959 101.781   8
   0   7  21 5363.55 334.131   9
   0   7  21 6060.68 426.531   8
   0  -7  21 5419.94 348.979  11
   0  -7  21 4811.09 363.558   4
   0  -7  22 55.2514 79.2949   4
   0  -7  22 31.0158 73.4355  11
   0   7  22-14.5644 104.179   8
   0  -7  23 1698.43 190.661   4
   0  -7  23 1655.81 180.965  11
   0   7  23 1703.73 207.468   8
   0   7  24 1179.24 166.794   8
   0  -7  24 1237.05 151.194   4
   0  -7  24 1275.96 151.640  11
   0   7  25 978.760 147.967   8
   0  -7  25 899.019 117.772  11
   0   7  26 82.9180 68.4159   8
   0   7  27 106.346 52.8566   8
   0   8   0 866.952 304.677  13
   0   8   1 1712.54 381.877  13
   0   8  -1 2197.10 465.015  13
   0   8  -2 690.066 279.832  13
   0   8   2 792.716 256.603  13
   0   8  -3-37.2560 154.158  13
   0   8   3 244.361 152.801  13
   0   8  -4 10622.0 1059.74  13
   0   8   5 995.291 270.730   2
   0   8  -5 620.245 259.283  13
   0   8  -6 1607.09 437.267  13
   0   8   6 1150.46 377.071  12
   0   8   6 1625.53 357.576   2
   0   8   7 4000.00 557.744   2
   0   8   7 4113.55 657.914  12
   0   8  -7 4183.17 701.637  13
   0   8   8 3503.09 515.640   2
   0   8   8 2147.85 473.258  12
   0  -8   8 2659.43 271.430   3
   0   8  -8 2441.83 559.659  13
   0   8   9-115.010 178.846  12
   0  -8   9 172.336 88.2338   3
   0  -8  10 15.6162 77.5862   3
   0   8  10-175.094 176.562  12
   0   8  10 16.8065 81.5968   8
   0   8  11 2376.19 252.548   8
   0   8  11 2606.06 272.323   9
   0  -8  11 2665.07 275.199   3
   0   8  11 2698.68 572.141  12
   0   8 -11 2236.27 558.634  13
   0   8  12 12708.7 617.362   9
   0  -8  12 11912.4 609.439   3
   0   8 -12 12671.3 1325.60  13
   0   8  12 11697.9 1142.62  12
   0   8  12 12726.4 608.344   8
   0   8 -13 14775.2 1453.69  13
   0   8  13 16829.9 724.729   8
   0  -8  13 17200.1 726.332   3
   0   8  13 17709.1 746.479   9
   0   8  13 18311.1 1438.45  12
   0   8  14 5597.08 411.583   9
   0   8  14 5845.01 419.363   8
   0  -8  14 6606.91 435.117   3
   0   8  15 14875.9 673.758   9
   0   8  15 13336.8 653.010   8
   0  -8  15 14305.1 648.205   3
   0  -8  16 7315.38 467.271   3
   0   8  16 7348.85 484.140   8
   0   8  16 7318.62 462.855   9
   0  -8  17 12723.1 590.253   3
   0   8  17 12497.7 603.287   9
   0   8  17 12078.5 621.231   8
   0  -8  18 4691.98 383.349   4
   0  -8  18 4743.78 344.059   3
   0   8  18 4935.24 361.042   9
   0   8  18 4718.64 380.919   8
   0  -8  19 621.853 128.279   3
   0   8  19 400.551 121.925   8
   0   8  19 505.821 123.290   9
   0  -8  19 466.567 140.914   4
   0   8  20 4997.40 374.266   8
   0  -8  20 5055.28 369.920   4
   0   8  20 4558.26 317.343   9
   0   8  21 4265.71 329.618   8
   0  -8  21 3941.83 316.373   4
   0   8  21 4289.61 286.404   9
   0   8  22 1059.50 131.802   9
   0  -8  22 969.195 153.601   4
   0   8  22 837.221 149.493   8
   0  -8  23 1539.06 169.616   4
   0   8  23 1592.99 192.817   8
   0  -8  24 266.768 71.4928   4
   0   8  24 196.152 84.9116   8
   0   8  25 391.540 94.6154   8
   0   8  26 70.0973 53.8101   8
   0   9   0 346.214 223.144  13
   0  -9   0 131.001 79.8959   6
   0  -9   1 22483.2 816.234   6
   0  -9  -1 23084.5 820.284   6
   0   9   1 22871.1 1532.44  13
   0  -9   1 22917.7 801.999   3
   0   9  -1 20636.9 1518.76  13
   0  -9   2 970.967 176.122   6
   0  -9   2 1124.05 170.468   3
   0   9   2 291.588 191.674  13
   0   9  -2 1207.91 376.172  13
   0  -9  -2 861.486 160.828   6
   0  -9   3 915.598 172.114   3
   0  -9  -3 1236.95 189.265   6
   0  -9   3 963.821 176.212   6
   0  -9   4 166.551 94.7645   3
   0   9   4 71.1107 108.489   2
   0   9  -4 421.769 298.028  13
   0  -9  -4 263.478 104.850   6
   0  -9   4 243.367 87.5845   6
   0   9   5 2394.20 507.634  12
   0  -9   5 2830.56 276.367   3
   0  -9  -5 2930.70 271.931   6
   0   9  -5 3045.94 629.038  13
   0  -9   5 2947.40 285.240   6
   0  -9  -6 3454.70 292.061   6
   0   9  -6 3026.01 637.668  13
   0  -9   6 3272.83 308.084   3
   0   9   6 3036.66 613.779  12
   0  -9   6 3182.30 289.578   6
   0  -9   7 8057.90 481.015   3
   0   9   7 7178.08 956.935  12
   0   9  -7 6227.24 906.342  13
   0  -9  -7 7048.31 417.722   6
   0  -9   7 7342.55 442.678   6
   0  -9  -8 22495.0 782.240   6
   0   9  -8 23544.5 1802.59  13
   0  -9   8 23035.7 849.551   3
   0  -9   8 22583.3 818.973   6
   0   9   8 21361.0 779.256   8
   0   9   8 23146.2 1673.10  12
   0   9   9 11231.0 548.965   8
   0   9  -9 11705.7 1281.00  13
   0   9   9 11677.5 1171.28  12
   0  -9   9 10992.3 582.486   3
   0  -9   9 10990.3 547.934   6
   0   9  10 14380.5 1326.89  12
   0  -9  10 14492.5 681.402   3
   0  -9  10 14488.5 627.822   6
   0   9 -10 15075.7 1467.28  13
   0   9  10 15435.4 666.242   8
   0   9  10 15042.8 687.609   9
   0  -9  11 13180.7 650.950   3
   0  -9  11 14213.2 609.984   6
   0   9  11 13121.0 620.717   8
   0   9  11 13413.8 652.160   9
   0  -9  12 1989.39 246.028   3
   0   9  12 1898.53 246.313   9
   0   9  12 1758.12 223.098   8
   0   9  13 2118.26 253.751   8
   0   9  13 2511.06 280.049   9
   0  -9  13 2015.13 249.992   3
   0   9  14 28667.5 969.943   8
   0   9  14 26894.2 956.476   9
   0  -9  14 26979.0 944.582   3
   0  -9  15 12532.3 610.932   3
   0   9  15 12610.7 618.002   8
   0   9  15 13224.6 638.614   9
   0  -9  16 4731.03 351.544   3
   0   9  16 4707.57 364.713   8
   0   9  16 4404.60 353.846   9
   0  -9  17 1831.30 244.243   4
   0  -9  17 1910.21 224.934   3
   0   9  17 2265.55 253.461   8
   0   9  17 1956.39 224.818   9
   0   9  18 2494.78 252.920   9
   0  -9  18 2460.14 237.646   3
   0   9  18 2520.92 264.166   8
   0  -9  18 2804.67 295.192   4
   0   9  19 734.462 160.345   8
   0  -9  19 544.749 139.323   4
   0   9  19 633.771 122.005   9
   0  -9  19 656.144 129.311   3
   0   9  20 459.535 111.510   8
   0   9  20 274.806 74.1999   9
   0  -9  20 364.015 114.091   4
   0   9  21 111.801 86.6482   8
   0   9  21-39.2975 68.0379   9
   0  -9  21-72.5309 77.5821   4
   0   9  22-48.4031 73.9509   8
   0  -9  22 2.05993 64.2015   4
   0  -9  23 130.542 53.1583   4
   0   9  23 341.989 94.2570   8
   0  -9  24 913.224 102.154   4
   0   9  24 850.992 110.202   8
   0  10   0 71448.8 3044.32  13
   0 -10   0 75228.7 1779.72   6
   0  10  -1 2580.85 559.960  13
   0 -10  -1 2568.98 281.795   6
   0 -10   1 2599.90 279.830   6
   0 -10  -2 642.257 145.869   6
   0 -10   2 710.756 153.253   6
   0  10  -2 1049.43 301.081  13
   0 -10   3 11.5476 85.3572   3
   0 -10  -3 23.1550 100.988   6
   0 -10   3-13.7926 90.3172   6
   0 -10   4 392.244 115.069   3
   0 -10  -4 530.161 125.961   6
   0 -10   4 476.206 137.826   6
   0  10   4 410.354 274.881  12
   0  10  -4 589.107 313.242  13
   0 -10  -5 529.866 126.118   6
   0 -10   5 487.778 137.044   6
   0 -10   5 790.188 184.501   3
   0  10  -5 283.878 252.826  13
   0 -10  -6-38.5384 87.5442   6
   0 -10   6-9.88243 88.6847   3
   0 -10   6 3.82851 89.1928   6
   0 -10  -7 4833.94 356.865   6
   0 -10   7 5165.60 394.537   3
   0 -10   7 5121.73 389.177   6
   0 -10   8 10014.0 564.491   3
   0 -10   8 10588.6 552.868   6
   0 -10  -8 10204.1 517.539   6
   0  10   9 4028.37 345.189   9
   0 -10   9 4093.53 362.098   3
   0 -10   9 3875.57 324.773   6
   0  10  10 745.648 163.242   9
   0 -10  10 675.974 134.702   6
   0  10  10 691.050 144.723   8
   0 -10  10 613.844 157.991   3
   0 -10  11 8601.37 522.416   3
   0  10  11 9104.82 496.866   8
   0 -10  11 9819.90 500.855   6
   0  10  11 9298.42 535.327   9
   0  10  12 1524.89 226.252   9
   0 -10  12 1297.68 216.390   3
   0  10  12 1834.98 224.979   8
   0  10  13 4134.05 350.327   9
   0 -10  13 4034.11 345.497   3
   0  10  13 4309.03 338.971   8
   0  10  14 35656.6 1103.99   9
   0  10  14 35259.5 1068.21   8
   0 -10  14 36926.1 1094.50   3
   0 -10  15 4286.83 363.985   4
   0  10  15 4603.28 349.630   8
   0  10  15 4595.29 354.227   9
   0 -10  15 4425.31 344.244   3
   0  10  16 428.923 130.684   8
   0 -10  16 265.820 120.021   4
   0  10  16 306.841 113.625   9
   0 -10  16 354.755 110.657   3
   0  10  17 812.582 148.519   8
   0 -10  17 968.275 178.152   4
   0  10  17 878.917 149.699   9
   0  10  18 2167.90 220.411   8
   0  10  18 1736.20 194.074   9
   0 -10  18 1768.50 222.890   4
   0  10  19 139.459 75.4571   9
   0  10  19 32.7399 73.8482   8
   0 -10  19 12.8897 70.9068   4
   0 -10  20-32.2950 73.6804   4
   0  10  20 62.6946 73.4190   8
   0  10  20-37.9934 57.0800   9
   0  10  21 513.092 81.4886   9
   0 -10  21 470.562 92.9705   4
   0  10  21 327.395 81.5932   8
   0  10  22-67.7443 59.4602   8
   0 -10  22-92.5398 59.6718   4
   0 -10  23 309.215 62.3855   4
   0  10  23 388.072 73.6912   8
   0 -11   0 167.586 134.528   6
   0 -11   1 22320.7 865.586   6
   0 -11  -1 21759.5 848.077   6
   0 -11  -2 2153.43 252.330   6
   0 -11   2 2287.56 273.302   6
   0 -11  -3 36113.8 1123.70   6
   0 -11   3 37147.2 1165.33   6
   0 -11   4 4883.87 391.821   6
   0 -11  -4 5022.53 387.042   6
   0 -11   5 3129.59 316.754   6
   0 -11  -5 3798.66 322.290   6
   0 -11   6 3268.80 316.172   6
   0 -11  -6 3706.71 315.070   6
   0  11   6 3544.32 331.040   9
   0 -11   7 26929.2 942.799   6
   0 -11   7 28110.1 970.126   3
   0 -11  -7 27602.6 909.135   6
   0  11   7 26937.7 950.269   9
   0 -11   8 20980.4 829.556   3
   0  11   8 20963.1 823.670   9
   0 -11   8 21393.9 812.565   6
   0 -11  -8 21574.2 768.669   6
   0 -11   9 10255.0 534.773   6
   0 -11  -9 11669.8 526.688   6
   0 -11   9 11090.6 582.251   3
   0  11   9 9983.07 554.607   9
   0 -11  10 422.905 117.960   6
   0 -11  10 478.374 138.190   3
   0  11  10 370.352 135.360   9
   0 -11  11 12836.0 619.794   3
   0 -11  11 12778.4 558.691   6
   0 -11  11 12807.1 620.605   4
   0  11  11 12669.3 612.484   9
   0 -11  12 460.318 148.317   3
   0 -11  12 114.048 84.4325   6
   0  11  12 216.226 90.9123   8
   0  11  12 177.005 99.5317   9
   0 -11  12 291.404 116.692   4
   0  11  13 373.887 133.706   9
   0 -11  13 224.834 104.430   4
   0  11  13 225.036 99.7709   8
   0 -11  14 4098.12 335.486   4
   0  11  14 4693.94 317.023   8
   0  11  14 4332.10 327.044   9
   0  11  15 356.011 101.538   8
   0  11  15 342.859 110.487   9
   0 -11  15 223.474 104.063   4
   0  11  16 477.717 97.4551   8
   0 -11  16 537.513 129.957   4
   0  11  16 559.620 123.219   9
   0 -11  17 137.002 86.9266   4
   0  11  17 170.580 68.0386   8
   0  11  17 10.7708 71.9251   9
   0  11  18 1100.06 139.333   8
   0  11  18 850.510 118.278   9
   0 -11  18 846.949 141.565   4
   0  11  19 1979.92 171.066   8
   0  11  19 2219.57 176.018   9
   0 -11  19 1971.30 182.801   4
   0 -11  20 3524.05 218.670   4
   0  11  20 3065.79 192.911   8
   0  11  20 3647.96 194.675   9
   0 -11  21 13.7798 39.6503   4
   0 -12   0 867.558 187.550   6
   0  12   0 877.636 157.345   9
   0 -12  -1 12070.2 600.803   6
   0 -12   1 12148.9 605.857   6
   0  12   1 11074.6 541.356   9
   0  12   2 2233.77 245.620   9
   0 -12  -2 2227.28 258.529   6
   0 -12   2 2032.54 245.834   6
   0  12   3 4967.71 363.160   9
   0 -12  -3 5097.15 378.667   6
   0 -12   3 5362.75 392.267   6
   0 -12   4 2236.40 262.462   6
   0  12   4 2255.11 253.916   9
   0 -12  -4 2403.13 254.603   6
   0 -12  -5 1141.80 173.866   6
   0 -12   5 808.172 156.129   6
   0  12   5 1229.39 212.517   9
   0  12   6 615.738 142.727   9
   0 -12  -6 625.545 133.194   6
   0 -12   6 658.444 144.192   6
   0 -12  -7 470.584 117.762   6
   0 -12   7 410.638 122.173   6
   0  12   7 262.030 117.001   9
   0 -12   8 1003.31 169.131   6
   0 -12   8 700.900 128.589   4
   0  12   8 945.633 167.498   9
   0 -12  -8 786.721 133.639   6
   0  12   9 556.629 139.006   9
   0 -12  -9 574.196 116.504   6
   0 -12   9 698.293 136.267   6
   0 -12   9 459.479 126.891   4
   0  12  10 176.378 98.8567   9
   0 -12  10 170.522 99.4710   4
   0 -12  10 220.011 88.0180   6
   0 -12  11 3392.28 251.615   6
   0  12  11 3348.76 284.129   9
   0 -12  11 3110.96 267.266   4
   0  12  12 197.309 92.4834   9
   0 -12  12 143.912 80.8496   4
   0  12  13 1811.44 199.593   9
   0 -12  13 1889.93 202.157   4
   0  12  14 749.062 126.991   9
   0 -12  14 566.259 119.646   4
   0 -12  15 439.274 106.082   4
   0  12  15 319.576 82.4136   9
   0  12  16 445.231 94.5725   9
   0 -12  16 352.272 93.6969   4
   0  12  17 482.140 84.7784   9
   0 -12  17 459.075 89.4726   4
   0 -12  18 481.390 84.0427   4
   0  12  18 586.547 83.0292   9
   0 -13   0 112.785 115.115   6
   0 -13  -1 68.3154 104.066   6
   0 -13   1 62.4160 83.5056   6
   0  13   1 1.66510 71.1521   9
   0 -13   2 54.6916 91.9218   6
   0 -13  -2 214.235 94.9605   6
   0  13   2 202.758 68.9709   9
   0  13   3 177.262 78.0506   9
   0 -13   3 374.595 111.169   6
   0 -13  -3 333.103 109.474   6
   0 -13  -4 1654.64 192.910   6
   0  13   4 1434.23 183.766   9
   0 -13   4 1642.29 210.956   6
   0  13   5 28.5943 77.6673   9
   0 -13   5 84.9477 90.3795   6
   0 -13  -5 53.1143 73.2069   6
   0 -13  -6 1894.39 195.422   6
   0  13   6 1617.45 192.249   9
   0 -13   6 1715.03 196.118   6
   0 -13  -7-31.3738 64.0515   6
   0 -13   7 17.7904 70.9246   6
   0  13   7 55.0567 70.2078   9
   0 -13   8 1371.80 169.829   6
   0  13   8 1123.06 158.371   9
   0 -13  -8 1143.23 135.843   6
   0  13   9 1901.93 196.179   9
   0 -13   9 1884.39 187.216   6
   0 -13  10 227.310 73.7977   6
   0  13  10 270.630 85.7536   9
   0 -13  10 192.626 66.5821   4
   0 -13  11 229.334 74.1779   4
   0  13  11 66.8905 63.5873   9
   0  13  12 645.936 111.981   9
   0 -13  12 550.835 93.6604   4
   0  13  13 397.643 81.7939   9
   0 -13  13 334.908 74.2948   4
   0 -13  14 1310.89 124.839   4
   0  13  14 1731.08 147.236   9
   0  13  15 1393.13 122.478   9
   0 -13  15 924.920 95.3089   4
   0  13  16 550.808 70.9268   9
   0 -14   0 171.191 68.3514   6
   0 -14   1 604.406 120.407   6
   0 -14  -1 580.978 113.161   6
   0 -14   2 1511.11 169.892   6
   0 -14  -2 1352.65 161.058   6
   0  14   3 31.7887 44.9792   9
   0 -14   3 23.5900 72.0157   6
   0 -14  -3 43.0905 61.2392   6
   0 -14   4-46.3779 65.5123   6
   0  14   4-71.8512 57.2699   9
   0 -14  -4 34.6623 58.9551   6
   0 -14  -5 57.7072 56.3969   6
   0  14   5 61.3089 46.3750   9
   0 -14   5 117.761 67.0488   6
   0 -14  -6 218.730 67.0718   6
   0 -14   6 160.465 78.0017   6
   0  14   6 96.5876 46.1619   9
   0 -14  -7 919.844 95.1496   6
   0  14   7 1048.06 120.042   9
   0 -14   7 869.398 116.417   6
   0 -14   8 3045.53 197.615   6
   0  14   8 2621.40 181.471   9
   0 -14   9 954.604 97.9222   6
   0  14   9 739.160 96.6442   9
   0  14  10 5746.61 253.866   9
   0  14  11 3931.72 196.556   9
   0 -15   0-60.8860 45.6783   6
   0 -15  -1 415.270 75.3701   6
   0 -15   1 415.687 70.1471   6
   0 -15  -2 93.5201 34.9831   6
   0 -15   2 124.518 49.4951   6
   0 -15   3 1537.98 122.585   6
   0 -15   4 387.735 68.7177   6
  -1   0  30 3175.61 200.225  11
  -1   0  29 8.60203 58.6561  11
  -1   0  28 1429.56 167.881  11
  -1   0  27-42.5705 96.7600  11
  -1   0  26 26.2409 83.0324  11
  -1   0  25 1.78771 84.9975  11
  -1   0  24 4806.41 352.931  11
  -1   0  23-32.7256 92.5015  11
  -1   0  22 1103.73 217.491   7
  -1   0  22 1339.05 204.684  11
  -1   0  21 6.88324 99.1959   7
  -1   0  21-92.3654 103.386  11
  -1   0  20 1221.65 374.044   2
  -1   0  20 486.379 145.537  11
  -1   0  20 992.948 245.611   7
  -1   0  19 150.720 231.768   2
  -1   0  19 51.7665 91.2323   7
  -1   0  19 35.3972 81.8372  11
  -1   0  18 10633.8 1017.20   2
  -1   0  18 11151.7 568.578   7
  -1   0  18 10719.6 513.365  11
  -1   0  17-94.0049 119.123  12
  -1   0  17 1.29457 199.110   2
  -1   0  16 2945.58 491.817   2
  -1   0  16 3134.09 447.366  12
  -1   0  15-33.7828 106.395  12
  -1   0  15-22.6052 119.000   2
  -1   0  14 29488.7 1341.19  12
  -1   0  14 31941.7 1504.45   2
  -1   0  13-119.334 126.736   2
  -1   0  13 99.1796 127.237  12
  -1   0  12 878.224 239.909   2
  -1   0  12 1082.19 230.667  12
  -1   0  11 12.7960 77.5351  12
  -1   0  11 170.062 140.186   2
  -1   0  10 719.974 174.259  12
   1   0 -10 424.991 92.0802  13
   1   0 -10 501.626 72.6856   1
  -1   0  10 553.113 187.563   2
  -1   0   9-43.1987 84.7013  12
   1   0  -9 50.6711 41.5399   1
   1   0  -9 10.2235 64.1517  13
  -1   0   9 5.10313 131.417   2
   1   0  -8 26540.4 761.576  13
  -1   0   8 28898.3 928.307  12
   1   0  -8 27179.7 695.344   1
  -1   0   8 27015.5 1024.21   2
   1   0  -7 64.7806 54.2704  13
   1   0  -7 55.3465 48.4471   1
  -1   0   7 5.26326 64.3126  12
   1   0  -6 261625. 4134.63  13
  -1   0   6 262981. 4196.80  12
   1   0  -5 14.0546 51.0830  13
  -1   0   5 9.10260 48.3323  12
  -1   0   4 289187. 4486.58  12
   1   0  -4 318131. 4630.18  13
   1   0  -3 33.9418 54.9946  13
  -1   0   3 66.7818 33.3036  12
  -1   0   3 13.0004 63.7318   2
   1   0  -2 80956.0 1509.07   1
   1   0  -2 83090.7 1532.77  13
  -1   0   1 12.5763 44.3164   2
   1   0  -1 15.4468 45.4758   1
   1   0   0 151326. 2295.21  12
   1   0   0 157683. 2492.46   1
   1   0   1 90.8653 40.0794  12
   1   0   1 32.2044 46.7394   1
   1   0   2 39370.4 852.743   1
   1   0   2 39384.9 871.801  12
   1   0   3-26.9079 59.7270  12
   1   0   3 1.93222 48.4388   2
   1   0   3 93.4401 62.8486   1
   1   0   4 346825. 5166.50   1
   1   0   4 331974. 5394.03  12
   1   0   4 347189. 5220.79   2
   1   0   5-47.5866 78.7479   2
   1   0   5-10.5088 46.2965   1
   1   0   5 88.2546 91.6697  12
   1   0   6 27712.1 840.680   2
   1   0   6 27866.1 941.710  12
   1   0   6 26763.9 696.610   1
   1   0   7-31.7829 56.5285   1
   1   0   7 19.6818 89.8310   2
   1   0   7-35.5594 116.415  12
   1   0   8 198930. 3830.27  12
   1   0   8 201426. 3658.37   2
   1   0   9-10.7226 106.057  12
   1   0   9 10.2206 110.365   2
  -1   0 -10 6740.97 452.299  13
   1   0  10 6589.82 513.882   2
   1   0  10 7252.17 588.503  12
  -1   0 -11-74.7420 73.9559  13
   1   0  11-131.172 182.831  12
   1   0  11 27.2995 107.467   2
   1   0  12 5744.33 579.776  12
  -1   0 -12 5857.15 438.082  13
   1   0  12 4728.46 488.428   2
   1   0  13 32.2332 129.769   2
   1   0  13-24.9970 118.600  12
   1   0  14 94822.0 2864.53  12
   1   0  14 87005.1 2607.85   2
   1   0  15-183.153 145.675  12
   1   0  15 229.339 156.784   2
   1   0  16 114.432 132.603   2
   1   0  16 144.318 126.630  12
   1   0  17-159.049 181.570   2
   1   0  17 179.342 132.634  12
   1   0  18 5169.90 687.406   2
   1   0  18 6040.40 397.772   7
   1   0  18 5584.21 768.694  12
   1   0  18 6185.70 380.259  11
   1   0  19-53.1306 110.057   7
   1   0  19 172.848 109.599  12
   1   0  19-70.2346 85.6593  11
   1   0  20 23595.1 1668.86  12
   1   0  20 23546.8 875.348   7
   1   0  20 23502.3 833.602  11
   1   0  20 21657.5 1511.44   2
   1   0  21-98.1768 95.8937  11
   1   0  21-130.176 119.099   7
   1   0  22 15276.2 674.009  11
   1   0  22 15099.0 704.876   7
   1   0  23 17.6789 90.1522  11
   1   0  23 67.4253 101.817   7
   1   0  24 35520.3 1085.80  11
   1   0  24 35776.2 1141.96   7
   1   0  25 125.047 130.341   7
   1   0  25-16.6474 99.0699  11
   1   0  26 283.789 130.687   7
   1   0  26 180.049 94.5376  11
   1   0  27-62.7946 82.2999  11
   1   0  28 7042.54 368.887  11
   1   0  29 39.9383 59.8517  11
   1   0  30 328.296 71.0153  11
  -1   1  30 94.0403 54.7815  11
  -1  -1  30 6.24602 50.5118  11
  -1  -1  29 1207.84 144.985  11
  -1   1  29 1182.38 134.870  11
  -1  -1  28 8229.58 406.150  11
  -1   1  28 8453.75 392.670  11
  -1   1  27 3790.07 280.107  11
  -1  -1  27 3598.91 288.257  11
  -1   1  26 869.401 151.809  11
  -1  -1  26 867.157 159.244  11
  -1   1  25 10546.5 519.899  11
  -1  -1  25 11197.5 539.519  11
  -1   1  24 5451.60 388.495   8
  -1  -1  24 5311.32 377.743  11
  -1   1  24 4825.12 347.683  11
  -1   1  23 2899.64 294.124   8
  -1   1  23 2737.32 270.141  11
  -1  -1  23 3113.91 293.936  11
  -1   1  23 2615.00 312.926   7
  -1   1  22 3337.76 356.317   7
  -1   1  22 4058.11 326.472  11
  -1   1  22 4151.08 353.050   8
  -1  -1  22 4250.77 343.650  11
  -1   1  21 1310.37 227.913   7
  -1  -1  21 1420.44 207.074  11
  -1   1  21 1373.17 211.589   8
  -1  -1  21 1183.77 231.401   7
  -1   1  21 1747.36 210.837  11
  -1   1  20 23163.2 857.565   8
  -1  -1  20 20365.7 849.447   7
  -1   1  20 23689.8 1612.15   2
  -1  -1  20 23313.1 809.329  11
  -1   1  20 21894.7 861.327   7
  -1  -1  20 22365.1 1631.54   2
  -1   1  20 22206.6 785.875  11
  -1  -1  19 2156.20 499.123   2
  -1   1  19 2769.61 251.499  11
  -1   1  19 2403.52 263.211   8
  -1   1  19 2752.70 285.568   7
  -1   1  19 2457.99 492.652   2
  -1  -1  19 2223.32 267.461   7
  -1  -1  19 2455.62 249.056  11
  -1  -1  18 203.706 99.9605   7
  -1   1  18 163.068 73.0341   7
  -1  -1  18 387.156 213.839   2
  -1  -1  18 120.968 80.3114  11
  -1   1  18-136.299 165.363   2
  -1   1  17 3043.14 544.486   2
  -1  -1  17 3170.33 550.330   2
  -1   1  17 3293.29 488.835  12
  -1  -1  16 3177.70 522.467   2
  -1   1  16 3729.58 547.024   2
  -1   1  16 3818.91 503.702  12
  -1   1  15 15225.1 1066.52   2
  -1  -1  15 15352.0 1094.01   2
  -1   1  15 16916.3 1030.19  12
  -1  -1  14 1276.75 314.606   2
  -1   1  14 905.947 266.024   2
  -1   1  14 1078.23 248.876  12
  -1   1  13 499.419 207.345   2
  -1  -1  13 640.440 184.616  12
  -1  -1  13 629.392 224.595   2
  -1   1  13 618.931 187.569  12
  -1   1  12 15654.9 845.552  12
  -1   1  12 16171.2 970.529   2
   1   1 -12 16052.4 757.072  13
  -1  -1  12 14149.2 842.814  12
  -1  -1  12 15500.4 945.597   2
  -1   1  11 20573.7 1038.58   2
   1   1 -11 20658.7 861.341  13
  -1  -1  11 20169.3 1036.33   2
  -1  -1  11 19721.5 961.549  12
  -1   1  11 21824.2 949.041  12
   1   1 -10 7743.00 500.816  13
  -1   1  10 8477.16 627.545   2
  -1   1  10 7810.89 523.284  12
  -1  -1  10 7886.55 599.750   2
  -1  -1  10 8337.38 563.837  12
   1   1  -9 30751.0 1033.81  13
  -1  -1   9 30898.9 1174.75   2
  -1   1   9 34001.4 1073.99  12
  -1   1   9 31185.4 1180.98   2
  -1  -1   9 28864.3 1054.50  12
   1  -1  -8 44490.0 873.239   1
  -1  -1   8 45078.0 1291.74  12
   1   1  -8 44467.6 1271.39  13
  -1   1   8 48442.8 1258.69  12
  -1  -1   8 47105.6 1404.36   2
  -1   1   8 45644.0 1400.90   2
   1   1  -7 11446.8 561.540  13
  -1  -1   7 10582.6 603.793   2
  -1  -1   7 12915.7 585.854  12
  -1   1   7 11880.3 528.657  12
   1  -1  -7 11615.3 372.611   1
  -1   1   6 7261.94 370.328  12
   1   1  -6 6629.49 409.070  13
   1  -1  -6 7095.04 288.508   1
   1  -1  -5 446320. 6547.54   1
  -1  -1   5 449952. 6889.10   2
   1   1  -5 452949. 6907.38  13
  -1   1   5 432471. 6645.72  12
   1  -1  -4 115646. 1949.92   1
  -1   1   4 116783. 1951.50  12
  -1  -1   4 108812. 2093.56   2
   1   1  -4 108981. 2174.49  13
   1  -1  -3 3546.59 211.271   1
  -1  -1   3 3439.79 231.103   2
  -1   1   3 3255.38 181.466  12
   1   1  -3 2834.87 252.274  13
   1   1  -2 9073.77 430.253  13
  -1  -1   2 9923.58 347.119   2
   1  -1  -2 9986.56 373.251   1
   1  -1  -1 11148.0 427.179   1
   1   1  -1 11529.7 469.968  13
   1   1   0 42453.2 1025.67  13
   1  -1   0 42082.0 982.305   1
   1   1   1 25656.7 694.972  12
   1  -1   1 28338.8 732.084   1
   1   1   1 27330.8 744.995  13
   1   1   2 251347. 3620.62   2
   1   1   2 241729. 4001.25  12
   1  -1   2 248205. 3994.79   1
   1   1   3 52280.0 933.513   2
   1  -1   3 50905.9 1145.46   1
   1  -1   3 50289.6 1190.03  12
   1  -1   4 3781.00 284.496   2
   1   1   4 3533.26 210.528   2
   1  -1   4 3133.26 278.368  12
   1  -1   4 3211.43 251.709   1
   1   1   4 3814.54 305.370  12
   1   1   4 4077.06 219.502   1
   1   1   5 53279.0 1036.86   1
   1  -1   5 52906.7 1365.06  12
   1   1   5 51302.7 1331.48  12
   1  -1   5 50297.1 1183.67   1
   1   1   5 52851.8 1137.29   2
   1  -1   5 50669.8 1280.95   2
   1   1   6 2051.50 149.654   1
   1  -1   6 1864.21 250.120  12
   1   1   6 1811.54 244.323  12
   1   1   6 1848.83 194.541   2
   1  -1   6 1533.57 180.431   1
   1  -1   6 1884.65 229.494   2
   1   1   7 21.0678 33.2487   1
   1   1   7 32.2041 85.6750  12
   1  -1   7-13.4687 90.5495   2
   1  -1   7 59.9266 124.894  12
   1   1   8 2199.47 125.554   1
   1   1   8 2882.09 328.963  12
  -1   1  -8 2963.29 324.743  13
   1   1   8 3177.86 293.737   2
   1  -1   8 2928.81 317.972   2
   1  -1   8 3239.83 358.699  12
   1   1   9 655.851 193.014  12
   1  -1   9 373.549 175.539  12
  -1   1  -9 363.641 135.733  13
   1  -1   9 478.180 166.956   2
   1   1   9 582.847 141.043   2
   1   1  10 5379.27 511.701  12
   1  -1  10 5361.48 515.836  12
   1   1  10 5272.55 441.140   2
  -1   1 -10 4606.34 431.515  13
   1  -1  10 4706.66 458.985   2
  -1   1 -11 23370.1 1020.43  13
   1  -1  11 23512.5 1167.10  12
   1  -1  11 22385.5 1073.82   2
   1   1  11 23038.5 1014.42   2
   1   1  11 24584.2 1155.34  12
   1   1  12 43117.2 1535.50   2
  -1   1 -12 46404.6 1513.85  13
   1   1  12 45866.0 1713.73  12
   1  -1  12 43453.7 1634.15   2
   1  -1  12 43339.5 1719.10  12
   1  -1  13 15674.4 987.690   2
   1  -1  13 15912.1 1044.33  12
  -1   1 -13 16296.0 869.141  13
   1   1  13 15603.5 1006.48  12
   1   1  13 15803.3 926.877   2
   1   1  14 856.659 261.190  12
   1  -1  14 724.507 255.063   2
   1  -1  14 1090.17 289.009  12
   1   1  14 772.889 218.629   2
   1   1  15 1130.67 270.771   2
   1  -1  15 730.993 293.267   2
   1   1  15 1107.09 288.867  12
   1  -1  15 1136.84 322.442  12
   1   1  16 1379.82 313.930   2
   1  -1  16 989.978 292.319   2
   1  -1  16 754.984 275.917  12
   1   1  16 1290.91 326.033  12
   1  -1  17 2210.45 447.376   2
   1  -1  17 1803.94 433.707  12
   1   1  17 2395.18 419.048   2
   1   1  17 2501.48 510.966  12
   1  -1  18 4620.76 692.956  12
   1  -1  18 5130.86 373.252   7
   1   1  18 5504.23 736.060  12
   1  -1  18 4777.51 694.174   2
   1  -1  18 5653.45 372.362  11
   1   1  18 4973.05 358.775   7
   1   1  18 4833.50 645.127   2
   1   1  19-74.2310 86.1271  11
   1   1  19-83.7206 136.052  12
   1  -1  19 68.3076 140.955   2
   1   1  19 106.324 98.9267   7
   1  -1  19 13.2893 79.7813  11
   1   1  19-57.8302 126.541   2
   1  -1  19 10.4219 104.521   7
   1   1  20 70.4314 77.8106  11
   1   1  20 5.04651 85.6992   7
   1   1  20 252.100 209.918  12
   1  -1  20-30.8377 82.1022   7
   1   1  20-229.705 182.792   2
   1  -1  20 297.228 206.578   2
   1  -1  20 26.4313 75.6492  11
   1  -1  21 11066.3 594.803   7
   1   1  21 10955.9 584.609   7
   1   1  21 10578.4 538.228  11
   1  -1  21 11404.5 569.764  11
   1  -1  22 11739.0 623.481   7
   1   1  22 12273.9 627.717   7
   1   1  22 12206.9 580.452  11
   1  -1  22 11994.7 598.118  11
   1  -1  23 5578.38 426.128   7
   1   1  23 6190.32 443.902   7
   1  -1  23 6093.44 422.039  11
   1   1  23 5924.65 402.191  11
   1   1  24 13074.6 644.794   7
   1  -1  24 13961.7 640.780  11
   1  -1  24 12977.6 644.262   7
   1   1  24 13883.0 617.920  11
   1   1  25 1571.33 219.667   7
   1   1  25 1745.40 214.179  11
   1  -1  25 1516.39 230.988   7
   1  -1  25 1762.21 232.296  11
   1  -1  26 2889.62 274.167  11
   1   1  26 3220.97 280.563  11
   1   1  26 2682.55 286.408   7
   1   1  27 1155.60 161.287  11
   1   1  27 842.269 175.439   7
   1  -1  27 1055.94 164.085  11
   1  -1  28 1079.15 155.960  11
   1   1  28 1028.20 134.762  11
   1  -1  29 163.957 71.4331  11
   1   1  29 313.810 79.4958  11
   1  -1  30 98.5023 55.5741  11
  -1  -2  30 128.531 61.4793  11
  -1  -2  29 226.163 83.4493  11
  -1   2  28 29.8273 56.7097  11
  -1  -2  28 130.233 88.6051  11
  -1  -2  27 1068.18 160.144  11
  -1   2  27 865.648 136.631  11
  -1   2  26 141.489 101.337  11
  -1  -2  26-24.1149 84.2558  11
  -1   2  26 114.529 78.7992   8
  -1   2  25 23246.0 768.070  11
  -1   2  25 22610.0 815.983   8
  -1  -2  25 22597.8 802.787  11
  -1   2  24 7200.97 456.095   8
  -1   2  24 6482.57 396.336  11
  -1  -2  24 6510.03 419.119  11
  -1   2  23 79.1904 73.6066  11
  -1   2  23-67.4539 79.1330   8
  -1  -2  23 141.828 102.583  11
  -1   2  23 186.090 118.968   7
  -1   2  22-78.0344 89.9670  11
  -1  -2  22 144.683 103.473  11
  -1   2  22 106.086 97.1778   7
  -1   2  22-48.3178 113.124   8
  -1  -2  21 1761.64 234.453  11
  -1   2  21 1223.33 209.043   7
  -1   2  21 1673.53 235.308   8
  -1   2  21 1453.03 193.498  11
  -1   2  20 198.861 79.1007  11
  -1   2  20 445.627 276.862   2
  -1  -2  20 87.8569 151.042   2
  -1   2  20 91.6283 107.848   7
  -1   2  20 260.747 127.280   8
  -1  -2  20 132.098 86.3320  11
  -1  -2  19 1010.48 188.166  11
  -1  -2  19 1577.38 259.826   7
  -1   2  19 201.405 75.1464  11
  -1   2  19-367.667 210.959   2
  -1   2  19 45.0104 80.8262   8
  -1  -2  19 1531.89 454.980   2
  -1   2  19 125.587 107.853   7
  -1   2  18 3030.56 293.960   7
  -1   2  18 3113.87 293.122   8
  -1  -2  18 2558.50 289.893   7
  -1   2  18 2938.42 525.058   2
  -1  -2  18 3397.83 289.536  11
  -1  -2  18 3258.53 580.625   2
  -1   2  18 2888.57 254.027  11
  -1   2  17 12847.3 1074.43   2
  -1   2  17 13301.7 1011.06  12
  -1  -2  17 13321.1 1128.62   2
  -1   2  16 13695.3 1051.32   2
  -1  -2  16 13658.4 1109.04   2
  -1   2  16 14990.5 1019.41  12
  -1   2  15 2909.75 473.978   2
  -1  -2  15 2746.00 488.084   2
  -1   2  15 2709.45 416.124  12
  -1   2  14 8188.12 755.473   2
  -1   2  14 7081.89 635.417  12
  -1  -2  14 6781.54 699.777   2
  -1   2  13 6008.55 634.541   2
  -1   2  13 6310.42 569.587  12
   1   2 -13 5637.18 537.658  13
  -1  -2  13 5857.24 635.711   2
  -1  -2  12 2158.26 362.467   2
  -1   2  12 2695.06 364.357  12
  -1   2  12 2513.84 393.909   2
   1   2 -12 2334.44 356.499  13
  -1   2  11 57146.3 1865.90   2
  -1  -2  11 56377.5 1876.69   2
   1   2 -11 57680.5 1764.05  13
  -1   2  11 54048.2 1669.56  12
  -1   2  10 7511.82 528.725  12
  -1   2  10 7333.96 607.377   2
   1   2 -10 7369.51 563.332  13
  -1  -2  10 7549.44 611.486   2
   1   2  -9 1923.57 293.115  13
  -1   2   9 2155.75 317.275   2
  -1  -2   9 2306.87 330.163   2
  -1   2   9 2341.90 280.813  12
  -1  -2   8 8835.03 593.112   2
   1   2  -8 8778.65 593.207  13
  -1   2   8 9584.87 611.594   2
  -1   2   8 9325.10 533.170  12
   1  -2  -7 11336.8 398.832   1
   1   2  -7 10333.0 646.944  13
  -1   2   7 11322.9 560.466  12
  -1  -2   7 11667.5 633.798   2
  -1   2   7 12003.6 657.546   2
  -1  -2   6 61103.7 1592.56   2
  -1   2   6 65712.7 1532.23  12
   1   2  -6 62880.7 1708.55  13
  -1   2   6 68628.7 1699.49   2
   1  -2  -6 67737.8 1326.56   1
  -1   2   5 20851.5 525.355  13
   1  -2  -5 22210.4 644.157   1
  -1   2   5 22531.0 751.871  12
   1   2  -5 21271.9 873.869  13
  -1  -2   5 21880.2 786.442   2
  -1  -2   4 1312.52 194.042   2
   1  -2  -4 1479.41 158.219   1
   1  -2  -3 427.082 102.273   1
  -1  -2   3 382.651 106.424   2
   1   2  -3 297.782 120.481  13
   1  -2  -2 14724.5 542.650   1
  -1  -2   2 15075.3 507.886   2
   1   2  -1 6640.61 412.593  13
   1  -2  -1 6595.69 364.750   1
   1  -2   0 2888.70 250.288   1
   1   2   0 3008.11 277.028  13
   1   2   1 4531.10 321.916  13
   1  -2   1 4127.11 301.320   1
   1   2   2 9474.57 454.975  13
   1  -2   2 9296.02 474.389   1
   1   2   3 7150.06 435.517  12
   1  -2   3 6718.74 412.969   1
   1   2   3 7137.70 290.633   2
   1   2   3 7313.03 390.683  13
   1   2   4 50276.2 1200.33  13
   1   2   4 49614.0 1366.13  12
   1   2   4 52829.6 1090.87   2
   1  -2   4 52107.4 1300.26   1
   1   2   5 383.746 129.774  12
   1   2   5 404.687 89.8943   2
   1  -2   6 1697.06 255.578  12
   1   2   6 1710.86 183.137   2
  -1   2  -6 1628.19 252.949  13
   1   2   6 1667.97 243.457  12
   1   2   7-7.65579 39.4126   1
  -1   2  -7-18.5038 103.024  13
   1  -2   7 212.078 136.903  12
   1   2   7 59.1781 110.186  12
   1  -2   7 76.8650 136.968   2
   1   2   7 87.2436 89.2309   2
   1   2   8 25202.3 894.643   2
  -1   2  -8 24999.4 1068.10  13
   1  -2   8 26646.3 1060.58   2
   1   2   8 27126.0 1095.55  12
   1  -2   8 25090.6 1098.07  12
   1   2   8 24547.9 546.582   1
   1   2   9 24181.6 1080.97  12
   1  -2   9 23368.3 1111.55  12
   1   2   9 24176.0 935.537   2
   1  -2   9 24457.3 1080.18   2
  -1   2  -9 24587.6 1077.66  13
   1   2  10 2791.97 331.132   2
   1   2  10 2749.95 367.138  12
  -1   2 -10 2997.91 402.672  13
   1  -2  10 2811.91 381.161   2
   1  -2  10 2700.79 404.708  12
   1  -2  11 100.722 251.603   2
   1   2  11 139.607 149.120  12
   1  -2  11 92.4389 154.700  12
   1   2  11 410.926 178.058   2
  -1   2 -11 269.280 230.888  13
  -1   2 -12 5801.46 576.250  13
   1   2  12 5630.17 603.002  12
   1   2  12 5334.40 504.832   2
   1  -2  12 6031.77 612.881   2
   1  -2  12 5223.39 605.772  12
   1  -2  13 207.069 178.555  12
   1   2  13 357.267 143.860   2
   1  -2  13 351.822 185.794   2
  -1   2 -13 303.195 139.577  13
   1   2  13 296.175 135.171  12
   1  -2  14 8737.07 851.924  12
  -1   2 -14 9863.37 774.170  13
   1   2  14 9783.79 754.173   2
   1  -2  14 8934.78 820.648   2
   1   2  14 10635.8 884.738  12
   1  -2  15 1414.36 365.095   2
   1   2  15 1319.42 318.838  12
   1  -2  15 1398.35 372.434  12
   1   2  15 1623.46 323.931   2
   1   2  16 2070.18 408.611   2
   1   2  16 2344.06 444.480  12
   1  -2  16 1802.56 417.210   2
   1  -2  17 1205.12 338.869   2
   1   2  17 1086.50 315.513  12
   1   2  17 1220.97 319.426   2
   1  -2  18 79.9421 79.4159   7
   1  -2  18-367.405 237.229   2
   1   2  18-126.941 91.6067   7
   1   2  18 149.553 139.111   2
   1  -2  18-62.8389 81.1332  11
   1   2  18-563.261 257.474  12
   1   2  19 3100.88 257.463  11
   1   2  19 3339.60 293.254   8
   1   2  19 3141.00 595.025  12
   1   2  19 3810.77 320.106   7
   1   2  19 3829.11 572.489   2
   1  -2  19 3585.28 325.132   7
   1  -2  19 3825.52 322.126  11
   1  -2  19 2693.22 538.988   2
   1  -2  20 955.778 188.637   7
   1  -2  20 1100.55 190.074  11
   1   2  20 1015.12 170.088   8
   1   2  20 952.612 316.587  12
   1   2  20 1111.87 174.522  11
   1   2  20 1029.62 184.613   7
   1   2  21 106.603 95.6576   8
   1   2  21-97.9103 101.507   7
   1  -2  21 1.24670 82.8753  11
   1   2  21 10.9023 92.0335  11
   1  -2  21 56.8900 120.166   7
   1   2  22 3728.06 350.216   7
   1   2  22 3991.80 326.600  11
   1  -2  22 3505.01 330.861  11
   1  -2  22 3156.89 326.911   7
   1   2  22 3775.18 319.335   8
   1  -2  23 5983.59 423.215  11
   1  -2  23 5371.75 415.378   7
   1   2  23 6085.95 439.599   7
   1   2  23 5958.13 387.210  11
   1   2  24 215.859 76.8394  11
   1  -2  24 58.2904 99.8124   7
   1  -2  24 248.877 122.916  11
   1   2  24 41.9802 105.073   7
   1   2  25 2314.90 263.238   7
   1  -2  25 2250.63 255.426  11
   1   2  25 2264.53 236.296  11
   1   2  26 4758.09 317.358  11
   1   2  26 4539.16 352.682   7
   1  -2  26 4615.92 340.767  11
   1   2  27 636.550 117.603  11
   1   2  27 467.688 134.604   7
   1  -2  27 438.069 121.126  11
   1  -2  28 100.345 85.8729  11
   1  -2  29-45.4911 65.5837  11
   1  -2  30 387.927 80.0717  11
  -1  -3  30 1149.46 118.010  11
  -1  -3  29 164.188 71.1415  11
  -1  -3  28 240.265 87.6092  11
  -1  -3  27 2066.17 212.712  11
  -1   3  27 1795.34 196.646   8
  -1   3  26 741.257 121.437  11
  -1   3  26 812.032 158.829   8
  -1  -3  26 821.409 151.888  11
  -1  -3  25-82.7451 103.215  11
  -1   3  25 19.8698 63.4147  11
  -1   3  25 53.7717 98.2333   8
  -1  -3  24 489.693 159.685  11
  -1   3  24 468.185 117.409  11
  -1   3  24 501.253 151.131   8
  -1   3  23 1172.90 202.519   7
  -1   3  23 1371.29 177.880  11
  -1   3  23 1092.67 193.599   8
  -1  -3  23 1060.58 184.401  11
  -1   3  22 3657.02 342.692   8
  -1   3  22 3554.07 286.885  11
  -1   3  22 2772.47 312.399   7
  -1  -3  22 3956.77 332.127  11
  -1   3  21 1998.01 216.264  11
  -1  -3  21 2270.61 257.984  11
  -1   3  21 1843.57 250.435   7
  -1   3  21 2332.94 290.453   8
  -1   3  20 11684.5 614.359   8
  -1  -3  20 12069.0 577.327  11
  -1   3  20 13501.0 1201.09   2
  -1   3  20 11765.1 601.687   7
  -1  -3  20 11773.4 1234.93   2
  -1   3  20 11862.4 535.410  11
  -1  -3  19 49038.3 2468.62   2
  -1   3  19 50612.5 1250.06  11
  -1  -3  19 52074.9 1323.10  11
  -1   3  19 54745.1 2433.29   2
  -1   3  19 49436.5 1352.51   7
  -1   3  19 52163.7 1414.91   8
  -1  -3  18 4790.36 344.668  11
  -1  -3  18 4758.75 735.959   2
  -1   3  18 4949.03 380.761   8
  -1   3  18 4435.43 656.759   2
  -1   3  18 4909.86 326.325  11
  -1   3  18 5014.10 368.600   7
  -1   3  17 72.0708 86.2311   8
  -1  -3  17 119.261 186.073   2
  -1  -3  16 33.3741 180.770   2
  -1   3  16-375.908 178.202  12
  -1  -3  15 4048.17 582.193   2
  -1   3  15 4581.47 614.273   2
  -1   3  15 3457.28 479.886  12
  -1   3  14 1815.07 363.466   2
  -1  -3  14 1894.77 396.674   2
  -1   3  14 1547.86 304.956  12
   1   3 -14 1451.66 310.116  13
  -1   3  13 12383.4 840.515  12
  -1   3  13 11708.7 895.474   2
  -1  -3  13 10830.3 893.222   2
   1   3 -13 10937.1 844.392  13
  -1  -3  12 30204.5 1456.66   2
   1   3 -12 31084.3 1418.87  13
  -1   3  12 31732.8 1336.76  12
  -1   3  12 32763.7 1455.82   2
  -1   3  11 17394.7 924.569  12
  -1  -3  11 19960.8 1117.96   2
  -1   3  11 18088.6 1025.64   2
   1   3 -11 19241.8 1079.55  13
   1   3 -10 4064.21 499.918  13
  -1  -3  10 4164.61 485.601   2
  -1   3  10 4182.70 465.328   2
  -1   3  10 5130.25 463.701  12
  -1   3   9 765.504 188.324  12
   1   3  -9 1409.39 327.768  13
  -1   3   9 877.463 226.546   2
  -1   3   8 10566.4 683.706   2
   1   3  -8 10443.9 723.238  13
  -1  -3   8 10666.7 693.803   2
  -1   3   8 10950.9 639.613  12
  -1   3   7 228.018 111.235  12
  -1   3   7 30.5149 101.860   2
  -1  -3   7 173.110 142.409   2
   1   3  -7 146.659 126.345  13
  -1   3   6-41.6212 90.1443  12
  -1  -3   6 75.1988 103.598   2
   1   3  -6-4.42079 104.357  13
  -1   3   6 32.7221 31.0802  13
  -1   3   6-3.26954 114.892   2
  -1  -3   5 10153.7 575.681   2
  -1   3   5 10166.5 594.759   2
  -1   3   5 10109.8 420.786  13
   1   3  -5 9533.64 645.439  13
  -1   3   4 27654.2 814.436  13
  -1  -3   4 25221.2 899.579   2
   1   3  -4 26945.4 1077.47  13
   1   3  -3 4838.86 432.884  13
  -1   3   3 5045.86 344.935  13
   1  -3  -2 8203.82 463.496   1
  -1   3   2 7941.30 457.622  13
   1   3  -2 8965.10 589.056  13
   1  -3  -1 3491.25 304.647   1
  -1   3   1 3706.75 321.853  13
   1   3  -1 3386.99 370.631  13
  -1   3   0 10813.9 580.940  13
   1   3   0 11179.7 602.031  13
   1  -3   0 10419.7 562.004   1
  -1   3  -1 25031.0 956.944  13
   1   3   1 25810.0 929.521  13
   1   3   2 4175.06 350.131  13
  -1   3  -2 4820.00 411.989  13
  -1   3  -3 846.601 190.782  13
   1   3   3 985.257 173.854  13
   1   3   4 1497.02 202.147  13
   1   3   4 1389.57 232.351  12
  -1   3  -4 1476.36 249.551  13
   1   3   4 1481.51 172.265   2
   1   3   5 168.034 113.725  12
   1   3   5 145.596 80.3558  13
   1   3   5 259.108 89.9491   2
  -1   3  -5 220.207 150.514  13
  -1   3  -6 2107.14 319.870  13
   1   3   6 2131.66 300.400  12
   1   3   6 2104.28 224.306   2
  -1   3  -7 2428.77 362.192  13
   1   3   7 2821.01 354.557  12
   1   3   7 2836.97 282.858   2
   1   3   8 5011.43 490.389  12
  -1   3  -8 4719.57 502.029  13
   1   3   8 4804.70 385.989   2
   1   3   8 5365.75 280.447   1
   1   3   9 228169. 4580.39  12
  -1   3  -9 225313. 4656.75  13
   1   3   9 223518. 4161.84   2
   1   3  10 17041.1 830.273   2
   1   3  10 17135.3 985.606  12
  -1   3 -10 16182.0 980.987  13
   1   3  11 13563.6 901.768  12
  -1   3 -11 14026.1 939.490  13
   1   3  11 13213.7 769.431   2
   1   3  12 61108.8 2138.60  12
  -1   3 -12 61862.8 2155.80  13
   1   3  12 59693.5 1877.14   2
   1   3  13 43001.8 1832.94  12
   1   3  13 41784.6 1585.57   2
  -1   3 -13 42593.8 1777.47  13
   1   3  14 26909.2 1474.79  12
  -1   3 -14 24914.1 1386.77  13
   1   3  14 28826.1 1327.51   2
   1   3  15 1754.00 406.160  12
  -1   3 -15 2004.87 403.969  13
   1   3  15 2467.19 408.204   2
   1   3  16 28992.2 1638.72  12
   1   3  16 28676.4 1456.44   2
   1  -3  17 5266.17 360.688  11
   1   3  17 5138.36 607.667   2
   1   3  17 5189.75 700.839  12
   1  -3  18 518.082 118.697   4
   1  -3  18 501.999 128.468  11
   1   3  18 628.306 144.745   7
   1  -3  18 594.809 130.504   7
   1   3  18 597.752 143.287   8
   1   3  19 5802.99 785.390  12
   1   3  19 6491.74 421.081   7
   1  -3  19 5493.13 397.087   7
   1  -3  19 6034.70 409.464  11
   1  -3  19 5332.11 370.950   4
   1   3  19 6042.81 411.668   8
   1  -3  20 3831.54 334.953   7
   1   3  20 4357.73 355.141   8
   1   3  20 4297.73 354.128   7
   1  -3  20 4580.70 360.947  11
   1  -3  21 3635.38 328.760  11
   1   3  21 3589.08 328.842   7
   1   3  21 3795.00 335.636   8
   1   3  21 4226.96 310.700  11
   1  -3  21 3727.99 333.588   7
   1  -3  22 582.871 154.763   7
   1   3  22 396.540 116.553  11
   1   3  22 502.329 161.711   7
   1   3  22 542.640 142.148   8
   1  -3  22 588.228 177.564  11
   1  -3  23 995.734 188.129  11
   1   3  23 1015.58 167.991   8
   1  -3  23 892.329 172.012   7
   1   3  23 1048.02 166.351  11
   1   3  23 1170.78 184.836   7
   1   3  24 356.402 92.5120  11
   1   3  24 566.316 140.384   8
   1  -3  24 610.972 173.323  11
   1   3  24 254.372 115.190   7
   1   3  25 10586.3 540.473   7
   1   3  25 11037.5 506.783   8
   1  -3  25 10298.1 532.854  11
   1   3  26 291.991 123.508   7
   1  -3  26 423.363 125.207  11
   1   3  27-69.6222 78.5195   7
   1  -3  27 25.9197 92.3590  11
   1  -3  28 182.059 95.5445  11
   1  -3  29 725.829 119.587  11
   1  -3  30 152.859 59.4121  11
  -1  -4  29 3920.68 223.873  11
  -1   4  28-85.9987 71.2806   8
  -1  -4  28 19.9382 55.9591  11
  -1   4  27 145.927 80.4407   8
  -1  -4  27 39.8332 72.1125  11
  -1  -4  26 232.996 98.1007  11
  -1   4  26 314.353 115.477   8
  -1  -4  25 4527.21 328.284  11
  -1   4  25 4021.89 325.860   8
  -1   4  24 4297.41 355.762   8
  -1  -4  24 4320.24 331.192  11
  -1  -4  23 4076.70 333.750  11
  -1   4  23 3691.69 338.847   8
  -1  -4  22 1930.69 233.236  11
  -1   4  22 1909.39 250.084   8
  -1   4  22 1559.88 237.490   7
  -1  -4  21 278.214 126.094  11
  -1   4  21 155.648 106.801   8
  -1   4  21 254.717 112.802   7
  -1   4  20 1942.99 244.741   7
  -1  -4  20 2470.36 268.183  11
  -1   4  20 2304.29 278.949   8
  -1   4  19 15166.1 672.762   7
  -1  -4  19 16457.9 672.309  11
  -1   4  19 16684.7 744.073   8
  -1   4  19 16661.1 1304.66   2
  -1  -4  18 21777.1 1602.08   2
  -1   4  18 22796.0 818.354   7
  -1   4  18 22527.2 1512.57   2
  -1  -4  18 22762.5 794.040  11
  -1   4  18 21602.8 776.970   9
  -1   4  18 25542.9 914.107   8
  -1  -4  17 6416.32 840.130   2
  -1   4  17 6594.35 401.820   9
  -1  -4  17 6556.29 390.451  11
  -1   4  17 6608.07 439.906   8
  -1   4  17 6237.51 776.137   2
  -1   4  16 8041.34 855.364   2
  -1   4  16 7639.89 772.832  12
  -1  -4  16 5982.46 786.394   2
  -1   4  16 7919.53 473.482   8
  -1   4  15 11291.7 969.542   2
  -1  -4  15 10021.3 975.302   2
  -1   4  15 12288.5 945.923  12
   1   4 -15 12112.4 1002.35  13
  -1   4  14 19392.5 1153.63  12
  -1   4  14 18045.2 1205.06   2
   1   4 -14 18974.3 1257.21  13
  -1  -4  14 17008.7 1211.21   2
  -1   4  13 23355.6 1235.40  12
  -1   4  13 22814.3 1290.25   2
  -1  -4  13 22628.4 1362.68   2
   1   4 -13 22183.2 1337.61  13
  -1   4  12 29513.3 1348.21  12
   1   4 -12 28332.4 1490.46  13
  -1   4  12 28740.1 1420.56   2
  -1  -4  12 29435.9 1495.04   2
   1   4 -11 533.039 231.601  13
  -1  -4  11 685.407 254.123   2
  -1   4  11 892.639 248.615   2
  -1   4  11 645.076 164.718  12
  -1   4  10 78570.1 2229.59  12
   1   4 -10 73717.8 2416.53  13
  -1   4  10 75072.6 2278.79   2
  -1  -4  10 70438.9 2269.89   2
  -1   4   9 15467.9 922.699   2
   1   4  -9 15600.1 1005.46  13
  -1  -4   9 15277.7 937.334   2
  -1   4   9 15609.0 881.655  12
  -1   4   8 205.723 138.350   2
   1   4  -8 182.574 127.339  13
  -1  -4   8 180.047 139.702   2
  -1   4   8 145.845 130.146  12
   1   4  -7 39367.1 1620.78  13
  -1   4   7 42445.1 1497.95   2
  -1   4   7 40725.7 1439.94  12
  -1   4   6 19325.6 918.661  12
   1   4  -6 17905.1 1022.78  13
  -1   4   6 19956.4 689.897  13
  -1   4   6 19650.1 952.521   2
  -1   4   5 6459.65 407.869  13
   1   4  -5 6156.97 578.046  13
   1   4  -4 10620.4 739.742  13
  -1   4   4 10757.2 569.476  13
   1   4  -3 25559.2 1137.45  13
  -1   4   3 25845.8 945.988  13
  -1   4   2 2799.49 311.095  13
   1   4  -2 2827.64 368.571  13
  -1   4   1 16250.8 787.928  13
   1   4  -1 15616.0 847.947  13
   1   4   0 21157.9 962.185  13
  -1   4   0 21183.8 938.690  13
  -1   4  -1 79817.2 2105.12  13
   1   4   1 79579.8 2048.79  13
  -1   4  -2 178.553 150.576  13
   1   4   2 196.767 108.087  13
   1   4   3 18489.3 833.358  13
  -1   4  -3 17859.4 934.484  13
  -1   4  -4-49.2117 121.138  13
   1   4   4 24.1198 72.3719  13
   1   4   4 32.8870 95.4887   2
   1   4   5 22785.5 887.213  13
   1   4   5 24836.1 1112.13  12
  -1   4  -5 22586.7 1150.68  13
   1   4   5 23775.4 844.504   2
  -1   4  -6 38031.2 1529.49  13
   1   4   6 38481.8 1466.64  12
   1   4   6 38778.4 1158.88  13
   1   4   6 37143.9 1135.67   2
  -1   4  -7 11887.5 850.740  13
   1   4   7 13428.2 853.796  12
   1   4   7 12140.2 626.679   2
  -1   4  -8 409.020 184.884  13
   1   4   8 1219.38 218.817   2
   1   4   8 960.314 252.706  12
  -1   4  -9 61055.4 2151.94  13
   1   4   9 61058.2 2060.63  12
   1   4   9 60963.3 1712.67   2
   1   4  10 39170.5 1632.29  12
  -1   4 -10 39136.8 1715.31  13
   1   4  10 37862.3 1355.56   2
  -1   4 -11 13683.2 1015.90  13
   1   4  11 13451.0 962.377  12
   1   4  11 13535.4 792.718   2
  -1   4 -12 1870.77 421.018  13
   1   4  12 2050.22 385.624  12
   1   4  12 2032.73 335.485   2
   1   4  13 4166.40 475.707   2
   1   4  13 2980.74 500.916  12
  -1   4 -13 3279.68 517.423  13
  -1   4 -14 20692.4 1350.35  13
   1   4  14 21709.4 1155.48   2
   1   4  14 20798.8 1342.13  12
   1   4  15 192.121 210.608  12
  -1   4 -15 176.006 161.487  13
   1   4  15 457.184 180.103   2
   1   4  16 2942.80 539.187  12
   1  -4  17 1448.13 197.505   4
   1  -4  17 1245.81 188.348  11
   1   4  17 1688.59 431.995  12
   1   4  17 1710.44 213.634   8
   1   4  17 1515.93 196.036   7
   1   4  18 7520.34 441.588   7
   1   4  18 7324.73 460.423   8
   1   4  18 6467.68 841.195  12
   1  -4  18 7361.21 453.872   4
   1  -4  18 6948.80 438.226  11
   1  -4  18 6416.97 409.052   7
   1   4  19 3613.34 658.978  12
   1   4  19 3994.45 348.338   8
   1  -4  19 3578.82 313.542   7
   1  -4  19 3948.89 335.795  11
   1   4  19 4430.48 349.898   7
   1  -4  19 4057.31 333.426   4
   1  -4  20 755.036 166.258   7
   1  -4  20 937.977 181.380  11
   1   4  20 940.551 180.096   8
   1   4  20 1051.47 176.353   7
   1  -4  20 857.693 163.232   4
   1  -4  21 1230.88 191.552   4
   1   4  21 1276.56 199.800   8
   1  -4  21 1377.37 211.142  11
   1   4  21 1262.27 199.691   7
   1   4  22 2181.42 254.566   7
   1   4  22 2269.07 261.422   8
   1  -4  22 2323.87 244.255   4
   1  -4  22 2114.57 257.279  11
   1  -4  23 3165.10 304.842  11
   1   4  23 2976.45 287.432   8
   1   4  23 2822.07 281.830   7
   1  -4  24 212.669 98.3154  11
   1   4  24 243.809 95.5260   8
   1   4  24 216.507 111.992   7
   1   4  25-125.161 88.3074   8
   1   4  25 18.6671 85.2524   7
   1  -4  25 162.397 98.9471  11
   1   4  26 3838.07 297.287   7
   1   4  26 4447.07 293.326   8
   1  -4  27 2400.32 222.387  11
   1  -4  28 423.041 100.565  11
   1  -4  29 28.3733 49.3676  11
  -1   5  28 910.823 112.905   8
  -1  -5  28 1288.35 126.172  11
  -1   5  27 192.395 89.0823   8
  -1  -5  27 49.3572 57.2904  11
  -1   5  26 3589.66 279.899   8
  -1  -5  26 3667.79 263.966  11
  -1  -5  25 724.648 138.293  11
  -1   5  25 661.058 135.461   8
  -1  -5  24 340.284 117.152  11
  -1   5  24 317.007 115.405   8
  -1   5  23 8.12877 95.7620   8
  -1  -5  23 112.177 87.4324  11
  -1  -5  22 1237.94 196.559  11
  -1   5  22 1679.49 239.756   8
  -1  -5  22 1440.03 195.990   4
  -1   5  21 17013.3 755.078   8
  -1  -5  21 15484.5 661.632  11
  -1  -5  21 16633.5 682.583   4
  -1   5  20 790.915 178.198   8
  -1  -5  20 747.979 156.434  11
  -1   5  20 987.637 170.362   9
  -1   5  19 1063.84 165.124   9
  -1  -5  19 1026.38 169.046  11
  -1   5  19 1288.67 221.945   8
  -1   5  18 1015.76 330.927   2
  -1   5  18 1489.91 200.840   9
  -1   5  18 1377.47 210.775   8
  -1  -5  18 1640.92 212.302   3
  -1  -5  18 1361.61 195.629  11
  -1  -5  17 1202.25 183.906   3
  -1   5  17 1023.56 162.876   9
  -1   5  17 1323.86 207.351   8
  -1   5  17 1495.51 381.061   2
  -1  -5  17 1545.25 195.422  11
  -1   5  16-41.7727 252.014   2
  -1  -5  16 142.943 81.0080  11
  -1   5  16 168.934 87.7508   8
  -1   5  16 123.446 69.6123   9
  -1  -5  16 5.07556 63.0873   3
  -1   5  15 178.938 105.305  12
   1   5 -15 447.896 230.822  13
  -1   5  15 557.161 130.675   8
  -1   5  14 5225.22 610.675  12
  -1   5  14 5083.82 657.795   2
   1   5 -14 4975.29 665.041  13
   1   5 -13 223.486 143.699  13
  -1   5  13 232.476 212.792   2
  -1   5  13 307.213 169.144  12
   1   5 -12 4085.60 608.559  13
  -1   5  12 4802.08 572.001  12
  -1   5  12 4369.80 567.605   2
  -1   5  11 2294.62 400.186   2
  -1   5  11 2437.02 389.365  12
  -1   5  10 7671.17 701.291   2
  -1   5  10 7913.89 699.419  12
   1   5 -10 6766.90 745.953  13
  -1   5   9 606.225 182.957  12
   1   5  -9 308.936 190.117  13
  -1   5   9 559.832 202.390   2
  -1   5   8 5173.57 538.445  12
   1   5  -8 5082.23 622.222  13
  -1   5   8 5121.90 551.437   2
  -1   5   7 5546.36 558.788  12
  -1   5   7 6325.68 594.648   2
   1   5  -7 6285.02 672.389  13
   1   5  -6 14946.5 1028.43  13
  -1   5   6 14773.6 897.202   2
  -1   5   6 15666.8 705.277  13
   1   5  -5 3412.31 511.629  13
  -1   5   5 3918.42 364.018  13
  -1   5   4 22905.8 973.362  13
   1   5  -4 21242.0 1174.78  13
  -1   5   3 7487.85 555.711  13
   1   5  -3 7448.37 666.890  13
   1   5  -2 40.1986 152.287  13
  -1   5   2 116.923 98.3809  13
   1   5  -1 8837.17 701.014  13
  -1   5   1 8457.25 634.287  13
  -1   5   0 217821. 4415.16  13
   1   5   0 216682. 4461.36  13
  -1   5  -1 14990.7 940.707  13
   1   5   1 14206.3 842.809  13
   1   5   2 701.558 197.011  13
  -1   5  -2 941.138 254.258  13
  -1   5  -3 1252.40 315.948  13
   1   5   3 968.375 216.397  13
   1   5   4 91457.0 2343.80  13
  -1   5  -4 99662.9 2763.05  13
   1   5   5 4430.46 417.822  13
   1   5   5 3970.32 368.456   2
   1   5   5 4238.75 496.687  12
  -1   5  -5 4472.82 549.986  13
   1   5   6 27.6368 134.179  12
   1   5   6 78.0050 106.299  13
   1   5   6-36.2707 79.5358   2
  -1   5  -6 6.89619 126.820  13
   1   5   7 3809.51 358.007  13
  -1   5  -7 3424.43 519.893  13
   1   5   7 3851.05 507.871  12
   1   5   7 4012.21 394.926   2
   1   5   8-104.498 140.498   2
   1   5   8 49.0204 151.008  12
  -1   5  -8-34.0713 129.763  13
   1   5   9 12.6759 81.5471   2
   1   5   9-17.4373 130.941  12
  -1   5  -9-38.3422 150.025  13
   1   5  10 54449.7 2110.09  12
   1   5  10 56033.1 1760.88   2
  -1   5 -10 52118.3 2193.67  13
   1   5  11 29.2076 82.4542   2
   1   5  11 79.7798 164.503  12
  -1   5 -11-45.2274 158.793  13
   1   5  12 22354.8 1364.91  12
  -1   5 -12 20090.4 1380.77  13
   1   5  12 21398.2 1105.98   2
  -1   5 -13 54.1512 153.517  13
   1   5  13 81.6129 146.249  12
  -1   5 -14 260.343 181.269  13
   1   5  14 592.888 246.900  12
  -1   5 -15 1357.58 390.861  13
   1   5  15 993.163 324.281  12
   1   5  15 1290.93 186.468   8
   1   5  16 474.093 236.257  12
   1   5  16 571.537 130.214   7
   1  -5  16 648.448 152.737   4
   1  -5  16 535.063 128.619  11
   1   5  16 592.640 138.611   8
  -1   5 -16-12.7307 126.888  13
   1   5  17 9615.26 533.705   8
   1  -5  17 9162.98 500.424  11
   1  -5  17 9730.69 538.290   4
   1   5  17 9687.66 1031.74  12
   1   5  17 9247.27 478.668   7
   1   5  18 48301.4 1358.30   8
   1  -5  18 48559.5 1341.08   4
   1   5  18 47575.8 1256.62   7
   1  -5  18 47432.9 1300.41  11
   1   5  18 48005.7 2401.10  12
   1  -5  19 1381.83 206.862   4
   1   5  19 1747.26 233.615   8
   1  -5  19 1444.86 207.121  11
   1   5  19 1711.80 214.760   7
   1   5  20 2399.16 261.539   7
   1  -5  20 2642.64 280.239  11
   1   5  20 2846.21 300.786   8
   1  -5  20 2572.88 284.894   4
   1   5  21 409.942 133.601   7
   1  -5  21 539.710 138.498  11
   1   5  21 297.694 125.887   8
   1  -5  21 348.092 115.310   4
   1  -5  22 199.410 109.441  11
   1  -5  22 98.8019 68.0424   4
   1   5  22 210.403 104.170   7
   1   5  22 276.425 102.563   8
   1   5  23 189.632 105.905   8
   1  -5  23-12.9197 58.4473   4
   1   5  23 52.2839 87.2235   7
   1  -5  23 72.5683 87.5733  11
   1   5  24 14900.6 616.626   7
   1  -5  24 16307.1 664.696  11
   1  -5  24 15539.9 588.417   4
   1   5  24 16823.7 663.740   8
   1  -5  25 512.678 129.272  11
   1   5  25 188.675 85.6076   7
   1   5  25 336.368 108.601   8
   1   5  26 4943.89 304.628   8
   1  -5  26 5146.62 326.954  11
   1   5  27 300.769 77.3702   8
   1  -5  27 342.075 89.2874  11
   1  -5  28 952.131 121.834  11
  -1   6  27 2015.61 176.950   8
  -1  -6  27 2195.17 163.841  11
  -1   6  26 1282.59 171.321   8
  -1  -6  26 1228.83 139.631  11
  -1  -6  25 202.109 74.2437  11
  -1   6  25 222.056 96.9552   8
  -1   6  24 2768.36 269.428   8
  -1  -6  24 2833.63 226.229   4
  -1  -6  24 3150.05 256.164  11
  -1  -6  23 133.587 82.4346  11
  -1   6  23-59.4877 116.613   8
  -1  -6  23 124.383 82.5046   4
  -1   6  22 2217.42 216.843   9
  -1   6  22 2048.13 259.266   8
  -1  -6  22 2111.59 229.439   4
  -1  -6  22 2196.62 235.262  11
  -1  -6  21 1587.35 210.388   4
  -1   6  21 1497.11 196.647   9
  -1  -6  21 1513.09 196.805  11
  -1   6  21 2136.02 266.867   8
  -1  -6  20 439.222 107.722  11
  -1   6  20 645.652 170.558   8
  -1   6  20 780.414 151.592   9
  -1   6  19 132.497 78.8090   9
  -1  -6  19-67.8522 94.6500   3
  -1   6  19 161.883 113.439   8
  -1  -6  19-2.83414 69.0950  11
  -1  -6  18 13523.2 592.033  11
  -1  -6  18 13416.5 619.504   3
  -1   6  18 13827.1 677.019   8
  -1   6  18 13848.5 632.584   9
  -1  -6  17 811.187 147.859  11
  -1   6  17 910.234 178.432   8
  -1  -6  17 741.150 149.374   3
  -1   6  17 618.007 124.100   9
  -1   6  16 523.978 134.082   9
   1   6 -16 359.969 224.112  13
  -1   6  16 836.902 165.540   8
  -1  -6  16 610.091 153.107   3
  -1   6  15 1004.05 172.521   9
  -1   6  15 1167.11 372.462   2
  -1   6  15 936.067 161.028   8
  -1  -6  15 1824.01 248.156   3
   1   6 -15 1322.64 464.318  13
  -1   6  14 69.9757 117.190   2
  -1  -6  14 181.906 104.310   3
  -1   6  14 118.477 64.4218   9
  -1   6  14-192.563 151.581  12
   1   6 -14-213.929 201.606  13
  -1   6  14 141.937 95.6921   8
  -1   6  13 140.749 117.506   2
   1   6 -13 60.4686 138.531  13
  -1   6  13 203.305 132.036  12
  -1   6  12 2806.86 475.519  12
   1   6 -12 2368.25 502.691  13
  -1   6  12 3005.98 506.471   2
   1   6 -11 568.292 288.060  13
  -1   6  11 781.967 264.542   2
  -1   6  11 601.945 226.013  12
  -1   6  10 34358.0 1649.46   2
  -1   6  10 37609.1 1722.52  12
   1   6 -10 36601.3 1913.47  13
  -1   6   9 2917.26 458.977   2
   1   6  -9 2659.87 501.864  13
  -1   6   9 2720.08 455.929  12
  -1   6   8 4055.84 540.023  12
  -1   6   8 4552.28 555.220   2
   1   6  -8 3948.85 612.788  13
   1   6  -7 15698.0 1155.97  13
  -1   6   7 14609.4 997.956  12
  -1   6   7 14583.5 989.937   2
   1   6  -6 852.471 281.880  13
  -1   6   6 804.700 220.166   2
   1   6  -5 859.943 295.542  13
  -1   6   5 996.263 202.346  13
   1   6  -4 18976.3 1230.10  13
  -1   6   4 18726.9 976.069  13
   1   6  -3 117774. 3349.54  13
  -1   6   3 126560. 3065.82  13
   1   6  -2 91574.8 2807.72  13
  -1   6   2 92607.8 2582.43  13
  -1   6   1 1266.40 350.276  13
   1   6  -1 1113.86 286.923  13
  -1   6   0 9502.64 781.589  13
   1   6   0 10442.4 835.101  13
   1   6   1 63596.9 2144.68  13
  -1   6  -1 64707.6 2219.31  13
   1   6   2 56857.8 1978.93  13
  -1   6  -2 58261.8 2121.71  13
   1   6   3 12749.7 857.532  13
  -1   6  -3 13619.0 997.651  13
  -1   6  -4 509.892 223.450  13
   1   6   4 59.1470 123.087  13
  -1   6  -5 29197.7 1548.30  13
   1   6   5 28723.9 1152.68   2
   1   6   5 27291.0 1427.70  12
   1   6   5 29288.6 1255.61  13
   1   6   6 24950.4 1106.38  13
   1   6   6 23553.1 1057.17   2
   1   6   6 24605.0 1363.48  12
  -1   6  -6 24944.8 1457.72  13
  -1   6  -7 1229.07 348.960  13
   1   6   7 1273.42 229.123   2
   1   6   7 874.109 263.504  12
  -1   6  -8 286.736 213.582  13
   1   6   8 366.991 188.537  12
   1   6   8 6.21878 73.2025   2
  -1   6  -9 28600.6 1678.26  13
   1   6   9 26815.4 1200.41   2
   1   6   9 29806.4 1584.71  12
  -1   6 -10 13816.7 1174.97  13
   1   6  10 14364.9 1105.11  12
   1   6  11 2671.48 491.100  12
  -1   6 -11 2083.84 504.554  13
   1   6  12 1129.74 310.967  12
  -1   6 -12 837.681 317.856  13
   1   6  13 3999.77 625.349  12
  -1   6 -13 2937.29 581.419  13
   1   6  14 29.7084 66.1670   9
   1   6  14 181.511 120.485  12
   1   6  14 105.561 101.319   8
   1   6  15 7889.25 449.675   9
   1   6  15 8147.14 934.895  12
   1   6  15 8632.67 499.877   8
   1  -6  15 6925.26 416.199  11
  -1   6 -15 8415.14 996.680  13
   1  -6  16 14496.0 638.689  11
   1  -6  16 15675.9 706.751   4
   1   6  16 14617.1 1282.91  12
  -1   6 -16 15005.9 1357.65  13
   1   6  16 15165.9 643.944   9
   1   6  16 16089.1 710.299   8
   1  -6  17 27734.7 936.453  11
   1   6  17 28415.1 919.254   9
   1   6  17 29129.4 1857.65  12
   1  -6  17 29642.7 1014.38   4
   1   6  17 30148.9 1024.31   8
   1   6  18 1781.66 204.753   7
   1  -6  18 2033.31 239.753  11
   1  -6  18 1788.18 251.859   4
   1   6  18 1615.37 236.283   8
   1   6  19 8029.00 503.120   8
   1  -6  19 7283.36 455.704  11
   1   6  19 7339.71 426.503   7
   1  -6  19 7443.11 486.007   4
   1  -6  20 5886.83 420.864   4
   1  -6  20 6437.68 427.501  11
   1   6  20 5822.59 375.534   7
   1   6  20 6327.86 439.853   8
   1   6  21 15376.9 691.540   8
   1   6  21 14745.3 612.498   7
   1  -6  21 14624.8 660.838   4
   1  -6  21 15159.4 660.015  11
   1   6  22 410.890 111.072   7
   1   6  22 556.943 143.359   8
   1  -6  22 509.345 133.465   4
   1  -6  22 273.183 95.0535  11
   1  -6  23 1106.78 167.893   4
   1   6  23 869.913 132.964   7
   1   6  23 1023.50 173.962   8
   1  -6  23 1389.17 215.999  11
   1  -6  24 3367.14 281.974  11
   1  -6  24 2908.25 243.246   4
   1   6  24 3362.91 282.048   8
   1   6  24 2609.60 226.782   7
   1  -6  25 1589.74 158.509   4
   1  -6  25 1656.32 188.101  11
   1   6  25 1581.65 183.600   8
   1   6  26 3231.80 235.513   8
   1  -6  26 3523.94 244.428  11
   1   6  27 41.2787 43.3905   8
   1  -6  27 73.3495 51.8941  11
  -1   7  27 55.0794 54.2805   8
  -1   7  26 54.7756 60.9495   8
  -1   7  25 1538.47 181.424   8
  -1   7  24 2003.34 212.341   8
  -1  -7  24 2049.55 186.207   4
  -1  -7  23 1169.89 146.316  11
  -1  -7  23 1139.88 156.856   4
  -1   7  23 1313.86 196.223   8
  -1  -7  22 11452.3 483.888  11
  -1   7  22 10824.6 559.648   8
  -1  -7  22 10886.6 517.362   4
  -1   7  22 12126.4 499.961   9
  -1   7  21 1186.19 168.680   9
  -1  -7  21 1136.43 180.032   4
  -1   7  21 1435.47 216.838   8
  -1  -7  20 1186.57 175.261   3
  -1   7  20 1492.66 231.183   8
  -1   7  20 1186.67 182.537   9
  -1   7  19 2400.84 285.671   8
  -1  -7  19 2100.10 235.693   3
  -1   7  19 2247.53 254.806   9
  -1  -7  18 29207.4 948.159   3
  -1   7  18 29233.2 968.393   9
  -1   7  18 27102.4 996.753   8
  -1   7  17 126.493 91.8267   8
  -1   7  17-79.5148 101.470   9
  -1  -7  17-4.44936 87.4444   3
  -1   7  16 52189.1 1437.33   8
  -1   7  16 53217.2 1407.94   9
  -1  -7  16 49051.1 1375.65   3
  -1   7  15 11622.7 605.511   8
  -1   7  15 13284.6 1152.58   2
  -1   7  15 11231.5 581.434   9
  -1  -7  15 11617.1 587.520   3
   1   7 -15 11054.6 1182.05  13
   1   7 -14 2652.12 575.327  13
  -1   7  14 2421.33 266.061   8
  -1   7  14 2561.20 267.152   9
  -1  -7  14 2827.92 292.934   3
  -1   7  14 3457.66 590.372   2
  -1   7  13 510.120 153.288   8
  -1   7  13 299.142 202.947   2
  -1   7  13 464.210 156.153   9
  -1  -7  13 243.795 113.866   3
   1   7 -13 159.500 178.007  13
  -1   7  12 10553.7 974.343  12
  -1   7  12 10813.5 546.710   9
  -1   7  12 10087.4 954.712   2
  -1   7  12 10437.6 537.353   8
  -1  -7  12 11372.0 569.034   3
   1   7 -12 9780.63 1112.51  13
  -1   7  11 1596.77 212.029   9
  -1   7  11 1558.51 380.224  12
  -1   7  11 1976.97 428.992   2
   1   7 -11 1670.93 465.416  13
  -1  -7  11 1891.15 231.960   3
   1   7 -10 801.596 306.700  13
  -1   7  10 261.892 156.656   2
  -1   7  10 651.076 243.285  12
  -1   7   9 3582.56 534.643   2
   1   7  -9 3470.52 652.082  13
  -1   7   9 4035.96 586.021  12
  -1   7   8 12082.2 989.868   2
  -1   7   8 11947.8 1008.01  12
   1   7  -8 11294.6 1091.27  13
   1   7  -7 593.517 298.686  13
  -1   7   7 900.524 264.896   2
  -1   7   7 900.052 284.311  12
   1   7  -6 1351.67 431.724  13
  -1   7   6 1377.97 318.430   2
   1   7  -5 26200.0 1589.23  13
   1   7  -4 2799.50 535.192  13
  -1   7   4 3001.89 429.321  13
   1   7  -3 2899.80 507.106  13
  -1   7   3 2588.24 407.887  13
   1   7  -2 55491.7 2275.51  13
  -1   7   2 59873.8 2145.01  13
   1   7  -1 2577.17 462.661  13
  -1   7   1 2738.24 458.229  13
  -1   7   0 9389.28 847.174  13
   1   7   0 9501.01 858.169  13
   1   7   1 86.3878 130.182  13
  -1   7  -1 13.9889 118.260  13
  -1   7  -2 1582.31 378.614  13
   1   7   2 1679.43 361.034  13
   1   7   3 24.4283 140.779  13
  -1   7  -3-41.8032 131.362  13
   1   7   4 649.354 240.183  13
  -1   7  -4 334.146 203.219  13
  -1   7  -5 4303.56 645.206  13
   1   7   5 4511.17 614.952  12
   1   7   5 4391.95 480.056   2
   1   7   5 4440.05 520.277  13
   1   7   6 7194.92 799.726  12
  -1   7  -6 6721.64 803.327  13
  -1   7  -7 2855.23 552.812  13
   1   7   7 3650.55 569.546  12
  -1   7  -8 5557.72 791.525  13
   1   7   8 5256.70 700.366  12
  -1   7  -9 4246.18 709.576  13
   1   7   9 4950.22 699.713  12
  -1   7 -10 703.771 305.807  13
   1   7  10 1554.84 395.712  12
  -1   7 -11 58.2708 200.800  13
   1   7  11 110.760 131.613  12
   1   7  12 6549.27 426.429   8
  -1   7 -12 4573.02 780.686  13
   1   7  12 5403.75 761.411  12
   1  -7  12 4655.13 356.763   3
   1   7  13 7354.71 456.892   8
   1  -7  13 7113.37 431.847   3
   1   7  13 7743.72 908.157  12
  -1   7 -13 5876.45 886.192  13
   1   7  14 4032.44 345.699   8
  -1   7 -14 3832.38 704.612  13
   1   7  14 4270.37 338.555   9
   1  -7  14 4124.94 323.067   3
   1   7  14 4845.45 724.157  12
   1  -7  15 8697.69 482.862   3
   1   7  15 9012.00 528.866   8
   1   7  15 9262.88 513.793   9
  -1   7 -15 9636.61 1136.02  13
   1   7  15 9191.68 1044.50  12
   1  -7  16 4653.56 385.699   4
   1   7  16 4658.93 354.093   9
   1   7  16 4212.56 368.312   8
   1   7  17 12182.9 580.896   9
   1   7  17 12605.1 640.626   8
   1  -7  17 12731.1 647.383   4
   1  -7  17 11076.1 546.708  11
   1  -7  18 11.4342 80.1863  11
   1   7  18 147.708 103.600   8
   1  -7  18 89.6676 110.290   4
   1   7  18 50.9354 69.2161   9
   1  -7  19 567.728 156.513   4
   1  -7  19 567.547 137.513  11
   1   7  19 565.818 125.741   9
   1   7  19 567.032 155.943   8
   1   7  20 176.100 111.141   8
   1  -7  20-144.932 110.214  11
   1  -7  20 88.9056 94.1517   4
   1  -7  21 652.324 130.344  11
   1   7  21 736.184 149.766   8
   1  -7  21 840.107 166.558   4
   1  -7  22 5701.68 356.133  11
   1   7  22 5508.59 379.900   8
   1  -7  22 4996.93 350.620   4
   1  -7  23 246.079 83.7934  11
   1  -7  23 435.271 103.832   4
   1   7  23 472.712 138.293   8
   1   7  24 3641.10 275.575   8
   1  -7  24 3438.94 246.779  11
   1  -7  24 3375.33 244.248   4
   1  -7  25 5642.23 284.992  11
   1   7  25 5460.31 309.988   8
   1  -7  25 5254.86 271.262   4
   1   7  26 2942.36 203.876   8
  -1   8  26 968.362 111.254   8
  -1   8  25 3432.25 234.788   8
  -1  -8  24 37.7209 55.7666   4
  -1   8  24-51.9824 73.6972   8
  -1  -8  23 97.0693 87.1680   4
  -1   8  23 116.555 78.6398   8
  -1  -8  22 235.766 93.0467   4
  -1   8  22 304.415 115.336   8
  -1   8  22 346.694 93.7814   9
  -1  -8  21 418.996 126.117   4
  -1  -8  21 260.174 73.6084   3
  -1   8  21 207.279 74.2006   9
  -1   8  21 104.014 89.7109   8
  -1  -8  20 4293.92 302.565   3
  -1   8  20 4291.04 312.188   9
  -1  -8  20 4261.29 335.426   4
  -1   8  20 5001.39 373.542   8
  -1  -8  19 38.3207 75.0664   3
  -1   8  19 51.4611 93.4399   8
  -1   8  19 26.6972 80.9186   9
  -1   8  18 1527.86 208.178   9
  -1   8  18 1601.80 223.796   8
  -1  -8  18 1579.90 213.675   3
  -1   8  17 9022.71 532.525   8
  -1  -8  17 9317.89 513.284   3
  -1   8  17 9530.97 528.027   9
  -1   8  16 43137.0 1254.63   9
  -1   8  16 41039.6 1241.17   8
  -1  -8  16 42549.2 1231.26   3
  -1   8  15 8134.10 503.182   8
  -1   8  15 7797.88 489.843   9
  -1  -8  15 8207.10 497.614   3
  -1   8  14 1510.18 220.036   8
  -1   8  14 1859.95 244.953   9
  -1  -8  14 1972.92 246.934   3
  -1  -8  13 9523.59 542.262   3
  -1   8  13 9258.09 537.449   9
  -1   8  13 8611.15 516.777   8
  -1  -8  12 56083.7 1501.76   3
   1   8 -12 59859.9 2918.90  13
  -1   8  12 57656.2 1498.48   9
  -1   8  12 56829.5 2455.00   2
  -1   8  12 57041.4 1475.57   8
  -1   8  12 58455.6 2534.88  12
  -1   8  11 77888.3 3003.69  12
  -1  -8  11 82823.4 1876.78   3
  -1   8  11 81641.6 1832.84   8
   1   8 -11 82981.5 3458.19  13
  -1   8  11 79315.8 1849.33   9
  -1   8  11 75435.2 2882.57   2
  -1   8  10 11542.9 579.858   9
  -1   8  10 11897.1 1057.42   2
   1   8 -10 10923.8 1224.35  13
  -1   8  10 10958.8 1059.77  12
  -1   8  10 10197.7 524.545   8
  -1  -8  10 11874.4 586.650   3
  -1   8   9 2369.31 258.648   9
   1   8  -9 1968.44 482.250  13
  -1   8   9 1725.87 416.407  12
  -1   8   9 2196.85 494.237   2
  -1  -8   9 1897.73 218.069   6
  -1  -8   9 2086.01 241.714   3
  -1   8   8 254.066 188.746  12
  -1  -8   8 326.271 126.477   3
  -1   8   8-5.40071 91.6962   9
  -1   8   8 102.582 202.947   2
   1   8  -8 45.1316 154.500  13
  -1   8   7 2465.68 464.377   2
   1   8  -7 2695.23 590.351  13
  -1   8   7 2173.16 473.082  12
   1   8  -6 2046.34 499.257  13
  -1   8   6 2896.97 495.111   2
  -1   8   6 2151.67 484.643  12
  -1   8   5 186.276 195.227   2
   1   8  -5 24.5380 165.097  13
   1   8  -4 2186.68 475.438  13
   1   8  -3 1521.25 409.039  13
  -1   8   3 1351.24 327.978  13
   1   8  -2 394.804 235.900  13
  -1   8   2 387.820 199.748  13
  -1   8   1 697.064 300.552  13
   1   8  -1 358.585 166.904  13
  -1   8   0 2119.47 450.561  13
   1   8   0 1489.15 412.875  13
   1   8   1 19979.7 1353.89  13
  -1   8  -1 20217.6 1405.82  13
  -1   8  -2 10074.6 996.413  13
   1   8   2 9081.51 882.235  13
  -1   8  -3 30.2029 233.600  13
   1   8   3-250.785 171.334  13
  -1   8  -4 8988.45 981.458  13
   1   8   4 8688.76 803.871  13
   1   8   5 4388.68 688.369  12
  -1   8  -5 4878.31 740.658  13
  -1   8  -6 46326.2 2371.17  13
   1   8   6 47317.0 2306.48  12
   1   8   7 2999.91 575.639  12
  -1   8  -7 3077.37 623.623  13
  -1   8  -8 28190.6 1881.37  13
   1  -8   8 29977.8 950.522   3
   1   8   8 30274.0 1840.91  12
  -1   8  -9 13751.9 1337.65  13
   1  -8   9 13251.9 585.407   6
   1  -8   9 14824.4 650.601   3
   1   8   9 14633.7 1279.77  12
   1   8   9 14917.2 639.998   8
   1   8  10 9053.31 1018.68  12
   1  -8  10 8002.29 483.661   3
   1   8  10 9272.94 500.336   8
  -1   8 -10 7361.59 1019.67  13
   1   8  11 2921.25 284.041   8
  -1   8 -11 2113.49 570.751  13
   1   8  11 2650.13 528.729  12
   1  -8  11 2313.99 268.918   3
   1   8  12 80029.3 3195.12  12
   1   8  12 71660.2 1743.36   8
  -1   8 -12 76055.4 3362.86  13
   1  -8  12 74660.8 1729.52   3
   1   8  13 4942.52 381.143   8
   1   8  13 5094.40 773.841  12
   1   8  13 5216.71 387.254   9
   1  -8  13 4645.18 371.160   3
   1   8  14 201.470 118.476   8
   1  -8  14 244.189 131.850   4
   1  -8  14 43.8725 82.3813   3
   1   8  14 90.4938 89.3042   9
   1   8  15 11863.9 593.610   9
   1  -8  15 12272.5 578.351   3
   1  -8  15 11102.5 608.437   4
   1   8  15 11525.9 605.325   8
   1   8  16 8985.64 530.641   8
   1  -8  16 9473.23 505.982   3
   1   8  16 9818.96 533.236   9
   1  -8  16 9294.46 553.894   4
   1  -8  17 3205.50 320.800   4
   1   8  17 3403.48 328.300   8
   1   8  17 3273.07 296.491   9
   1   8  18 87.8457 90.2821   9
   1  -8  18-95.3438 110.479   4
   1   8  18-25.7498 107.798   8
   1   8  19 40.3403 101.792   8
   1   8  19 140.628 75.1084   9
   1  -8  19 253.645 123.134   4
   1   8  20 6108.48 350.974   9
   1   8  20 6605.72 430.376   8
   1  -8  20 5830.20 399.211   4
   1   8  21 1380.64 191.097   8
   1  -8  21 1031.25 171.076   4
   1  -8  22 186.415 92.6089   4
   1   8  22 90.0827 80.6987   8
   1  -8  23 3725.96 259.905   4
   1   8  23 4027.60 283.300   8
   1   8  24 138.799 78.4733   8
   1  -8  24 178.998 69.5429   4
   1   8  25-0.20166 57.9370   8
   1  -8  25-78.3941 44.6350   4
  -1  -9  24 1092.75 103.785   4
  -1   9  24 1179.56 128.694   8
  -1   9  23 4746.12 282.477   8
  -1  -9  23 5058.02 266.402   4
  -1  -9  22 3841.26 261.533   4
  -1   9  22 3539.24 266.510   8
  -1   9  22 3950.14 234.242   9
  -1   9  21 203.412 93.8240   8
  -1   9  21 127.541 71.0411   9
  -1  -9  21 111.876 76.2758   4
  -1  -9  20 1860.62 214.109   4
  -1   9  20 1502.51 198.439   8
  -1   9  20 1773.87 191.412   9
  -1  -9  20 1579.75 176.213   3
  -1  -9  19 931.653 173.856   4
  -1  -9  19 777.105 139.203   3
  -1   9  19 992.528 163.870   8
  -1   9  19 844.032 142.989   9
  -1   9  18 25.5123 79.7597   9
  -1   9  18 173.499 108.183   8
  -1  -9  18 201.146 93.2923   3
  -1  -9  17 909.636 162.074   3
  -1   9  17 977.952 165.946   9
  -1   9  17 1353.67 206.484   8
  -1  -9  16 146.905 90.6769   3
  -1   9  16 558.203 141.824   9
  -1   9  16 650.591 162.198   8
  -1   9  15 5643.27 412.846   9
  -1  -9  15 5164.22 391.014   3
  -1   9  15 5566.60 404.746   8
  -1   9  14 1003.94 176.993   9
  -1   9  14 1359.38 202.719   8
  -1  -9  14 1133.88 200.244   3
  -1   9  13 3636.49 319.258   8
  -1   9  13 3857.20 341.816   9
  -1  -9  13 3576.43 342.442   3
  -1   9  12 8657.83 515.734   9
  -1   9  12 8677.79 499.718   8
  -1  -9  12 8006.93 506.040   3
  -1   9  11 5555.78 394.798   8
  -1  -9  11 5396.01 411.797   3
  -1  -9  11 5651.34 378.547   6
  -1   9  11 5270.28 400.729   9
  -1   9  10 11473.4 561.050   8
  -1  -9  10 11215.5 594.592   3
  -1   9  10 10441.0 571.224   9
  -1  -9  10 10488.7 527.428   6
  -1  -9   9 68.4324 93.2579   3
  -1   9   9 204.595 105.876   9
  -1  -9   9-77.3292 110.970   6
  -1   9   9 387.297 222.330  12
  -1   9   9 400.846 207.595   2
   1  -9  -8 2312.16 230.662   6
  -1   9   8 2657.64 274.892   9
   1   9  -8 2280.28 592.851  13
  -1  -9   8 2641.28 263.016   6
  -1   9   8 2894.74 560.462   2
  -1  -9   8 2669.15 288.156   3
  -1   9   8 1857.65 484.489  12
   1  -9  -7 3499.25 299.638   6
  -1   9   7 3446.49 313.321   9
  -1  -9   7 3378.51 315.092   3
  -1   9   7 3113.38 489.503   2
   1   9  -7 3389.01 678.079  13
  -1   9   7 3793.47 649.462  12
  -1  -9   7 3712.44 318.813   6
  -1   9   6 3487.61 576.240   2
   1  -9  -6 4096.19 334.503   6
   1   9  -6 3775.55 698.027  13
  -1  -9   6 4268.07 342.816   3
  -1   9   6 3613.44 648.108  12
  -1   9   6 4105.65 344.837   9
  -1  -9   6 4088.02 343.586   6
   1  -9  -5 144.938 88.0041   6
  -1  -9   5 143.706 98.5626   3
  -1  -9   5 257.661 117.260   6
  -1   9   5 217.561 171.601   2
   1  -9  -4 7149.81 434.883   6
   1   9  -4 6380.60 873.254  13
  -1  -9   4 6819.27 434.294   6
  -1  -9   4 7599.42 452.903   3
  -1  -9   3-103.882 75.8836   3
  -1  -9   3 58.7390 90.2229   6
   1  -9  -3-106.334 91.5738   6
   1  -9  -2 111.702 82.8326   6
  -1  -9   2-81.7961 80.5650   3
   1   9  -2 46.5144 127.195  13
  -1  -9   2-50.6706 98.6346   6
  -1  -9   1 16610.4 688.199   6
  -1   9   1 16875.0 1310.45  13
  -1  -9   1 16075.0 655.063   3
   1  -9  -1 16988.5 699.398   6
   1   9  -1 15936.6 1338.15  13
  -1   9   0 2060.78 462.985  13
   1   9   0 2775.27 573.719  13
   1  -9   0 2937.85 311.651   6
  -1  -9   0 3060.52 291.655   6
  -1   9  -1-644.840 298.400  13
   1  -9   1 76.1477 105.034   6
  -1  -9  -1-13.3827 81.8261   6
   1   9   1-807.034 301.775  13
   1  -9   2 1383.43 203.729   6
  -1   9  -2 882.543 325.492  13
  -1  -9  -2 1208.92 167.957   6
   1   9   2 1074.40 305.662  13
   1  -9   3 663.082 147.406   6
  -1  -9  -3 569.534 138.174   6
  -1   9  -3 553.867 279.651  13
  -1   9  -4 240.126 270.061  13
   1   9   4 141.831 164.579  12
  -1  -9  -4 498.472 92.0809   6
   1  -9   4 440.357 133.634   6
   1  -9   4 392.534 116.647   3
   1   9   5 4074.66 714.196  12
  -1   9  -5 4651.26 773.206  13
   1  -9   5 4539.42 355.440   3
  -1  -9  -5 4304.93 326.859   6
   1  -9   5 4368.96 343.014   6
  -1  -9  -6 66483.9 1583.98   6
   1  -9   6 70755.3 1670.57   3
   1  -9   6 68578.0 1648.43   6
  -1   9  -6 71209.1 3164.48  13
   1   9   6 73833.6 3112.16  12
  -1  -9  -7 126.747 71.9240   6
   1   9   7 229.606 102.220   8
  -1   9  -7 136.021 193.843  13
   1   9   7 397.099 261.829  12
   1  -9   7 283.729 113.048   6
   1  -9   7 425.247 129.622   3
  -1   9  -8 6758.70 953.446  13
   1   9   8 6366.40 413.746   8
  -1  -9  -8 6586.21 399.202   6
   1  -9   8 7402.00 469.875   3
   1   9   8 7195.05 936.352  12
   1  -9   8 6607.00 425.478   6
   1   9   9 120263. 4088.64  12
  -1   9  -9 117016. 4277.08  13
   1   9   9 107249. 2239.51   8
   1  -9   9 103596. 2204.53   6
   1  -9   9 108435. 2277.06   3
   1  -9  10 88654.8 1967.26   3
   1  -9  10 86280.9 1884.89   6
   1   9  10 85286.7 1934.54   8
   1  -9  11 16312.5 663.908   6
   1   9  11 15902.4 697.232   8
   1  -9  11 16292.5 715.432   3
   1   9  12 32140.6 1049.57   8
   1  -9  12 32571.5 1048.32   3
   1   9  12 32577.4 1065.48   9
   1  -9  13 8535.01 528.718   4
   1   9  13 8348.90 507.105   9
   1   9  13 7992.37 496.233   8
   1  -9  13 8991.60 508.739   3
   1   9  14 126.322 112.006   8
   1  -9  14 21.7212 87.3812   3
   1  -9  14 122.646 116.182   4
   1   9  14-34.7043 92.8684   9
   1  -9  15 5119.93 381.693   3
   1   9  15 5297.32 388.198   9
   1   9  15 5455.79 397.168   8
   1  -9  15 4705.62 395.102   4
   1   9  16 1584.82 217.513   9
   1   9  16 1703.95 225.722   8
   1  -9  16 1424.80 229.703   4
   1  -9  17 936.721 179.693   4
   1   9  17 1346.05 196.991   8
   1   9  17 1064.57 168.406   9
   1   9  18 454.184 111.055   9
   1  -9  18 416.668 132.951   4
   1   9  18 305.764 118.574   8
   1   9  19 410.002 105.283   9
   1   9  19 352.200 122.725   8
   1  -9  19 413.577 128.184   4
   1   9  20 1342.49 184.265   8
   1  -9  20 1150.83 171.788   4
   1   9  20 1422.35 160.330   9
   1  -9  21-85.4494 88.0035   4
   1   9  21 86.5140 84.5723   8
   1   9  22 160.987 72.1392   8
   1  -9  22 123.324 68.7300   4
   1  -9  23 280.833 75.5375   4
   1   9  23 315.729 82.7008   8
   1   9  24-31.2105 49.0180   8
   1  -9  24-9.73437 37.1513   4
  -1 -10  22 984.365 115.815   4
  -1  10  22 825.525 107.785   8
  -1 -10  21 480.631 101.439   4
  -1  10  21 388.156 88.0252   8
  -1  10  21 502.149 88.4436   9
  -1 -10  20-103.219 78.5928   4
  -1  10  20 12.6670 55.3411   9
  -1  10  20-10.3733 67.4943   8
  -1  10  19 2405.97 216.591   9
  -1  10  19 2451.48 225.127   8
  -1 -10  19 2574.04 241.626   4
  -1 -10  19 2403.25 207.782   3
  -1 -10  18 4329.44 297.001   3
  -1  10  18 4849.72 319.360   9
  -1 -10  18 4622.83 339.186   4
  -1  10  18 4652.49 317.232   8
  -1 -10  17 43.1559 105.414   4
  -1  10  17-108.799 90.5052   8
  -1 -10  17 129.632 92.4350   3
  -1  10  17-31.6163 89.9340   9
  -1  10  16 1091.20 169.533   9
  -1 -10  16 823.178 151.753   3
  -1  10  16 963.886 161.360   8
  -1  10  15 3596.38 298.511   8
  -1 -10  15 3397.57 313.834   3
  -1  10  15 3646.82 319.362   9
  -1  10  14 416.940 127.998   8
  -1  10  14 450.476 136.709   9
  -1 -10  14 310.586 125.098   3
  -1  10  13 3633.05 303.428   8
  -1  10  13 3338.68 314.875   9
  -1 -10  13 3070.38 312.599   3
  -1 -10  12 10154.4 555.279   3
  -1  10  12 10099.5 562.107   9
  -1  10  12 10317.0 526.127   8
  -1 -10  11 816.251 153.906   6
  -1 -10  11 1006.86 201.501   3
  -1  10  11 778.158 153.260   8
  -1  10  11 653.573 161.210   9
  -1 -10  10 29887.8 959.525   6
  -1 -10  10 30267.4 1027.72   3
  -1  10  10 28532.4 999.071   9
   1 -10  -9 6650.06 407.301   6
  -1 -10   9 6339.48 420.788   6
  -1 -10   9 6740.85 460.741   3
  -1  10   9 6468.92 453.177   9
  -1 -10   8 6914.47 444.387   6
   1 -10  -8 7365.30 436.874   6
  -1  10   8 6882.93 454.581   9
  -1 -10   8 6894.74 459.897   3
  -1 -10   7 1094.72 186.086   6
  -1  10   7 1085.36 191.431   9
  -1 -10   7 881.254 171.138   3
   1 -10  -7 951.115 162.766   6
   1 -10  -6 352.584 119.277   6
  -1 -10   6 303.158 122.569   6
  -1 -10   6 237.440 107.258   3
  -1  10   6 377.528 131.983   9
  -1 -10   5 6508.19 434.798   6
   1 -10  -5 6077.36 416.607   6
  -1 -10   5 6564.52 441.645   3
  -1  10   5 5897.60 411.129   9
  -1 -10   4 4890.02 374.978   3
   1  10  -4 5559.97 879.180  13
  -1 -10   4 5184.56 388.796   6
  -1  10   4 4274.93 353.870   9
  -1  10   4 3470.84 590.787   2
   1 -10  -4 4801.08 363.386   6
  -1 -10   3 6929.20 442.246   3
   1  10  -3 7011.67 982.591  13
  -1  10   3 6922.42 444.006   9
   1 -10  -3 6640.07 436.157   6
  -1 -10   3 7148.95 459.188   6
   1  10  -2 5677.69 836.708  13
  -1 -10   2 6414.70 435.009   6
  -1 -10   2 5996.96 404.986   3
  -1  10   2 5487.99 383.586   9
   1 -10  -2 5857.42 413.802   6
   1  10  -1 6224.13 873.807  13
   1 -10  -1 6565.89 440.923   6
  -1 -10   1 6946.67 432.466   3
  -1 -10   1 6094.72 425.052   6
   1 -10   0 28136.9 980.801   6
   1  10   0 27282.8 1830.39  13
  -1 -10   0 29995.6 956.021   3
  -1 -10   0 28276.5 973.856   6
  -1  10  -1 982.587 352.047  13
   1 -10   1 733.025 156.876   6
  -1 -10  -1 728.720 155.319   6
  -1 -10  -2 181.108 103.353   6
   1 -10   2 317.903 139.359   6
   1  10   3 7253.48 956.659  12
   1 -10   3 7669.00 484.492   6
  -1 -10  -3 7215.13 454.512   6
  -1  10  -3 7666.23 1000.37  13
   1 -10   4 1895.96 242.464   6
  -1 -10  -4 1779.57 228.850   6
   1 -10   5 8658.07 511.409   6
  -1 -10  -5 8381.16 488.492   6
  -1 -10  -6 6537.83 416.318   6
   1 -10   6 6506.00 440.861   6
   1 -10   7 3105.03 300.210   6
  -1 -10  -7 3063.28 282.358   6
   1 -10   8 3549.72 325.028   4
   1  10   8 3329.53 300.056   8
  -1 -10  -8 4024.25 313.548   6
   1 -10   8 3362.31 306.386   6
   1  10   9 17702.9 715.095   8
   1 -10   9 18732.0 743.371   6
   1 -10   9 18347.0 767.811   4
   1 -10  10 5468.12 378.357   6
   1  10  10 5683.09 392.587   8
   1 -10  10 5253.96 404.047   4
   1 -10  11 3305.82 290.518   6
   1  10  11 3171.73 316.564   9
   1 -10  11 2807.38 309.808   4
   1  10  11 2959.86 281.811   8
   1  10  12 724.965 161.702   9
   1 -10  12 781.296 176.378   4
   1  10  12 850.601 165.183   8
   1 -10  13 9.66305 86.6767   4
   1  10  13 12.3182 92.5649   8
   1  10  13-6.71968 98.5507   9
   1  10  14 9510.53 517.799   9
   1  10  14 8913.36 499.602   8
   1 -10  14 8545.20 517.883   4
   1  10  15 8129.00 463.272   9
   1  10  15 8196.89 461.009   8
   1 -10  15 7850.21 482.879   4
   1  10  16 2236.66 234.520   9
   1 -10  16 2197.99 255.755   4
   1  10  16 2048.86 226.040   8
   1  10  17 2338.49 227.455   9
   1  10  17 2228.10 232.072   8
   1 -10  17 2186.10 250.346   4
   1 -10  18 104.952 87.9601   4
   1  10  18 17.7230 91.6918   8
   1  10  18 96.4593 73.5283   9
   1  10  19 143.796 82.7556   8
   1  10  19 50.1500 55.8624   9
   1 -10  19 121.759 79.1721   4
   1 -10  20 29.5746 68.8295   4
   1  10  20 11.5521 64.4569   8
   1  10  20-83.8203 56.6136   9
   1 -10  21 1963.18 181.024   4
   1  10  21 2273.94 191.250   8
   1  10  22 589.783 98.1569   8
   1 -10  22 551.283 94.4518   4
   1  10  23 2230.33 149.900   8
  -1 -11  21 131.061 44.1249   4
  -1  11  20 811.261 92.3642   8
  -1  11  20 975.355 105.119   9
  -1 -11  20 931.630 116.429   4
  -1  11  19 2893.01 199.523   9
  -1 -11  19 3002.83 222.739   4
  -1  11  19 2873.97 194.219   8
  -1  11  18 318.443 91.6822   9
  -1  11  18 352.625 83.2371   8
  -1 -11  18 473.367 115.949   4
  -1  11  17-35.0886 67.2520   9
  -1  11  17 86.6780 77.5986   8
  -1 -11  17 105.371 82.5493   4
  -1  11  16 11034.7 487.702   9
  -1  11  16 11882.9 480.756   8
  -1 -11  16 10907.6 512.911   4
  -1 -11  16 10623.3 472.292   3
  -1 -11  15 330.254 127.294   4
  -1  11  15 253.213 86.1446   8
  -1  11  15 236.797 96.6763   9
  -1 -11  15 298.978 116.266   3
  -1  11  14 1207.16 187.013   9
  -1  11  14 1260.50 159.680   8
  -1 -11  14 1187.04 183.690   3
  -1 -11  13 245.329 116.967   3
  -1  11  13 310.834 110.245   9
  -1  11  12-21.5642 84.5452   9
  -1 -11  12 107.569 82.8193   6
  -1 -11  12 87.8611 102.514   3
  -1 -11  11 4597.70 364.012   3
  -1 -11  11 4490.96 320.029   6
  -1  11  11 3798.62 331.398   9
  -1  11  10 8370.99 494.417   9
  -1 -11  10 8577.26 501.896   3
  -1 -11  10 8920.99 474.597   6
   1 -11  -9 4420.44 316.711   6
  -1  11   9 4032.05 344.341   9
  -1 -11   9 4078.73 353.387   3
  -1 -11   9 4429.01 339.665   6
   1 -11  -8 6197.77 392.638   6
  -1 -11   8 6132.53 412.659   6
  -1  11   8 6078.54 422.196   9
  -1 -11   8 6209.37 436.236   3
  -1 -11   7 268.620 128.531   3
   1 -11  -7 309.070 110.131   6
  -1 -11   7 197.951 95.2881   6
  -1  11   7 254.480 97.3215   9
   1 -11  -6 17700.5 719.732   6
  -1 -11   6 18896.8 767.652   3
  -1  11   6 17322.5 732.113   9
  -1 -11   6 17780.9 748.532   6
   1 -11  -5 25710.0 905.104   6
  -1 -11   5 26129.4 920.768   3
  -1  11   5 25193.3 898.163   9
  -1 -11   5 25160.7 917.923   6
   1 -11  -4 14848.7 674.194   6
  -1 -11   4 14099.0 675.975   6
  -1  11   4 15032.3 664.300   9
  -1 -11   4 15015.8 673.232   3
   1 -11  -3 13302.6 645.826   6
  -1 -11   3 15044.4 672.684   3
  -1  11   3 13898.3 636.130   9
  -1 -11   3 13952.6 664.759   6
   1 -11  -2 15809.4 713.527   6
  -1 -11   2 16049.0 719.693   6
  -1  11   2 15796.6 670.103   9
  -1 -11   1 3454.47 326.730   6
   1 -11  -1 3558.79 332.770   6
  -1  11   1 3526.04 310.819   9
  -1 -11   0-114.245 122.871   6
   1 -11   0 47.7672 107.293   6
   1 -11   1 6885.59 470.661   6
  -1 -11  -1 6286.04 437.908   6
   1 -11   2 11154.3 593.932   6
  -1 -11  -2 10315.0 561.627   6
   1 -11   3 3672.97 346.014   6
  -1 -11  -3 3864.82 336.290   6
  -1 -11  -4 1076.44 175.409   6
   1 -11   4 972.639 176.212   6
  -1 -11  -5 843.463 159.615   6
   1 -11   5 675.425 144.973   6
  -1 -11  -6 3118.51 285.944   6
   1 -11   6 2679.13 282.290   6
   1 -11   7 2182.50 249.014   4
  -1 -11  -7 2188.52 234.027   6
   1 -11   7 2051.43 248.793   6
  -1 -11  -8 537.717 112.938   6
   1 -11   8 326.324 100.985   6
   1 -11   8 531.244 130.718   4
   1  11   9 6179.37 429.301   9
   1 -11   9 6850.75 425.726   6
   1  11   9 6212.49 381.241   8
  -1 -11  -9 6331.13 381.518   6
   1 -11   9 6471.23 420.639   4
   1 -11  10 182.866 97.9601   4
   1  11  10 51.5514 91.3701   9
   1  11  10 101.809 75.8054   8
   1 -11  10 167.963 99.2784   6
   1  11  11 1523.36 218.508   9
   1 -11  11 1746.50 201.067   6
   1  11  11 1619.45 195.476   8
   1 -11  11 1612.96 219.482   4
   1 -11  12 148.566 101.362   4
   1  11  12 81.0645 81.3330   9
   1  11  12 214.748 83.9634   8
   1  11  13-71.9647 80.0584   9
   1  11  13 144.607 76.2739   8
   1 -11  13-21.0477 78.7043   4
   1 -11  14 404.232 123.844   4
   1  11  14 314.705 111.708   9
   1  11  14 314.208 96.0676   8
   1  11  15 767.013 133.584   8
   1 -11  15 544.137 131.354   4
   1  11  15 659.096 127.785   9
   1  11  16 492.933 100.889   8
   1 -11  16 153.373 80.0727   4
   1  11  16 384.522 100.722   9
   1  11  17 170.264 74.1026   9
   1 -11  17 178.855 76.3191   4
   1  11  17 359.483 94.3461   8
   1  11  18 405.929 92.3917   8
   1  11  18 321.736 72.6862   9
   1 -11  18 286.991 86.3624   4
   1 -11  19 1165.01 144.366   4
   1  11  19 1324.12 142.278   8
   1  11  19 1171.89 118.648   9
   1 -11  20 916.510 113.373   4
   1  11  20 1193.18 121.052   8
   1 -11  21 1437.32 118.774   4
  -1  12  18 77.9446 49.2502   9
  -1 -12  18-8.43247 47.2540   4
  -1 -12  17 48.7787 56.1615   4
  -1  12  17 47.3938 48.3363   9
  -1 -12  16 558.568 106.122   4
  -1  12  16 545.757 95.1204   9
  -1 -12  15 97.2912 61.1627   4
  -1  12  15 78.1263 63.0794   9
  -1  12  14 11.2216 77.5963   9
  -1 -12  14 150.062 76.4429   4
  -1  12  13 94.1943 88.1211   9
  -1 -12  13 9.48146 69.8976   4
  -1  12  12 75.0917 83.9443   9
  -1 -12  12 82.2572 74.2308   4
  -1 -12  11 801.248 151.737   4
  -1  12  11 851.858 152.413   9
  -1 -12  11 791.747 126.647   6
  -1 -12  10 83.2012 61.1815   6
  -1  12  10 207.680 93.1807   9
   1 -12  -9 225.781 67.2129   6
  -1 -12   9 273.917 90.2230   6
  -1  12   9 209.638 100.408   9
  -1  12   8 433.791 120.604   9
  -1 -12   8 218.059 104.108   6
   1 -12  -8 343.128 123.553   6
   1 -12  -7 181.069 90.6590   6
  -1  12   7 290.849 117.199   9
  -1 -12   7 201.429 112.106   6
  -1  12   6 8247.27 460.886   9
   1 -12  -6 8141.12 448.754   6
  -1 -12   6 8155.31 472.514   6
  -1 -12   5 1774.00 227.296   6
   1 -12  -5 1697.35 215.323   6
  -1  12   5 1558.09 203.909   9
  -1 -12   4 2.45062 96.6774   6
  -1  12   4-32.2520 78.3709   9
   1 -12  -4 89.6227 84.7123   6
   1 -12  -3 7324.05 452.327   6
  -1 -12   3 7434.73 458.038   6
  -1  12   3 7731.65 435.039   9
  -1 -12   2 2850.68 297.446   6
  -1  12   2 2990.22 266.284   9
   1 -12  -2 2889.30 288.340   6
  -1 -12   1 3017.45 302.814   6
   1 -12  -1 2830.31 287.939   6
   1 -12   0 8541.07 505.167   6
  -1 -12   0 9219.11 521.037   6
  -1 -12  -1 1726.02 231.955   6
   1 -12   1 1551.16 222.295   6
   1 -12   2 24754.9 899.656   6
  -1 -12  -2 23607.5 859.972   6
   1 -12   3 17564.6 731.713   6
  -1 -12  -3 17329.8 708.415   6
  -1 -12  -4 51.3215 103.371   6
   1 -12   4 144.101 93.5211   6
   1 -12   5 10626.3 554.590   6
  -1 -12  -5 10483.5 522.905   6
   1  12   6-113.777 113.887   9
  -1 -12  -6-19.6652 78.8177   6
   1 -12   6 16.7564 87.6283   6
   1  12   7 132.836 85.3765   9
   1 -12   7 74.6525 82.0818   6
  -1 -12  -7 132.548 77.8180   6
   1  12   8 449.108 120.559   9
   1 -12   8 268.795 106.931   6
   1 -12   8 468.982 116.544   4
  -1 -12  -8 541.231 119.142   6
  -1 -12  -9 30.8769 64.3867   6
   1  12   9 94.1975 90.0647   9
   1 -12   9 228.768 92.4441   4
   1 -12   9 299.893 120.816   6
   1 -12  10 56.6385 86.2606   4
   1 -12  10 32.4053 62.9419   6
   1  12  10-7.75148 83.6237   9
   1 -12  11 361.725 89.3670   6
   1  12  11 317.785 103.387   9
   1 -12  11 466.470 109.327   4
   1  12  12 653.338 130.842   9
   1 -12  12 639.837 129.135   4
   1 -12  13 270.241 98.1689   4
   1  12  13 291.362 101.872   9
   1  12  13 217.499 78.5074   8
   1  12  14 84.5025 72.7612   9
   1 -12  14 9.14555 61.4751   4
   1  12  14 206.335 70.4959   8
   1  12  15 652.597 95.0242   8
   1  12  15 526.581 104.060   9
   1 -12  15 592.776 111.025   4
   1  12  16 162.275 57.7543   9
   1 -12  16 311.870 86.3865   4
   1  12  16 366.693 72.8617   8
   1  12  17 2255.21 152.704   8
   1 -12  17 2409.88 181.014   4
   1  12  17 2588.91 174.559   9
   1  12  18 235.070 53.4016   9
   1 -12  18 309.794 69.7204   4
  -1 -13  15 3984.16 200.580   4
  -1  13  15 5544.87 238.179   9
  -1 -13  14-47.9966 51.4710   4
  -1  13  14-3.42692 50.5691   9
  -1  13  13 2139.74 168.565   9
  -1 -13  13 1853.17 156.149   4
  -1  13  12 6978.88 328.949   9
  -1 -13  12 6493.98 303.774   4
  -1 -13  11 29.7001 46.6139   4
  -1  13  11 98.8076 68.0700   9
  -1 -13  10 183.186 57.7451   6
  -1 -13  10 256.492 72.3473   4
  -1  13   9 106.737 78.1443   9
  -1 -13   9 38.9442 55.9325   6
  -1 -13   9-42.2149 55.5122   4
  -1 -13   8 436.989 103.119   6
   1 -13  -8 321.568 75.7238   6
  -1  13   8 516.670 113.931   9
   1 -13  -7 2508.11 210.414   6
  -1 -13   7 2135.46 216.825   6
  -1  13   7 2128.60 204.133   9
  -1 -13   6 1626.45 190.016   6
   1 -13  -6 1641.19 183.017   6
  -1  13   6 1648.89 183.167   9
   1 -13  -5 4705.57 316.676   6
  -1 -13   5 4627.55 325.787   6
  -1  13   5 4730.81 301.170   9
   1 -13  -4 28.3625 69.3063   6
  -1  13   4 120.131 74.5652   9
  -1 -13   4-4.73723 85.5431   6
   1 -13  -3 363.158 111.759   6
  -1 -13   3 411.314 110.523   6
  -1  13   3 389.033 104.860   9
  -1 -13   2 203.150 100.563   6
   1 -13  -2 197.305 95.8932   6
   1 -13  -1-25.3554 84.8274   6
   1  13  -1 30.1651 69.4163   9
  -1 -13   1 50.6118 85.4541   6
  -1 -13   0 1744.12 213.008   6
   1 -13   0 1654.37 211.781   6
   1  13   0 1676.04 190.784   9
   1 -13   1 91.2677 89.9131   6
   1  13   1 77.4721 81.4918   9
  -1 -13  -1 161.415 86.5514   6
   1  13   2 522.696 118.253   9
   1 -13   2 602.445 144.797   6
  -1 -13  -2 628.572 131.985   6
  -1 -13  -3-1.96189 84.6429   6
   1 -13   3 41.7164 82.2073   6
   1  13   3 127.703 91.7379   9
   1 -13   4 20.7170 83.5805   6
  -1 -13  -4-54.8276 98.6882   6
   1  13   4-39.2421 70.0362   9
  -1 -13  -5 88.8832 76.0345   6
   1  13   5 91.4728 84.5934   9
   1 -13   5 10.1753 77.9055   6
   1 -13   6 214.356 101.945   6
   1  13   6 93.1988 74.9361   9
  -1 -13  -6 130.681 76.0543   6
   1  13   7 2417.11 229.099   9
   1 -13   7 2582.53 226.689   6
  -1 -13  -7 2502.38 206.331   6
   1 -13   8-51.1082 78.1435   6
  -1 -13  -8-14.6705 55.6590   6
   1  13   8-16.1700 69.8072   9
   1 -13   9 51.6653 65.6640   6
   1  13   9 31.5311 75.4041   9
   1 -13  10 131.545 69.7396   6
   1  13  10 226.403 91.0341   9
   1  13  11 1374.74 160.175   9
   1  13  12 5379.42 291.901   9
   1 -13  12 4811.93 240.227   4
   1 -13  13-45.0607 42.8008   4
   1  13  13 57.0282 58.5061   9
   1 -13  14 757.310 86.2734   4
   1  13  14 1174.93 125.720   9
   1  13  15 1560.83 126.026   9
  -1  14  10 339.491 65.1051   9
  -1  14   9 443.430 70.9434   9
  -1  14   8-100.003 53.1707   9
  -1 -14   8-51.2425 48.1988   6
  -1 -14   7 1157.74 128.070   6
  -1  14   7 799.127 93.8371   9
  -1 -14   6-14.2851 55.8430   6
  -1  14   6-11.1914 39.9300   9
   1 -14  -6 41.7249 49.8241   6
   1 -14  -5-5.97378 54.4583   6
  -1  14   5 19.3328 43.9581   9
  -1 -14   5 8.68793 55.9032   6
   1 -14  -4 207.562 73.5766   6
  -1 -14   4 288.689 87.7698   6
   1 -14  -3 278.849 79.5058   6
  -1 -14   3 448.907 103.337   6
   1 -14  -2 1875.73 184.398   6
  -1 -14   2 1686.33 173.560   6
  -1 -14   1-0.25535 69.0096   6
  -1  14   1 16.3663 47.3396   5
   1 -14  -1 152.153 84.4768   6
  -1 -14   0 48.4794 64.1349   6
   1 -14   0 90.6823 77.5266   6
  -1 -14  -1 1574.88 163.756   6
   1  14   1 1259.45 126.392   9
   1 -14   1 1855.01 188.150   6
   1  14   2 318.254 79.3810   9
   1 -14   2 288.807 79.4481   6
  -1 -14  -2 165.464 73.7383   6
   1  14   3 741.309 104.547   9
   1 -14   3 662.210 119.152   6
  -1 -14  -3 649.097 106.273   6
  -1 -14  -4 213.022 79.3492   6
   1  14   4 313.550 82.4321   9
   1 -14   4 319.764 94.0245   6
   1  14   5 4161.85 244.352   9
  -1 -14  -5 4818.90 257.387   6
   1 -14   5 4453.84 272.662   6
   1 -14   6 50.2512 55.5598   6
  -1 -14  -6-13.8929 50.8092   6
   1  14   6 9.04869 51.6141   9
  -1 -14  -7 43.0444 47.0063   6
   1  14   7 5.33995 44.4585   9
   1 -14   7 61.8496 52.7606   6
   1 -14   8 1039.42 115.135   6
   1  14   8 788.978 103.327   9
   1  14   9 2248.93 165.583   9
   1  14  10 962.423 103.933   9
   1  14  11 132.324 41.3917   9
  -1 -15   3 567.644 74.4244   6
  -1 -15   2-35.5297 34.6565   6
  -1 -15   1 102.500 46.8833   6
   1 -15  -1 35.7359 40.0403   6
   1 -15   0 66.1992 39.5518   6
  -1 -15   0-87.1200 45.3581   6
   1 -15   1-20.2459 42.8490   6
  -1 -15  -1-1.34760 36.8097   6
   1 -15   2 2291.48 152.630   6
   1 -15   3 1239.89 110.022   6
  -2   0  30 463.163 76.6830  11
  -2   0  29-29.4409 55.4165  11
  -2   0  28 6061.01 327.861  11
  -2   0  27 99.3933 89.6205  11
  -2   0  26 1147.75 175.748  11
  -2   0  25 5.45584 79.8253  11
  -2   0  24 1444.06 201.765  11
  -2   0  23-74.6359 121.921   8
  -2   0  23 69.4696 80.7141  11
  -2   0  22 4268.43 370.768   8
  -2   0  22 4653.40 358.317  11
  -2   0  21 69.1023 94.2733  11
  -2   0  21-18.5978 85.2169   8
  -2   0  20 18602.3 725.345  11
  -2   0  20 16789.2 745.286   8
  -2   0  19-74.9671 89.4297   8
  -2   0  19 24.1174 76.1913  11
  -2   0  18 221.744 98.3497  11
  -2   0  18 452.736 210.364   2
  -2   0  18 117.319 88.5965   8
  -2   0  17-38.5973 170.191   2
  -2   0  16 4195.52 610.890   2
  -2   0  15 237.714 240.129   2
  -2   0  14 9476.48 839.093   2
  -2   0  13-107.518 168.368   2
  -2   0  12 2009.79 271.166  12
  -2   0  12 2304.19 384.600   2
  -2   0  11-20.4848 62.2383  12
  -2   0  11 39.7833 133.494   2
  -2   0  10 199000. 3940.78   2
   2   0 -10 204857. 3302.52   1
   2   0  -9-50.6598 75.7034   1
  -2   0   9 42.2385 47.7748  12
   2   0  -8 1517.82 206.219   1
  -2   0   8 1199.87 234.356   2
  -2   0   7 127.458 139.212   2
   2   0  -7 182.997 99.5403   1
   2   0  -6 397612. 6417.54   1
  -2   0   6 416772. 6642.38   2
  -2   0   5-28.5223 87.5130   2
   2   0  -5 40.7660 89.5198   1
  -2   0   4 181562. 3211.71   2
   2   0  -4 177979. 3200.90   1
  -2   0   3-24.2636 94.6007   2
   2   0  -3-17.8066 91.9918   1
   2   0  -2 131322. 2509.93   1
  -2   0   2 131941. 2352.36   2
   2   0  -1 412.625 102.779  12
   2   0  -1 84.0211 166.037   1
  -2   0   1 36.3000 81.4600   2
   2   0   0 143203. 2822.43   1
   2   0   0 165337. 2526.09  12
   2   0   1-4.61802 62.0378  12
   2   0   1 29.2162 110.998   1
   2   0   2 237843. 3998.40  12
   2   0   2 264875. 4213.02   1
   2   0   3-29.4744 101.767   1
   2   0   3-23.0157 69.6981  12
   2   0   4 5845.46 381.404   1
   2   0   4 5683.35 390.365  12
   2   0   5 0.42532 81.6101  12
   2   0   5-47.1851 68.3576   1
   2   0   6 18476.7 718.109   1
   2   0   6 19527.3 841.350  12
   2   0   7-13.1557 74.0664   1
   2   0   7 56.7409 76.2977   2
   2   0   7-161.842 135.599  12
   2   0   8 17285.4 877.799  12
   2   0   8 15623.9 663.270   1
   2   0   8 15470.9 708.280   2
   2   0   9-17.2979 87.4744   2
   2   0   9-3.50267 131.603  12
   2   0   9-29.0265 90.5750   1
   2   0  10 75064.3 2249.74  12
   2   0  10 73354.7 1979.28   2
   2   0  10 77315.1 1701.77   1
   2   0  11-64.8836 100.664   2
   2   0  11 102.100 124.271  12
   2   0  12 19995.0 1039.21   2
   2   0  12 22214.2 1249.22  12
   2   0  13 57.5853 109.022   2
   2   0  13-135.583 163.818  12
   2   0  14 117.330 122.260   2
   2   0  14-74.2745 197.005  12
   2   0  15-97.0759 130.813   2
   2   0  15-11.7872 139.973  12
   2   0  16 4658.88 679.373  12
   2   0  16 3615.00 524.168   2
   2   0  17-40.0605 161.795  12
   2   0  17 542.279 234.287   2
   2   0  18 86499.8 2995.99   2
   2   0  18 91606.2 1952.96  11
   2   0  18 95445.1 1994.23   7
   2   0  18 87648.2 3354.69  12
   2   0  19 17.5472 206.732  12
   2   0  19 97.4058 128.585  11
   2   0  19-73.5322 84.0600   7
   2   0  20 24550.0 1773.67  12
   2   0  20 25175.3 888.322  11
   2   0  20 24742.8 897.206   7
   2   0  21 43.3369 103.935  11
   2   0  21 106.420 108.163   7
   2   0  22 65672.9 1655.11   7
   2   0  22 66549.1 1637.40  11
   2   0  23-53.1600 105.797  11
   2   0  23-127.099 123.898   7
   2   0  24 2647.42 273.764  11
   2   0  24 2236.31 263.015   7
   2   0  25 96.5916 114.164   7
   2   0  25 72.6031 96.9231  11
   2   0  26 352.648 120.055   7
   2   0  26 245.730 103.568  11
   2   0  27-47.2946 79.2820  11
   2   0  27-77.9584 113.639   7
   2   0  28 2608.60 213.564  11
   2   0  29-20.2314 52.0215  11
  -2  -1  30 3174.02 192.050  11
  -2  -1  29 409.165 93.5495  11
  -2   1  29 408.157 86.9558  11
  -2   1  28-36.6264 61.5770  11
  -2  -1  28 3.95705 72.4217  11
  -2  -1  27 504.533 124.080  11
  -2   1  27 40.7846 66.0774  11
  -2  -1  26 3762.85 297.471  11
  -2   1  26 3824.60 286.392  11
  -2   1  26 3362.73 284.954   8
  -2   1  25 1291.12 185.883  11
  -2   1  25 1061.17 181.426   8
  -2  -1  25 1357.15 193.353  11
  -2   1  24 2038.30 250.689   8
  -2   1  24 2241.02 244.020  11
  -2  -1  24 2391.47 248.565  11
  -2   1  23 151.675 84.3933  11
  -2  -1  23 133.412 85.2341  11
  -2   1  23 47.2873 103.569   8
  -2   1  22-29.8747 95.8746  11
  -2   1  22 94.4594 115.365   8
  -2  -1  22-120.695 113.442  11
  -2   1  21-46.3431 78.1076  11
  -2  -1  21-61.4922 76.5630  11
  -2   1  21 168.499 117.500   8
  -2   1  20 301.099 109.385  11
  -2  -1  20-330.372 262.292   2
  -2  -1  20 149.444 89.3460  11
  -2   1  20-389.503 219.955   2
  -2   1  20 206.245 112.558   8
  -2   1  19 8130.57 456.424  11
  -2   1  19 7559.25 492.186   8
  -2   1  19 7779.22 911.272   2
  -2  -1  19 8332.54 457.874  11
  -2  -1  19 7581.35 921.278   2
  -2  -1  18 241.228 283.233   2
  -2  -1  18 668.604 139.063  11
  -2   1  18 569.581 141.359   8
  -2   1  18 846.691 183.195   7
  -2   1  18 628.384 143.100  11
  -2   1  18 245.797 181.470   2
  -2  -1  17-276.636 243.331   2
  -2   1  17 463.802 236.375   2
  -2   1  16 28790.6 1607.84   2
  -2  -1  16 28744.9 1614.70   2
  -2   1  15 5893.83 670.620   2
  -2  -1  15 5988.95 736.745   2
  -2   1  14 604.692 236.090   2
  -2  -1  14 128.304 124.761   2
  -2  -1  13 6712.89 669.487   2
  -2   1  13 6831.98 683.604   2
  -2   1  12 4740.08 408.560  12
  -2   1  12 5290.71 587.074   2
  -2  -1  12 5106.75 563.479   2
   2   1 -11 31824.8 1168.60  13
   2   1 -11 32065.8 1092.29   1
  -2   1  11 33212.8 1420.41   2
  -2  -1  11 32373.4 1380.68   2
  -2   1  11 32658.8 1093.62  12
  -2  -1  10 18291.1 971.999   2
  -2   1  10 18171.1 999.399   2
   2  -1 -10 19128.1 680.036   1
   2   1 -10 18710.3 862.466  13
   2   1 -10 19915.1 815.769   1
  -2  -1   9 3482.67 399.098   2
   2   1  -9 3532.26 360.132  13
   2  -1  -9 3234.13 275.648   1
  -2   1   9 3096.81 383.863   2
  -2   1   9 3680.28 292.917  12
   2  -1  -8 2366.42 237.249   1
  -2  -1   8 1791.44 299.976   2
  -2   1   8 1768.95 180.251  12
   2   1  -8 1816.66 260.751  13
  -2   1   8 2019.34 312.578   2
  -2  -1   7 21607.6 903.583   2
  -2   1   7 20862.3 617.619  12
  -2   1   7 21427.7 929.036   2
   2   1  -7 20766.6 866.499  13
   2  -1  -7 21811.7 765.565   1
  -2  -1   6 13699.1 658.600   2
  -2   1   6 12219.0 400.832  12
  -2   1   6 13879.2 709.590   2
   2   1  -6 13098.5 659.964  13
   2  -1  -6 14263.9 597.488   1
   2   1  -5 40483.7 1203.69  13
   2  -1  -5 43789.9 1112.96   1
  -2   1   5 42087.2 1217.06   2
  -2  -1   5 42536.9 1151.05   2
  -2  -1   4 783514. 9727.11   2
   2  -1  -4 753045. 9793.52   1
  -2   1   4 758659. 9937.91   2
   2   1  -4 745064. 10028.8  13
   2  -1  -3 618013. 9389.03   1
  -2  -1   3 613517. 9192.61   2
   2   1  -3 630026. 9574.49  13
  -2   1   3 622390. 9436.38   2
  -2  -1   2 12778.6 464.472   2
   2   1  -2 12854.2 635.234  13
  -2  -1   1 851767. 12021.9   2
   2  -1  -1 850412. 12533.2   1
   2   1  -1 826507. 12098.4  12
   2   1  -1 835168. 12637.8  13
  -2  -1   0 894891. 12648.6   2
   2   1   0 899519. 12955.9  12
   2  -1   0 896667. 13257.3   1
   2  -1   1 96423.8 2059.85   1
   2   1   1 97099.9 1890.21  12
   2  -1   1 101487. 1878.94  12
   2   1   1 102296. 2050.72   1
   2  -1   2 34117.8 978.648  12
   2   1   2 39864.9 1079.11   1
   2  -1   2 37387.6 1084.65   1
   2   1   2 36630.8 1000.66  12
   2   1   3 53789.5 1331.79   1
   2  -1   3 52558.5 1384.32   1
   2  -1   3 55502.3 1363.97  12
   2   1   3 55311.9 1363.49  12
   2   1   4 16657.6 711.097  12
   2   1   4 18078.0 684.380   1
   2  -1   4 15363.1 679.773  12
   2  -1   4 16754.0 708.230   1
   2  -1   5 12621.5 622.445   1
   2   1   5 13630.4 667.882  12
   2  -1   5 12467.3 649.066  12
   2   1   5 12998.7 571.012   1
   2   1   5 13437.2 444.216   2
   2   1   6 47485.7 1427.70  12
   2  -1   6 46711.9 1312.58   1
   2   1   6 46086.7 1072.16   2
   2  -1   6 47736.0 1449.48  12
   2   1   6 45964.7 1198.49   1
   2   1   7 265.316 120.841  12
   2  -1   7 208.390 106.184   1
   2   1   7 262.812 91.7307   2
   2   1   7 291.582 92.4851   1
   2  -1   7 437.982 152.960  12
   2   1   8 638.805 121.303   1
   2   1   8 613.042 182.082  12
   2  -1   8 602.499 148.316   1
   2   1   8 591.178 142.166   2
   2  -1   8 719.747 196.631  12
   2  -1   9 884.099 177.896   1
   2  -1   9 916.901 237.020  12
   2   1   9 924.217 227.224  12
   2   1   9 1019.07 185.488   2
   2   1   9 939.064 149.042   1
   2   1  10 176.816 175.466  12
   2  -1  10 115.600 154.931  12
   2  -1  10 143.424 131.404   2
   2   1  10 95.3714 92.6540   2
   2  -1  10 211.245 106.774   1
   2   1  11 22999.5 1202.10  12
   2  -1  11 22185.8 1218.48  12
   2  -1  11 22090.3 1087.21   2
   2   1  11 23474.4 1006.36   2
   2   1  12 1263.02 304.819  12
   2  -1  12 1678.70 352.228  12
   2  -1  12 1580.26 314.370   2
  -2   1 -12 1002.94 224.208  13
   2   1  12 1345.29 256.068   2
   2  -1  13-69.7807 109.387   2
   2   1  13 45.4544 90.2429   2
   2  -1  13 227.827 202.431  12
   2   1  13 47.9359 152.544  12
  -2   1 -13-125.815 110.826  13
   2  -1  14 3760.98 515.323   2
   2   1  14 4792.49 530.352   2
   2  -1  14 4423.86 608.633  12
   2   1  14 4150.88 580.046  12
   2   1  15 2299.60 465.537  12
   2  -1  15 1242.61 267.304   2
   2  -1  15 1776.25 423.944  12
   2   1  15 2313.73 397.493   2
   2  -1  16 7.19361 160.745  12
   2   1  16-13.3450 91.9587   2
   2   1  16 24.3980 159.002  12
   2  -1  17 36065.6 1991.41  12
   2   1  17 35734.5 1994.44  12
   2   1  18 14952.1 1295.41  12
   2   1  18 15096.5 629.021  11
   2  -1  18 15501.5 659.207  11
   2  -1  18 14812.1 1289.19  12
   2  -1  18 15055.3 644.664   7
   2   1  18 15957.5 665.327   7
   2  -1  19 5406.73 816.094  12
   2   1  19 7433.32 442.928  11
   2  -1  19 7756.17 466.112  11
   2  -1  19 7295.73 451.272   7
   2   1  19 7640.78 463.345   7
   2   1  19 7542.34 943.817  12
   2  -1  20 12384.4 607.567   7
   2  -1  20 12047.8 600.643  11
   2   1  20 11994.3 584.787  11
   2   1  20 10650.1 1159.88  12
   2   1  20 13254.2 630.044   7
   2  -1  21 6871.82 456.460  11
   2   1  21 7160.27 448.835  11
   2  -1  21 7262.27 470.475   7
   2   1  21 7078.61 462.657   7
   2  -1  22 1178.59 205.029  11
   2   1  22 1082.05 221.107   7
   2   1  22 936.549 167.789  11
   2  -1  22 941.515 181.788   7
   2  -1  23 86.6109 94.7699  11
   2   1  23 131.713 80.2387  11
   2  -1  23-15.1081 108.026   7
   2   1  23 52.1681 117.813   7
   2  -1  24 12481.5 612.339   7
   2   1  24 12247.7 582.482  11
   2   1  24 12606.2 619.026   7
   2  -1  24 12345.6 609.717  11
   2   1  25 710.185 144.789  11
   2   1  25 795.461 181.561   7
   2  -1  25 612.024 151.574  11
   2  -1  25 568.910 148.471   7
   2   1  26 4516.36 320.011  11
   2  -1  26 4835.39 347.713  11
   2  -1  26 4171.42 328.154   7
   2   1  26 4578.79 348.197   7
   2  -1  27-63.8192 86.2938  11
   2   1  27-168.661 103.600   7
   2   1  27-52.1495 75.8498  11
   2  -1  28 275.626 91.0217  11
   2   1  28 171.920 74.3093  11
   2  -1  29 1516.92 152.336  11
   2  -1  30 965.486 104.598  11
  -2  -2  30 3088.25 185.024  11
  -2  -2  29 60.0584 56.0627  11
  -2  -2  28 6791.60 344.275  11
  -2   2  28 6762.14 314.263  11
  -2  -2  27 4337.27 291.319  11
  -2   2  27 3704.42 276.610   8
  -2   2  27 4001.79 265.424  11
  -2  -2  26 459.632 121.853  11
  -2   2  26 477.431 113.646  11
  -2   2  26 113.842 88.4010   8
  -2   2  25 116.764 76.3609   8
  -2  -2  25-44.7772 92.7863  11
  -2   2  25 104.911 89.7205  11
  -2   2  24 1458.70 190.641  11
  -2   2  24 1390.25 214.868   8
  -2  -2  24 1815.39 223.436  11
  -2  -2  23 2218.36 251.244  11
  -2   2  23 2331.66 238.503  11
  -2   2  23 2235.75 284.184   8
  -2   2  22 1528.83 242.339   8
  -2   2  22 1261.39 185.950  11
  -2  -2  22 1324.72 206.600  11
  -2   2  21 4216.95 327.705  11
  -2   2  21 3874.71 363.509   8
  -2  -2  21 3880.47 328.661  11
  -2  -2  20 31128.0 976.565  11
  -2   2  20 30546.5 1065.79   8
  -2   2  20 30956.5 952.774  11
  -2   2  20 33468.1 1967.34   2
  -2  -2  20 29302.5 1906.72   2
  -2   2  19 620.953 158.679   8
  -2   2  19 532.708 127.347  11
  -2  -2  19 1165.92 376.081   2
  -2  -2  19 496.825 131.168  11
  -2   2  19 695.000 352.349   2
  -2   2  18 2518.33 243.855  11
  -2  -2  18 2124.94 228.378  11
  -2   2  18 1871.13 441.701   2
  -2   2  18 2182.66 260.083   8
  -2  -2  18 2137.76 487.923   2
  -2   2  18 1990.14 243.118   7
  -2  -2  17 10333.8 492.772  11
  -2   2  17 9796.33 969.712   2
  -2   2  17 9752.20 533.038   8
  -2  -2  17 10697.7 1024.52   2
  -2  -2  16 807.222 266.402   2
  -2   2  16 712.756 283.294   2
  -2   2  15 24245.1 1445.23   2
  -2  -2  15 24537.8 1451.00   2
  -2  -2  14 1747.37 374.455   2
  -2   2  14 1888.16 377.282   2
  -2   2  13 6560.67 690.456   2
   2   2 -13 6529.62 587.806  13
  -2  -2  13 6235.99 662.477   2
   2   2 -12-24.7386 85.6256  13
  -2   2  12 69.7877 148.020   2
  -2   2  12-139.241 87.3836  12
  -2   2  11 33852.8 1131.06  12
  -2   2  11 31253.6 1417.01   2
   2   2 -11 29622.2 1278.15  13
  -2  -2  11 29136.2 1328.05   2
  -2   2  10 202.891 79.4897  12
   2   2 -10 74.0639 104.241  13
  -2   2  10 24.6827 145.209   2
  -2  -2  10 257.495 179.692   2
   2   2  -9 58297.4 1835.49  13
  -2   2   9 59424.8 1887.42   2
  -2   2   9 61904.2 1502.44  12
   2  -2  -9 60614.7 1437.46   1
  -2  -2   9 58358.2 1799.40   2
  -2   2   8 7895.96 427.313  12
   2   2  -8 6654.54 559.189  13
  -2   2   8 6933.14 578.041   2
   2  -2  -8 7378.18 433.124   1
  -2  -2   8 6869.93 536.675   2
  -2   2   7 5093.58 319.557  12
  -2   2   7 4179.39 431.362   2
   2   2  -7 4372.87 445.987  13
   2  -2  -7 4996.34 362.478   1
  -2  -2   7 4939.68 421.528   2
   2  -2  -6 61932.7 1503.12   1
  -2   2   6 60192.3 1313.35  12
   2   2  -6 59061.7 1741.68  13
  -2   2   6 58355.7 1700.78   2
  -2  -2   6 63144.5 1596.83   2
   2   2  -5 24922.8 1041.87  13
   2  -2  -5 26429.7 899.261   1
  -2   2   5 26597.5 738.273  12
  -2   2   5 24959.4 1002.54   2
  -2  -2   5 26412.0 894.053   2
   2  -2  -4 43781.6 1212.06   1
  -2   2   4 40639.4 1282.19   2
   2   2  -4 38938.2 1336.59  13
  -2  -2   4 42603.0 1112.77   2
   2   2  -3 575.209 185.962  13
   2  -2  -3 668.174 138.807   1
  -2  -2   3 634.615 112.759   2
   2  -2  -2 4982.49 390.318   1
  -2  -2   2 5013.49 275.260   2
   2   2  -2 4198.97 392.062  13
   2  -2  -1 80073.7 1874.95   1
   2   2  -1 78137.3 1960.13  13
   2  -2   0 439.474 135.366   1
   2   2   0 541.257 171.549  13
   2   2   1 99467.2 2200.12  13
   2  -2   1 92345.7 2121.18   1
   2   2   1 94548.7 2002.44  12
   2   2   2 342405. 5697.16  13
   2  -2   2 340076. 5679.35   1
   2   2   2 330442. 5536.20  12
   2  -2   3 32715.4 1123.26   1
   2   2   3 34925.1 1111.75  12
   2   2   4 113497. 2475.08  12
   2  -2   4 115301. 2490.46   1
   2   2   5 121346. 1948.39   2
   2  -2   5 122105. 2581.23   1
   2   2   5 124298. 2399.05   1
   2   2   5 120430. 2631.08  12
   2   2   6 5904.78 388.673   1
   2   2   6 6244.62 502.186  12
   2  -2   6 6352.64 529.929   1
   2  -2   6 7217.40 569.111  12
   2   2   6 6062.81 292.270   2
   2  -2   7 16217.5 876.395  12
   2   2   7 16530.0 863.757  12
   2   2   7 16364.2 654.114   1
   2  -2   7 16746.2 791.462   1
   2   2   7 16321.9 575.291   2
   2   2   8 25384.8 1132.62  12
   2   2   8 25768.3 832.970   1
   2  -2   8 25316.5 1164.44  12
   2   2   8 25645.2 822.958   2
   2  -2   8 25031.6 1007.79   1
   2   2   9 18321.9 1006.84  12
   2  -2   9 17276.0 1004.00  12
   2   2   9 18391.6 653.785   1
   2   2   9 19361.3 755.995   2
  -2   2 -10 550.882 201.749  13
   2   2  10 1166.63 304.482  12
   2  -2  10 747.132 247.923  12
   2   2  10 1010.92 185.784   2
  -2   2 -11 6490.80 638.876  13
   2  -2  11 7354.28 721.181  12
   2   2  11 7635.35 697.652  12
   2   2  11 6933.78 513.955   2
   2   2  12 4845.42 587.134  12
  -2   2 -12 4681.46 555.022  13
   2   2  12 4426.85 437.992   2
   2  -2  12 3513.43 529.865  12
   2  -2  13 24059.8 1439.89  12
  -2   2 -13 28688.1 1432.85  13
   2   2  13 28313.2 1495.50  12
   2   2  13 27915.8 1211.43   2
  -2   2 -14 4366.74 544.638  13
   2  -2  14 3735.24 580.848  12
   2   2  14 4309.05 599.309  12
   2   2  14 4369.97 483.464   2
   2   2  15 850.870 267.793  12
   2  -2  15 752.279 279.751  12
   2   2  16 2186.31 459.192  12
   2  -2  17 2633.36 256.047  11
   2   2  17 2658.88 260.302   7
   2   2  17 3034.24 579.994  12
   2   2  18 879.232 146.994  11
   2  -2  18 1090.44 177.603  11
   2  -2  18 986.736 173.957   7
   2   2  18 894.386 162.287   7
   2   2  19 698.591 142.934  11
   2   2  19 510.042 263.783  12
   2   2  19 608.153 151.774   7
   2  -2  19 404.086 116.782   7
   2  -2  19 748.912 162.920  11
   2  -2  20 1202.57 194.697  11
   2  -2  20 554.077 140.783   7
   2   2  20 958.201 172.465   7
   2   2  20 816.988 156.065  11
   2   2  21 12061.8 573.423  11
   2  -2  21 12477.7 629.375  11
   2  -2  21 11127.5 585.361   7
   2   2  21 12265.0 620.209   7
   2   2  22 4516.60 346.529  11
   2   2  22 4474.80 370.967   7
   2  -2  22 5019.64 393.958  11
   2  -2  22 4570.05 368.367   7
   2  -2  23 2803.47 295.869  11
   2   2  23 2220.00 249.857  11
   2   2  23 2370.58 273.288   7
   2  -2  23 2462.66 272.788   7
   2   2  24 6599.50 398.565  11
   2   2  24 5896.47 419.539   7
   2  -2  24 6428.10 436.402  11
   2  -2  24 5137.38 380.261   7
   2  -2  25 3785.41 329.383  11
   2   2  25 3621.25 318.038   7
   2   2  25 4025.48 296.904  11
   2  -2  25 2927.87 276.221   7
   2  -2  26-14.0539 89.6925  11
   2   2  26-33.1268 97.1414   7
   2   2  26 64.2954 60.6772  11
   2   2  27-165.116 99.3485   7
   2  -2  27 96.6126 90.7751  11
   2  -2  28 1628.26 179.485  11
   2   2  28 1105.80 163.242   7
   2  -2  29 1245.01 139.171  11
   2  -2  30 3691.44 195.075  11
  -2  -3  29 664.819 101.651  11
  -2  -3  28 2521.09 201.542  11
  -2   3  28 2005.13 182.595   8
  -2   3  27 956.644 117.188  11
  -2   3  27 655.653 134.405   8
  -2  -3  27 913.716 137.158  11
  -2   3  26 821.411 151.061   8
  -2  -3  26 1056.54 159.373  11
  -2   3  26 1067.54 142.968  11
  -2   3  25 17027.0 712.159   8
  -2   3  25 18408.1 633.059  11
  -2  -3  25 18522.4 680.192  11
  -2   3  24 1321.50 173.151  11
  -2  -3  24 1493.96 209.994  11
  -2   3  24 1352.38 217.499   8
  -2   3  23 1116.93 152.936  11
  -2  -3  23 1383.11 206.346  11
  -2   3  23 1069.12 201.600   8
  -2   3  22 34.5415 73.1842  11
  -2  -3  22 45.8689 88.4225  11
  -2   3  22 220.130 130.113   8
  -2  -3  21 20445.2 770.826  11
  -2   3  21 21121.2 866.880   8
  -2   3  21 21220.8 752.062  11
  -2   3  20 19199.1 837.491   8
  -2  -3  20 19058.3 742.103  11
  -2   3  20 20183.8 722.817  11
  -2   3  19 5087.46 748.286   2
  -2  -3  19 4274.65 724.685   2
  -2   3  19 4804.71 335.540  11
  -2  -3  19 4821.68 356.235  11
  -2   3  19 4595.70 345.894   9
  -2   3  19 4920.89 403.710   8
  -2   3  18 1001.94 416.475   2
  -2   3  18 833.100 150.390  11
  -2   3  18 939.431 167.472   9
  -2  -3  18 1085.98 357.598   2
  -2  -3  18 907.982 147.928  11
  -2   3  18 1113.43 197.066   8
  -2   3  18 739.601 167.780   7
  -2   3  17-35.2079 62.4371   9
  -2   3  17-19.4560 86.4824   8
  -2  -3  17-30.9382 156.011   2
  -2  -3  17 12.3781 68.4491  11
  -2  -3  16 19800.2 1393.30   2
  -2   3  16 21862.3 1445.85   2
  -2   3  15 19548.9 1314.13   2
  -2  -3  15 19093.2 1314.18   2
  -2   3  14 908.832 302.543   2
  -2  -3  14 448.790 249.953   2
  -2   3  13 33263.5 1623.30   2
   2   3 -13 34205.7 1547.93  13
  -2  -3  13 33478.7 1625.02   2
  -2  -3  12 3475.26 488.392   2
  -2   3  12 3034.88 465.028   2
   2   3 -12 3327.53 462.211  13
   2   3 -11 18103.6 1113.28  13
  -2   3  11 20485.2 921.252  12
  -2   3  11 19069.0 1133.69   2
  -2  -3  11 19881.6 1114.43   2
   2   3 -10 50.0432 107.212  13
  -2   3  10-261.293 246.305   2
  -2   3  10-257.125 114.982  12
  -2  -3  10 256.803 145.828   2
  -2  -3   9 1860.74 322.311   2
   2   3  -9 1969.96 341.685  13
  -2   3   9 2534.74 384.945   2
   2  -3  -9 2500.45 255.339   1
  -2   3   9 2427.95 281.448  12
  -2   3   8 3281.09 317.047  12
  -2  -3   8 2657.59 354.279   2
   2   3  -8 2878.45 422.836  13
   2  -3  -8 3223.09 302.227   1
  -2   3   8 2959.90 395.244   2
  -2   3   7 7607.00 471.230  12
  -2   3   7 7404.73 604.842   2
   2   3  -7 7642.20 648.259  13
   2  -3  -7 8530.18 506.593   1
  -2  -3   7 8327.01 583.755   2
  -2   3   7 7560.39 391.997  13
   2   3  -6 3908.81 461.589  13
   2  -3  -6 4472.41 370.699   1
  -2   3   6 4036.14 438.116   2
  -2   3   6 4292.48 348.364  12
  -2  -3   6 3953.76 373.032   2
   2   3  -5 25204.8 1161.90  13
  -2   3   5 24689.9 1071.60   2
   2  -3  -5 26543.3 963.664   1
  -2  -3   5 25128.6 931.008   2
  -2  -3   4 2901.50 285.647   2
   2   3  -4 2997.66 392.804  13
   2  -3  -4 3655.34 347.256   1
   2   3  -3 11322.1 721.161  13
   2  -3  -3 10876.5 611.730   1
  -2  -3   3 11137.5 520.652   2
   2   3  -2 447.214 170.963  13
   2  -3  -2 543.825 163.466   1
   2  -3  -1 111301. 2460.60   1
   2   3  -1 110203. 2609.41  13
   2  -3   0 250.155 197.705   1
   2   3   0 95.4503 103.641  13
   2   3   1 2953.42 350.190  13
   2  -3   1 2987.11 342.677   1
   2   3   2 169.447 103.068  13
   2   3   2 105.660 30.2610   2
   2   3   2 192.052 105.838  12
   2  -3   2 362.894 158.596   1
   2   3   3 8359.05 561.777  13
   2   3   3 8626.04 577.329  12
   2  -3   3 7632.26 547.829   1
   2   3   4 12006.0 716.596  12
   2  -3   4 11689.0 690.710   1
   2   3   4 10795.2 645.455  13
   2   3   4 10102.4 303.209   2
   2  -3   5 6955.52 540.714   1
   2   3   5 7464.64 289.203   2
   2   3   5 7231.64 565.047  12
   2   3   6 63511.7 1900.30  12
   2  -3   6 63450.7 1818.96   1
   2   3   6 63452.2 1274.46   2
   2   3   7 2279.68 331.057  12
   2   3   7 2440.07 269.061   1
   2   3   7 2571.71 213.162   2
   2   3   8 81287.9 2334.32  12
  -2   3  -8 76664.9 2391.63  13
   2   3   8 81759.2 1800.45   1
   2   3   8 77335.0 1687.19   2
  -2   3  -9 11109.7 863.496  13
   2   3   9 11452.1 821.929  12
   2   3   9 11251.2 553.397   2
   2   3  10 37702.6 1604.88  12
  -2   3 -10 37961.6 1678.11  13
   2   3  10 39184.4 1202.05   2
  -2   3 -11 24997.6 1363.92  13
   2   3  11 28260.0 1407.20  12
   2   3  11 26014.1 1017.02   2
   2   3  12 29533.8 1527.05  12
  -2   3 -12 29060.0 1517.59  13
   2   3  13 23384.0 1403.49  12
  -2   3 -13 25261.1 1431.73  13
  -2   3 -14 1125.04 359.873  13
   2   3  14 1106.77 330.840  12
   2   3  15 209.426 171.865  12
  -2   3 -15 428.859 208.483  13
   2   3  16-10.2615 143.400  12
   2   3  17 3292.26 301.419   8
   2   3  17 3404.56 295.829   7
   2  -3  17 3307.37 305.044  11
   2  -3  17 2991.03 268.501   7
   2  -3  17 3279.02 300.610   4
   2   3  17 2463.73 508.777  12
   2  -3  18 162.792 86.5544   4
   2  -3  18 63.8267 90.5782  11
   2   3  18 386.058 120.474   8
   2  -3  18-86.7432 92.4241   7
   2   3  18 108.968 102.464   7
   2   3  18-250.347 203.439  12
   2   3  19 2201.47 240.234   8
   2  -3  19 1719.14 218.324   7
   2  -3  19 1797.19 230.054   4
   2  -3  19 2257.22 260.352  11
   2   3  19 2206.15 520.611  12
   2   3  19 1911.47 242.055   7
   2  -3  20 64.6563 94.2141  11
   2  -3  20 99.3828 94.6294   4
   2  -3  20 11.2923 89.2701   7
   2   3  20 47.8968 75.0503   8
   2   3  20 189.661 113.863   7
   2   3  21 1048.88 188.186   7
   2  -3  21 1110.60 203.748  11
   2   3  21 1530.54 209.280   8
   2  -3  21 1137.48 178.740   4
   2  -3  21 1090.90 188.852   7
   2   3  22 5340.50 396.729   7
   2   3  22 5809.55 387.546   8
   2  -3  22 4750.54 375.539   7
   2  -3  22 5497.70 414.621  11
   2  -3  23 2061.97 260.242  11
   2   3  23 2078.33 227.497   8
   2  -3  23 1667.53 214.116   7
   2   3  23 1726.28 243.790   7
   2  -3  24-37.4059 98.5749  11
   2  -3  24 124.439 103.547   7
   2   3  24 159.996 92.5918   7
   2  -3  25 2113.44 247.818  11
   2   3  25 2159.79 243.207   7
   2  -3  26 819.246 156.080  11
   2   3  26 1022.92 163.752   7
   2  -3  27 1133.53 168.543  11
   2   3  27 1167.55 168.004   7
   2  -3  28 1943.51 184.141  11
   2  -3  29 2763.14 195.031  11
  -2  -4  29 31.7131 42.8969  11
  -2  -4  28 2697.51 194.739  11
  -2   4  28 2257.83 192.576   8
  -2  -4  27 3751.27 252.061  11
  -2   4  27 2960.99 243.643   8
  -2  -4  26 425.505 101.598  11
  -2   4  26 325.676 113.294   8
  -2  -4  25 244.730 93.7030  11
  -2   4  25 270.788 114.373   8
  -2   4  24 9407.12 536.119   8
  -2  -4  24 9336.96 481.625  11
  -2  -4  23 1664.32 218.687  11
  -2   4  23 1757.00 185.665  11
  -2   4  23 1518.35 233.872   8
  -2   4  22 2780.00 237.382  11
  -2   4  22 2363.68 282.029   8
  -2  -4  22 2457.59 262.370  11
  -2   4  21 270.105 90.3523  11
  -2   4  21-41.0068 100.471   8
  -2  -4  21 34.3372 80.2029  11
  -2   4  21 222.731 106.666   9
  -2  -4  20 506.593 127.353   3
  -2  -4  20 193.975 128.762  11
  -2   4  20 417.017 105.203  11
  -2   4  20 423.674 137.575   8
  -2   4  20 236.451 96.2586   9
  -2   4  19 11851.1 522.984  11
  -2   4  19 11936.0 637.729   8
  -2  -4  19 12352.4 574.720   3
  -2   4  19 11922.0 570.671   9
  -2  -4  19 11180.4 549.969  11
  -2  -4  18 8858.63 478.046  11
  -2  -4  18 8732.73 485.930   3
  -2   4  18 8480.59 474.938   9
  -2   4  18 9303.88 547.319   8
  -2  -4  18 7764.60 972.624   2
  -2   4  18 10621.8 1074.83   2
  -2  -4  17 171.970 87.4490  11
  -2   4  17 244.775 82.6367   9
  -2   4  17 434.373 246.088   2
  -2   4  17 241.232 107.031   8
  -2  -4  17 222.911 100.079   3
  -2   4  16 1471.10 214.749   8
  -2   4  16 1292.34 368.836   2
  -2   4  16 1590.41 207.194   9
  -2  -4  16 1530.50 187.407  11
  -2  -4  16 963.554 304.370   2
  -2  -4  15 1905.66 435.905   2
  -2   4  15 2344.87 472.369   2
  -2  -4  14 581.047 295.549   2
  -2   4  14 358.346 153.904   2
   2   4 -14 250.352 166.656  13
  -2  -4  13 731.574 294.044   2
  -2   4  13 553.796 260.703   2
   2   4 -13 229.975 179.315  13
  -2   4  12 16201.0 1118.79   2
   2   4 -12 16155.1 1126.41  13
  -2  -4  12 16589.2 1118.72   2
  -2   4  11 35768.7 1647.95   2
   2   4 -11 37335.3 1727.93  13
  -2  -4  11 33166.2 1549.70   2
  -2   4  11 35129.1 1344.53  12
  -2   4  10 12956.2 930.505   2
  -2   4  10 13994.3 790.680  12
   2   4 -10 12729.8 972.889  13
  -2  -4  10 12729.4 902.553   2
  -2  -4   9 2607.64 399.002   2
   2   4  -9 2370.18 410.652  13
  -2   4   9 2594.23 323.281  12
  -2   4   9 2338.33 387.777   2
  -2  -4   8 3785.61 452.398   2
   2   4  -8 3763.79 523.811  13
  -2   4   8 3775.28 472.952   2
  -2   4   8 4496.81 424.982  12
   2   4  -7 9544.48 783.394  13
  -2   4   7 10693.3 653.038  12
  -2   4   7 9606.21 743.858   2
  -2  -4   7 9703.64 678.744   2
   2   4  -6 335.322 188.756  13
  -2   4   6 343.052 135.120  12
  -2  -4   6 208.386 131.600   2
  -2   4   6 283.243 107.445  13
   2  -4  -6 386.125 163.353   1
  -2   4   6 405.665 214.905   2
   2   4  -5 11784.1 851.826  13
   2  -4  -5 10693.8 639.287   1
  -2   4   5 10477.3 600.373  13
   2  -4  -4 76.9855 113.300   1
  -2   4   4 107.264 73.2851  13
   2   4  -4-73.7105 141.175  13
   2   4  -3 16982.1 980.182  13
   2  -4  -3 17472.3 853.031   1
  -2   4   3 16463.0 823.093  13
  -2   4   2 32718.5 1249.94  13
   2   4  -2 34975.3 1423.10  13
   2  -4  -2 34689.5 1261.19   1
   2  -4  -1 2890.04 365.049   1
  -2   4   1 3053.60 377.095  13
   2   4  -1 2553.00 366.338  13
  -2   4   0 11200.4 729.283  13
   2   4   0 10851.1 744.623  13
   2  -4   0 10953.1 698.553   1
   2  -4   1 3459.77 415.174   1
   2   4   1 2740.40 361.336  13
  -2   4  -1 2865.59 390.428  13
  -2   4  -2 9137.36 700.241  13
   2   4   2 8466.01 621.397  13
   2  -4   2 8936.97 651.915   1
   2   4   3 31913.0 796.584   2
  -2   4  -3 35482.9 1455.80  13
   2   4   3 34768.8 1306.51  13
   2   4   3 33712.6 1336.50  12
   2  -4   3 35996.6 1349.74   1
   2   4   4 2028.71 172.031   2
   2   4   4 2368.54 356.629  12
  -2   4  -4 2395.90 408.466  13
   2   4   4 2506.99 338.839  13
   2   4   5 22741.6 1116.36  12
   2   4   5 20756.5 625.592   2
  -2   4  -5 21967.7 1180.73  13
   2   4   5 20743.3 970.178  13
   2   4   6 34996.9 1459.03  12
  -2   4  -6 35977.0 1593.80  13
   2   4   7 3562.28 465.874  12
  -2   4  -7 2841.18 451.447  13
  -2   4  -8 5863.48 664.756  13
   2   4   8 5901.79 622.739  12
   2   4   8 6894.56 464.294   1
   2   4   9 91263.5 2702.93  12
  -2   4  -9 84606.9 2772.80  13
   2   4  10 916.446 275.104  12
  -2   4 -10 727.669 258.969  13
   2   4  11 3459.75 503.548  12
  -2   4 -11 3273.02 529.085  13
   2   4  12-4.70504 127.147  12
  -2   4 -12 221.230 164.289  13
  -2   4 -13 2795.44 550.694  13
   2   4  13 2341.12 450.924  12
   2   4  14-15.0896 219.671  12
  -2   4 -14 596.589 286.546  13
  -2   4 -15 148.507 171.528  13
   2   4  15 123.411 138.968  12
   2   4  16 11893.7 1127.21  12
  -2   4 -16 9497.24 1000.79  13
   2   4  16 12100.5 577.520   8
   2  -4  16 11183.2 557.751  11
   2   4  16 11302.4 530.287   7
   2  -4  16 11271.6 563.706   4
   2   4  17 19434.7 1497.81  12
   2  -4  17 19220.7 768.181   4
   2   4  17 20414.3 789.217   8
   2   4  17 18979.6 729.302   7
   2  -4  17 18943.4 763.290  11
   2   4  18 1633.72 464.980  12
   2  -4  18 1600.59 223.935  11
   2  -4  18 1583.62 221.645   4
   2   4  18 1614.79 212.645   8
   2   4  18 1820.73 228.615   7
   2  -4  19 1027.04 173.461   7
   2  -4  19 1073.08 181.809   4
   2   4  19 1156.28 187.017   8
   2  -4  19 1271.72 208.781  11
   2   4  19 1145.63 183.731   7
   2  -4  20 87.6636 87.6060   4
   2   4  20 160.400 114.279   8
   2  -4  20 69.4151 109.884  11
   2  -4  20 250.477 104.684   7
   2   4  20 69.8951 86.7500   7
   2  -4  21 295.182 121.612  11
   2  -4  21 226.426 90.2347   7
   2   4  21 273.887 120.492   8
   2  -4  21 212.938 89.9733   4
   2   4  21 308.721 110.429   7
   2  -4  22 5314.15 405.695  11
   2  -4  22 4803.41 355.576   7
   2   4  22 5432.58 379.654   8
   2   4  22 5257.17 387.779   7
   2  -4  22 5346.67 367.119   4
   2  -4  23 70.8901 62.4658   4
   2  -4  23 86.4226 118.717  11
   2   4  23-30.8001 101.436   7
   2   4  23 134.982 76.3369   8
   2   4  24 2255.83 224.912   8
   2  -4  24 2268.42 258.305  11
   2   4  24 2149.43 238.692   7
   2  -4  25 287.644 130.368  11
   2   4  25 258.923 88.6727   8
   2   4  25 396.391 111.453   7
   2  -4  26 247.043 106.198  11
   2   4  26 249.898 85.7326   7
   2  -4  27 24.8846 68.7665  11
   2   4  27 37.3961 61.7941   7
   2  -4  28 285.617 84.8925  11
   2  -4  29 143.727 60.8932  11
  -2  -5  28 109.683 53.6525  11
  -2   5  28 72.1114 53.9185   8
  -2   5  27 1488.69 169.046   8
  -2  -5  27 1573.44 152.736  11
  -2  -5  26 1951.26 183.915  11
  -2   5  26 2119.32 217.676   8
  -2   5  25 562.986 144.656   8
  -2  -5  25 431.404 103.549  11
  -2  -5  24 81.8667 75.9721  11
  -2   5  24 91.6145 96.2029   8
  -2  -5  23 4286.14 318.723  11
  -2   5  23 4627.45 378.757   8
  -2   5  22 3192.77 272.966   9
  -2  -5  22 2895.86 271.319  11
  -2   5  22 3661.88 340.232   8
  -2   5  21 318.040 143.705   8
  -2  -5  21 184.202 111.621   3
  -2   5  21 276.311 107.045   9
  -2  -5  21 418.155 120.038  11
  -2  -5  20 1287.75 188.659  11
  -2   5  20 1125.33 178.752   9
  -2   5  20 1170.56 213.293   8
  -2  -5  20 1169.87 193.338   3
  -2   5  19 5816.39 401.328   9
  -2  -5  19 5939.52 406.451   3
  -2   5  19 5502.47 435.646   8
  -2  -5  19 5356.30 376.483  11
  -2   5  18 4855.63 364.416   9
  -2  -5  18 5156.65 384.389   3
  -2  -5  18 4887.56 346.404  11
  -2   5  18 4735.27 401.321   8
  -2   5  17-128.612 108.529   9
  -2  -5  17 19.0338 63.8198  11
  -2  -5  17-88.9968 97.0405   3
  -2   5  17 119.400 113.026   8
  -2  -5  16 48.2829 75.9884  11
  -2  -5  16 123.995 83.3224   3
  -2   5  16 173.814 83.8895   9
  -2   5  16 81.0270 135.133   2
  -2   5  16 99.4598 84.8368   8
  -2  -5  15 303.605 93.0518   3
  -2   5  15 439.768 227.894   2
  -2   5  15 640.280 142.183   9
   2   5 -15 259.058 196.454  13
  -2   5  15 466.756 131.388   8
  -2   5  14 1200.20 376.910   2
   2   5 -14 644.142 244.895  13
  -2   5  13 22081.9 1410.55   2
   2   5 -13 22233.1 1473.18  13
   2   5 -12 4830.22 676.182  13
  -2   5  12 5298.12 659.098   2
  -2   5  11 6564.71 715.242   2
  -2   5  11 5735.15 560.594  12
   2   5 -11 6044.36 745.418  13
  -2   5  10 4736.37 507.903  12
   2   5 -10 4207.81 599.327  13
  -2   5  10 4369.03 573.429   2
   2   5  -9 11302.7 967.202  13
  -2   5   9 10917.7 887.177   2
  -2   5   9 11367.2 790.808  12
  -2   5   8 46823.8 1879.28   2
  -2   5   8 46882.3 1686.61  12
   2   5  -8 46261.0 2014.76  13
   2   5  -7 43201.9 1927.27  13
  -2   5   7 48269.1 1667.12  12
  -2   5   7 46239.8 1822.00   2
   2   5  -6 80081.7 2638.11  13
  -2   5   6 78594.7 2450.67   2
   2   5  -5 80.0267 149.077  13
  -2   5   5 39.3260 107.034  13
   2   5  -4 24849.5 1340.65  13
  -2   5   4 25857.0 1116.94  13
   2   5  -3 75367.0 2446.88  13
  -2   5   3 77548.5 2185.10  13
  -2   5   2 22106.6 1103.45  13
   2   5  -2 20980.8 1189.15  13
   2   5  -1 2353.38 399.341  13
  -2   5   1 2463.93 382.081  13
  -2   5   0 713.535 224.624  13
   2   5   0 736.688 221.385  13
  -2   5  -1 663.845 243.068  13
   2   5   1 866.822 231.878  13
   2   5   2 7321.56 639.147  13
  -2   5  -2 6625.23 655.469  13
   2   5   3 9906.88 734.726  13
  -2   5  -3 10284.8 850.440  13
   2   5   4 51958.7 1781.85  13
   2   5   4 52047.9 1932.25  12
  -2   5  -4 55221.6 2052.60  13
  -2   5  -5 86.9115 160.067  13
   2   5   5 368.454 165.123  13
   2   5   5 86.8257 130.270  12
   2   5   6 127.251 108.845  13
   2   5   6 67.7551 109.477  12
  -2   5  -6-122.997 157.099  13
  -2   5  -7 1550.80 369.238  13
   2   5   7 1835.42 372.186  12
   2   5   8 12498.2 955.781  12
  -2   5  -8 12899.6 1049.09  13
  -2   5  -9 230.241 209.172  13
   2   5   9 282.144 151.533  12
   2   5  10 14479.2 1081.96  12
  -2   5 -10 14280.2 1153.88  13
  -2   5 -11 7737.12 898.588  13
   2   5  11 7883.26 807.704  12
  -2   5 -12 5694.50 791.023  13
   2   5  12 6829.56 785.662  12
   2   5  13 211.746 205.159  12
  -2   5 -13 499.463 214.249  13
   2  -5  14 1128.55 183.795   4
   2   5  14 1033.64 339.810  12
   2   5  14 1141.30 178.114   8
  -2   5 -14 928.148 372.998  13
   2   5  15 230.953 144.379  12
   2  -5  15 328.669 116.426   4
  -2   5 -15 136.059 201.567  13
   2  -5  15 201.867 103.796  11
   2   5  15 241.868 102.066   8
   2   5  15 356.837 103.964   7
   2  -5  16 738.458 159.774   4
   2   5  16 313.448 225.880  12
   2   5  16 660.793 148.838   8
   2  -5  16 640.649 154.058  11
   2   5  16 506.047 118.218   7
   2  -5  17 94.1091 96.6370   4
   2   5  17 188.104 182.004  12
   2  -5  17-99.0808 108.955  11
   2   5  17-3.48213 83.4204   8
   2   5  17 269.722 104.437   7
   2   5  18 91362.6 2050.87   8
   2   5  18 88744.5 1940.15   7
   2  -5  18 90723.7 2040.50   4
   2  -5  18 88351.1 2021.39  11
   2   5  19 5395.96 410.812   8
   2  -5  19 5635.69 418.931  11
   2   5  19 5057.83 371.749   7
   2  -5  19 5023.94 406.710   4
   2   5  20 4876.86 378.509   8
   2  -5  20 4427.19 376.378  11
   2   5  20 4516.69 349.795   7
   2  -5  20 4700.07 370.389   4
   2  -5  21 3630.56 337.723  11
   2   5  21 3891.98 340.065   8
   2   5  21 3864.27 319.261   7
   2  -5  21 3559.64 319.950   4
   2   5  22 8289.65 480.939   8
   2   5  22 8205.98 462.744   7
   2  -5  22 8192.50 465.480   4
   2  -5  22 8110.33 491.601  11
   2  -5  23 295.344 109.832  11
   2   5  23 99.4625 86.6909   8
   2  -5  23 97.2510 71.3077   4
   2   5  23 248.419 111.500   7
   2   5  24 2518.37 239.254   7
   2   5  24 2620.23 246.038   8
   2  -5  24 2487.03 256.700  11
   2  -5  24 2328.61 219.366   4
   2   5  25 1297.77 169.123   7
   2   5  25 1444.93 171.365   8
   2  -5  25 1087.17 169.467  11
   2  -5  26 12014.5 494.433  11
   2   5  26 11508.2 436.106   8
   2   5  26 10636.4 444.225   7
   2  -5  27 179.103 78.9911  11
   2  -5  28 55.5914 54.3737  11
  -2   6  27 766.191 113.584   8
  -2   6  26 87.1809 89.7324   8
  -2  -6  26 137.194 61.6336  11
  -2  -6  25 98.9033 57.4591  11
  -2   6  25 240.607 115.616   8
  -2  -6  24 2368.20 203.911  11
  -2   6  24 2189.70 237.603   8
  -2  -6  23 54.1214 69.2675  11
  -2   6  23 178.205 88.9858   9
  -2  -6  23-164.905 84.3467   4
  -2   6  23 17.1267 91.3817   8
  -2   6  22 630.098 164.327   8
  -2  -6  22 583.340 127.484  11
  -2  -6  22 643.504 126.190   4
  -2   6  22 637.280 129.060   9
  -2  -6  21 2412.46 235.865   3
  -2  -6  21 2533.59 244.815  11
  -2   6  21 2619.07 301.105   8
  -2   6  21 2541.13 255.624   9
  -2  -6  20-86.6428 86.7410  11
  -2   6  20 141.038 99.7298   9
  -2   6  20-131.018 131.142   8
  -2  -6  20 139.639 106.347   3
  -2  -6  19 1331.16 212.117   3
  -2  -6  19 1297.96 177.021  11
  -2   6  19 1566.17 239.616   8
  -2   6  19 1448.41 208.949   9
  -2   6  18 173.771 93.9753   9
  -2   6  18 122.674 104.655   8
  -2  -6  18 432.092 127.190  11
  -2  -6  18 334.933 132.084   3
  -2   6  17 3068.76 323.454   8
  -2  -6  17 3225.70 304.232   3
  -2   6  17 3179.10 304.627   9
  -2   6  16 6258.95 427.901   9
  -2  -6  16 5480.44 411.984   3
  -2   6  16 6819.04 465.457   8
  -2   6  16 6322.57 829.526   2
  -2   6  15 2793.92 303.440   8
  -2   6  15 2758.82 281.745   9
  -2  -6  15 2656.78 283.700   3
  -2   6  15 3378.09 592.361   2
   2   6 -15 2506.97 533.483  13
   2   6 -14 238.166 285.728  13
  -2   6  14 969.449 174.487   9
  -2   6  14 987.165 328.955   2
  -2   6  14 613.108 144.097   8
  -2  -6  14 753.056 164.706   3
  -2  -6  13 2909.42 295.197   3
  -2   6  13 3210.70 299.155   8
  -2   6  13 2559.97 494.551   2
   2   6 -13 2872.41 562.312  13
  -2   6  13 3386.42 300.764   9
   2   6 -12 121.398 267.354  13
  -2   6  12-413.403 220.483   2
   2   6 -11 813.161 311.965  13
  -2   6  11 823.499 264.863   2
   2   6 -10 34131.4 1909.89  13
  -2   6  10 35899.5 1603.25  12
  -2   6  10 37179.0 1816.22   2
  -2   6   9 673.012 218.138  12
   2   6  -9 543.492 239.369  13
  -2   6   9 375.476 164.373   2
  -2   6   8 9098.44 842.434   2
  -2   6   8 10659.6 837.673  12
   2   6  -8 9489.60 960.099  13
   2   6  -7 4443.21 636.948  13
  -2   6   7 4317.57 539.174  12
  -2   6   7 3830.04 545.025   2
   2   6  -6 7434.51 814.660  13
  -2   6   6 7785.24 751.115   2
   2   6  -5 428.437 260.439  13
  -2   6   5 932.963 203.781  13
  -2   6   4 8960.51 708.432  13
   2   6  -4 8629.40 846.356  13
   2   6  -3 7121.97 761.721  13
  -2   6   3 7291.36 653.604  13
   2   6  -2 48346.6 2026.81  13
  -2   6   2 52149.5 1902.83  13
   2   6  -1 7930.52 773.880  13
  -2   6   1 8800.51 784.024  13
   2   6   0 5044.91 609.605  13
  -2   6   0 4776.87 590.115  13
   2   6   1 25192.6 1350.42  13
  -2   6  -1 27059.8 1417.60  13
  -2   6  -2-8.69440 128.607  13
   2   6   2-29.3415 126.724  13
  -2   6  -3 4267.59 579.453  13
   2   6   3 3997.14 513.636  13
   2   6   4 5049.82 619.820  12
  -2   6  -4 4618.20 615.891  13
   2   6   4 5323.35 574.967  13
   2   6   5 4762.79 524.838  13
   2   6   5 6096.51 680.941  12
  -2   6  -5 5696.63 701.347  13
   2   6   6 5051.61 625.810  12
   2   6   6 4812.99 521.223  13
  -2   6  -6 5220.70 686.212  13
   2   6   7 2796.20 494.951  12
  -2   6  -7 2681.66 524.655  13
  -2   6  -8 6994.10 831.404  13
   2   6   8 7174.74 787.894  12
  -2   6  -9 5586.61 775.103  13
   2   6   9 5882.53 710.192  12
  -2   6 -10 1954.41 493.176  13
   2   6  10 2002.84 431.651  12
   2   6  11 3267.93 550.819  12
  -2   6 -11 3127.42 613.346  13
  -2   6 -12 584.488 342.049  13
   2   6  12-76.1492 144.252  12
   2   6  13 5851.05 775.296  12
   2   6  13 5928.76 402.892   8
   2  -6  13 5302.63 393.676   4
   2  -6  14 378.682 107.416  11
   2  -6  14 496.953 146.101   4
  -2   6 -14 722.599 352.087  13
   2   6  14 486.788 139.601   8
   2   6  14 845.977 326.236  12
   2   6  15 11340.1 1147.46  12
   2   6  15 11237.4 537.828   9
   2  -6  15 10576.4 550.311  11
   2   6  15 11543.6 595.736   8
   2   6  15 10981.4 510.884   7
   2  -6  15 10917.3 592.742   4
  -2   6 -15 9738.49 1098.80  13
   2  -6  16 5228.68 389.035  11
  -2   6 -16 4025.61 720.259  13
   2   6  16 5855.67 372.812   7
   2  -6  16 5795.61 440.370   4
   2   6  16 5067.07 834.970  12
   2   6  16 6258.65 442.664   8
   2   6  17 13287.9 587.459   7
   2  -6  17 13485.1 644.334  11
   2   6  17 14442.7 682.215   8
   2  -6  17 13279.0 675.274   4
   2   6  18 820.010 168.167   7
   2   6  18 708.557 157.831   8
   2  -6  18 579.928 158.886   4
   2  -6  18 752.536 157.181  11
   2  -6  19 5698.64 416.898  11
   2   6  19 6100.35 434.452   8
   2   6  19 6294.49 399.156   7
   2  -6  19 6224.45 438.608   4
   2  -6  20 2198.21 261.030  11
   2  -6  20 1856.33 248.167   4
   2   6  20 1993.48 230.676   7
   2   6  20 2255.86 266.224   8
   2   6  21 2.48286 83.8485   8
   2  -6  21-98.7133 89.3628   4
   2   6  21 63.0949 76.7235   7
   2  -6  21 64.9074 97.4730  11
   2  -6  22 823.680 166.165  11
   2   6  22 657.651 146.732   8
   2   6  22 551.609 120.538   7
   2  -6  22 715.236 150.695   4
   2  -6  23 810.063 139.695   4
   2  -6  23 1217.04 179.344  11
   2   6  23 1012.22 161.978   8
   2   6  23 1007.45 145.068   7
   2  -6  24 471.892 121.734  11
   2  -6  24 459.961 107.743   4
   2   6  24 475.795 114.636   8
   2   6  24 405.243 82.8914   7
   2  -6  25 73.9720 47.5024   4
   2  -6  25 71.7151 79.1910  11
   2   6  25 113.417 71.1961   8
   2   6  25 83.7599 60.2245   7
   2  -6  26 626.454 109.714  11
   2   6  26 590.754 100.404   8
   2  -6  27 1932.63 151.696  11
  -2   7  26 1221.50 142.502   8
  -2   7  25 347.640 104.090   8
  -2   7  24 552.275 135.169   8
  -2  -7  23 780.480 120.758   4
  -2   7  23 899.722 129.854   9
  -2   7  23 749.263 154.403   8
  -2   7  22 8976.22 430.633   9
  -2   7  22 8992.58 496.866   8
  -2  -7  22 9384.01 454.079   4
  -2   7  21 1563.84 196.806   9
  -2  -7  21 1394.45 175.902   3
  -2   7  21 1505.93 221.358   8
  -2  -7  20 8078.59 448.785   3
  -2   7  20 7976.45 454.312   9
  -2   7  20 8402.54 507.676   8
  -2   7  19 2501.19 264.955   9
  -2   7  19 2825.18 305.521   8
  -2  -7  19 2522.68 265.760   3
  -2   7  18 7566.71 501.054   8
  -2  -7  18 7267.10 455.045   3
  -2   7  18 7188.66 460.097   9
  -2   7  17 14645.8 677.596   9
  -2  -7  17 14601.1 675.670   3
  -2   7  17 15227.4 716.754   8
  -2   7  16 40162.1 1206.93   9
  -2   7  16 40576.7 1245.63   8
  -2  -7  16 41171.4 1226.80   3
  -2  -7  15 7984.64 506.159   3
  -2   7  15 8327.54 503.221   9
  -2   7  15 8276.34 520.674   8
  -2   7  14 4.86608 96.4168   2
  -2   7  14 250.419 119.569   9
  -2  -7  14 346.688 143.977   3
  -2   7  14 388.422 142.106   8
   2   7 -13-186.563 209.173  13
  -2   7  13 7.05401 78.9634   9
  -2   7  13-66.1134 83.1977   8
  -2  -7  13-75.9164 104.235   3
  -2  -7  12 123.568 100.021   3
  -2   7  12 191.419 104.406   9
  -2   7  12 90.4953 72.8012   8
  -2   7  12-179.746 169.772   2
   2   7 -12 219.163 214.120  13
   2   7 -11 9772.46 1086.68  13
  -2   7  11 10030.1 528.735   9
  -2  -7  11 10965.9 559.061   3
  -2   7  11 9994.43 980.609   2
  -2   7  11 10176.0 528.745   8
   2   7 -10 1290.08 412.504  13
  -2   7  10 1026.76 156.551   9
  -2  -7  10 1093.90 173.473   3
  -2   7  10 1309.63 367.920   2
  -2   7   9 952.654 282.525  12
  -2   7   9 1537.08 364.778   2
   2   7  -9 1671.15 452.375  13
   2   7  -8 18385.3 1437.44  13
  -2   7   8 18111.2 1220.53  12
  -2   7   8 17502.9 1269.56   2
   2   7  -7 1852.82 459.008  13
  -2   7   7 1712.40 372.125  12
  -2   7   7 1727.64 381.709   2
  -2   7   6 27093.5 1554.52   2
   2   7  -6 27717.6 1719.65  13
   2   7  -5 17811.8 1347.20  13
   2   7  -4 15105.1 1216.25  13
  -2   7   4 16431.6 1043.30  13
   2   7  -3 4059.98 623.861  13
  -2   7   3 4329.27 556.876  13
  -2   7   2 3997.83 551.000  13
   2   7  -2 4317.32 630.456  13
   2   7  -1 10763.0 964.087  13
  -2   7   1 9586.86 878.869  13
   2   7   0 40.1959 132.197  13
  -2   7   0 69.7260 156.062  13
   2   7   1 6647.14 742.734  13
  -2   7  -1 5829.50 722.297  13
   2   7   2 521.558 195.845  13
  -2   7  -2 686.510 288.196  13
   2   7   3 750.114 253.012  13
  -2   7  -3 439.228 212.311  13
   2   7   4 10907.7 902.876  13
  -2   7  -4 10448.7 1028.40  13
   2   7   4 10594.3 967.507  12
   2   7   5 3502.99 562.508  12
  -2   7  -5 2938.95 553.769  13
   2   7   5 3084.39 461.493  13
  -2   7  -6 14249.8 1239.56  13
   2   7   6 14427.6 1162.83  12
   2   7   7 1609.62 380.145  12
  -2   7  -7 1169.91 391.750  13
   2   7   8 3143.02 552.798  12
  -2   7  -8 3071.50 598.852  13
   2   7   9 7334.67 860.541  12
  -2   7  -9 6856.74 914.962  13
  -2   7 -10 1349.81 421.213  13
   2   7  10 1610.33 417.523  12
   2   7  10 1356.25 194.304   8
   2  -7  10 1249.57 193.652   4
   2  -7  11 48.2420 86.8036   4
   2   7  11 125.918 84.3118   8
   2  -7  11 62.4646 64.1410   3
   2   7  12 1674.16 472.501  12
   2  -7  12 1653.09 235.165   4
  -2   7 -12 1430.91 411.350  13
   2   7  12 1603.09 213.158   8
   2  -7  12 1548.51 199.443   3
  -2   7 -13 12159.0 1312.91  13
   2   7  13 14673.8 1301.42  12
   2   7  13 14401.7 668.725   8
   2  -7  13 13813.4 666.954   4
   2   7  14 1887.17 235.720   8
   2  -7  14 1873.28 251.559   4
  -2   7 -14 1042.08 402.923  13
   2   7  14 1500.19 424.717  12
   2   7  15 673.836 161.512   8
   2  -7  15 629.247 131.649  11
   2   7  15 671.927 153.049   9
   2  -7  15 472.933 161.284   4
   2  -7  16 312.422 127.461  11
   2   7  16 289.827 108.793   9
   2   7  16 293.843 121.746   8
   2  -7  16 448.826 152.494   4
   2  -7  17 1164.45 195.157   4
   2   7  17 1150.84 169.214   9
   2   7  17 1266.13 239.885   8
   2  -7  17 1217.41 190.257  11
   2  -7  18 975.808 187.798   4
   2  -7  18 860.450 170.368  11
   2   7  18 1113.23 202.053   8
   2  -7  19 336.766 115.819  11
   2  -7  19 344.620 134.840   4
   2   7  19 395.502 129.916   8
   2   7  20 2704.60 273.316   8
   2  -7  20 2506.38 258.496  11
   2  -7  20 2772.43 280.886   4
   2  -7  21-172.654 99.5581   4
   2   7  21 38.8206 101.125   8
   2  -7  21-90.8363 86.4008  11
   2  -7  22 2076.38 218.374  11
   2   7  22 2269.95 232.993   8
   2  -7  22 2251.65 233.816   4
   2  -7  23 3269.56 255.889  11
   2   7  23 3260.65 266.485   8
   2  -7  23 3201.91 251.300   4
   2  -7  24 628.644 108.359   4
   2  -7  24 487.890 104.411  11
   2   7  24 646.384 120.187   8
   2  -7  25 668.207 104.103  11
   2  -7  25 576.384 89.3041   4
   2   7  25 895.261 118.797   8
   2   7  26 2295.51 160.040   8
  -2   8  25 1316.86 144.079   8
  -2   8  24 619.908 115.517   8
  -2  -8  23 73.3384 55.8143   4
  -2   8  23 68.8317 68.6319   8
  -2  -8  22 1056.73 154.156   4
  -2   8  22 1056.88 143.674   9
  -2  -8  22 749.586 109.222   3
  -2   8  22 939.748 166.629   8
  -2  -8  21 157.966 84.5180   4
  -2  -8  21 29.6885 76.3291   3
  -2   8  21 153.948 102.419   8
  -2   8  21 200.213 88.7904   9
  -2   8  20 6598.43 392.073   9
  -2  -8  20 5940.87 364.169   3
  -2   8  20 6358.21 417.607   8
  -2  -8  19 303.959 117.685   3
  -2   8  19 391.045 122.512   9
  -2   8  19 395.468 127.723   8
  -2   8  18 18411.8 730.972   9
  -2  -8  18 17257.7 716.448   3
  -2   8  18 18694.2 765.120   8
  -2  -8  17 4997.00 391.584   3
  -2   8  17 4935.19 379.521   9
  -2   8  17 5296.05 404.731   8
  -2   8  16 14210.1 676.220   8
  -2   8  16 13909.3 658.509   9
  -2  -8  16 13635.3 649.162   3
  -2   8  15 5648.06 413.688   8
  -2  -8  15 5063.90 398.668   3
  -2   8  15 4874.34 387.807   9
  -2   8  14 228.910 116.765   9
  -2  -8  14 43.4992 96.2093   3
  -2   8  14 78.8098 85.9946   8
  -2   8  13 1261.56 192.298   9
  -2  -8  13 1425.89 228.971   3
  -2   8  13 1242.94 208.889   8
  -2   8  12 80.4139 80.3342   9
  -2  -8  12 127.920 125.203   3
  -2   8  12 171.693 114.181   8
   2   8 -11-473.113 286.577  13
  -2   8  11 241.723 103.347   9
  -2   8  11-32.9296 67.4138   8
  -2  -8  11 470.047 141.440   3
  -2   8  11-104.766 136.326   2
  -2  -8  10 3922.47 316.343   6
   2   8 -10 3162.81 661.469  13
  -2   8  10 3984.43 334.790   9
  -2  -8  10 3827.62 344.226   3
  -2   8  10 3816.64 313.638   8
  -2   8  10 3962.89 620.266   2
  -2  -8   9 2151.19 229.445   6
  -2   8   9 2042.86 242.510   9
  -2  -8   9 1958.36 237.959   3
  -2   8   9 2202.67 475.387   2
   2   8  -9 2039.95 521.385  13
   2   8  -8 4258.47 750.142  13
  -2   8   8 4088.11 629.474  12
  -2  -8   8 5078.97 352.656   6
  -2   8   8 4694.13 358.503   9
  -2  -8   8 5451.74 386.960   3
  -2   8   8 4629.93 694.732   2
   2   8  -7 11232.4 1173.34  13
  -2  -8   7 12137.2 562.903   6
  -2  -8   7 11487.3 570.033   3
  -2   8   7 11419.6 1067.89   2
  -2   8   7 11357.4 552.418   9
  -2   8   7 10044.8 977.434  12
   2   8  -6 791.171 343.952  13
  -2  -8   6 943.394 177.061   3
  -2   8   6 830.633 330.967   2
  -2   8   6 715.917 271.534  12
   2   8  -5 380.131 184.952  13
  -2   8   5 651.443 262.131   2
   2   8  -4 5583.42 800.076  13
   2   8  -3 10716.5 1083.45  13
  -2   8   2 83.9834 115.816  13
   2   8  -2 122.796 174.653  13
   2   8  -1 2301.26 490.305  13
  -2   8   1 2593.68 487.483  13
  -2   8   0 1291.81 358.040  13
   2   8   0 1208.45 376.974  13
  -2   8  -1-432.263 232.377  13
   2   8   1-85.2227 139.101  13
  -2   8  -2 18660.0 1406.13  13
   2   8   2 19637.2 1354.44  13
   2   8   3 1854.46 459.220  12
   2   8   3 2806.76 511.392  13
  -2   8  -3 2528.30 539.603  13
   2   8   4 2216.62 476.487  12
  -2   8  -4 2628.35 577.785  13
   2   8   4 2894.15 509.034  13
   2   8   5 12863.9 1193.03  12
  -2   8  -5 12954.3 1259.23  13
  -2   8  -6 8829.16 1036.21  13
   2   8   6 9959.57 1043.41  12
   2  -8   7 8348.88 464.270   6
   2   8   7 8144.02 944.958  12
  -2   8  -7 6713.18 939.863  13
   2  -8   8 4421.30 339.160   6
  -2   8  -8 4209.91 742.824  13
   2   8   8 4317.67 339.871   8
   2  -8   8 4013.04 335.636   4
   2   8   8 4501.88 718.494  12
  -2   8  -9 5362.07 845.867  13
   2  -8   9 5154.65 361.788   6
   2   8   9 5791.02 821.829  12
   2   8   9 5306.38 383.600   8
   2  -8   9 5311.71 392.056   4
   2   8  10 26295.4 1777.55  12
   2   8  10 25214.8 897.403   8
   2  -8  10 25635.0 919.349   4
  -2   8 -10 25634.7 1894.83  13
   2  -8  10 24401.3 831.220   6
  -2   8 -11 1226.65 428.735  13
   2  -8  11 2114.49 259.791   4
   2   8  11 2074.75 248.654   8
   2   8  11 1760.64 461.683  12
   2   8  12 9285.24 534.025   8
   2  -8  12 9019.47 539.056   4
   2  -8  13 114.157 101.112   4
   2   8  13-66.3189 93.5938   8
   2   8  14 7965.60 498.680   8
   2  -8  14 7744.67 518.717   4
   2   8  15 5950.61 445.072   8
   2   8  15 5962.37 406.127   9
   2  -8  15 5564.78 425.231   4
   2   8  16 1112.87 201.985   8
   2   8  16 1333.44 195.393   9
   2  -8  16 926.549 185.804   4
   2   8  17 182.297 120.807   8
   2  -8  17 206.121 112.957   4
   2   8  17 265.753 104.565   9
   2  -8  18 519.438 159.568   4
   2   8  18 647.872 126.291   9
   2   8  18 481.714 135.913   8
   2  -8  19 721.325 158.701   4
   2   8  19 920.412 182.088   8
   2  -8  20 789.206 153.829   4
   2   8  20 861.131 148.462   8
   2  -8  21 1637.52 199.255   4
   2   8  21 1875.88 216.605   8
   2  -8  22 299.764 95.6885   4
   2   8  22 289.677 93.0613   8
   2  -8  23 101.148 60.6259   4
   2   8  23 208.398 95.2644   8
   2   8  24 2123.01 177.218   8
   2  -8  24 1957.99 161.222   4
   2   8  25 53.2128 44.1034   8
  -2   9  24 1170.10 117.930   8
  -2   9  23 1581.03 158.085   8
  -2  -9  23 1571.44 138.739   4
  -2  -9  22-104.720 68.7777   4
  -2   9  22 22.3639 56.5192   9
  -2   9  22 2.51829 66.9268   8
  -2  -9  21 270.125 93.4663   4
  -2   9  21 366.020 90.8488   9
  -2  -9  21 485.198 102.144   3
  -2   9  21 206.063 91.3872   8
  -2  -9  20 3338.26 247.024   3
  -2   9  20 3447.09 280.308   8
  -2  -9  20 3643.95 285.732   4
  -2   9  20 3639.30 268.826   9
  -2   9  19 510.195 125.418   9
  -2  -9  19 540.943 121.774   3
  -2   9  19 653.759 131.890   8
  -2  -9  18 7821.42 432.672   3
  -2   9  18 8075.40 444.533   9
  -2   9  18 8372.51 468.157   8
  -2   9  17 504.156 134.768   9
  -2  -9  17 492.985 140.521   3
  -2   9  17 545.380 139.623   8
  -2   9  16-51.5234 102.064   8
  -2  -9  16-117.162 114.889   3
  -2   9  16-104.945 129.314   9
  -2   9  15-61.7318 103.731   9
  -2   9  15 64.1113 80.5985   8
  -2  -9  15-8.44784 116.109   3
  -2  -9  14 5944.26 435.369   3
  -2   9  14 6100.99 431.692   9
  -2   9  14 6469.22 429.236   8
  -2   9  13 1465.23 223.803   9
  -2  -9  13 1634.25 232.469   3
  -2   9  13 1647.51 227.245   8
  -2   9  12 10078.5 561.826   9
  -2  -9  12 10537.2 578.634   3
  -2   9  12 10246.8 547.960   8
  -2   9  11 1542.96 223.287   9
  -2  -9  11 1374.69 224.780   3
  -2   9  11 1507.57 212.220   8
  -2  -9  11 1539.33 202.516   6
  -2   9  10 1730.66 238.303   9
  -2  -9  10 1585.72 230.207   3
  -2  -9  10 1621.94 205.567   6
  -2  -9   9 622.789 131.186   6
  -2   9   9 775.688 161.138   9
  -2  -9   9 825.302 167.859   3
  -2  -9   8 2617.88 265.696   6
  -2   9   8 2586.71 282.196   9
  -2  -9   8 2221.00 261.979   3
   2  -9  -8 2570.24 257.556   6
  -2   9   8 2760.14 557.012   2
   2   9  -8 2577.26 589.144  13
  -2  -9   7 137.479 75.8606   6
  -2   9   7 139.225 88.5258   9
   2  -9  -7 124.462 71.9593   6
   2   9  -7 433.310 265.529  13
  -2  -9   7 159.900 137.454   3
  -2   9   7 180.469 156.781   2
  -2   9   6 378.940 198.849  12
  -2  -9   6 743.446 177.529   6
   2   9  -6-91.9725 187.141  13
  -2  -9   6 872.573 241.572   3
  -2   9   6 545.246 133.062   9
   2  -9  -6 478.930 128.056   6
  -2   9   6-116.977 131.776   2
   2   9  -5-48.8195 274.714  13
  -2  -9   5 518.161 109.669   3
   2  -9  -5 569.204 133.972   6
  -2  -9   5 518.726 137.965   6
  -2   9   5 503.942 128.574   9
  -2   9   5 1064.90 348.644   2
   2  -9  -4 5943.50 402.255   6
  -2  -9   4 6239.20 417.801   6
  -2   9   4 6211.09 402.555   9
  -2  -9   4 6486.11 419.943   3
   2   9  -4 6591.97 921.284  13
  -2   9   4 4932.80 743.156   2
   2   9  -3 9809.06 1106.30  13
  -2  -9   3 10617.7 546.949   6
   2  -9  -3 9814.52 524.719   6
  -2  -9   3 10160.7 529.198   3
  -2   9   3 9213.49 500.882   9
   2  -9  -2 11190.6 568.444   6
   2   9  -2 11553.3 1178.59  13
  -2  -9   2 11760.2 579.647   6
  -2  -9   2 11840.8 561.257   3
   2  -9  -1 12129.0 590.218   6
   2   9  -1 11688.5 1178.21  13
  -2  -9   1 11904.2 579.121   6
  -2  -9   1 11918.0 557.257   3
  -2   9   1 10314.9 1045.68  13
   2  -9   0 12552.4 611.797   6
  -2   9   0 12922.7 1191.51  13
  -2  -9   0 12655.0 565.589   3
   2   9   0 12798.6 1204.84  13
  -2  -9   0 13035.3 606.904   6
   2  -9   1-12.2832 79.3991   6
  -2  -9  -1 36.4197 83.6817   6
   2  -9   2 3124.90 302.889   6
   2   9   2 2469.17 554.859  12
  -2   9  -2 3340.93 639.782  13
   2   9   2 2839.11 532.205  13
  -2  -9  -2 3079.24 282.197   6
  -2   9  -3 299.041 243.485  13
   2   9   3 475.730 262.740  12
   2  -9   3 74.6379 90.6033   6
  -2  -9  -3 626.395 187.047   6
  -2   9  -4 679.045 309.047  13
  -2  -9  -4 975.175 178.048   6
   2  -9   4 716.389 148.087   6
   2   9   4 654.596 306.695  12
   2  -9   5 10300.3 549.898   6
  -2  -9  -5 10111.9 515.653   6
   2   9   5 9676.59 508.513   8
  -2   9  -5 10711.6 1186.16  13
   2   9   5 10186.4 1132.44  12
  -2   9  -6 1042.76 386.335  13
   2   9   6 952.335 351.550  12
   2  -9   6 1128.32 183.277   6
  -2  -9  -6 1015.73 174.284   6
   2  -9   6 1013.03 167.886   4
   2   9   6 894.450 165.210   8
   2  -9   7 15857.2 688.678   6
   2   9   7 16023.5 687.161   8
  -2   9  -7 15996.8 1512.99  13
  -2  -9  -7 16102.5 661.302   6
   2   9   7 16992.8 1458.63  12
   2  -9   7 15423.0 678.866   4
   2   9   8 1382.94 418.840  12
   2  -9   8 904.151 177.187   4
   2  -9   8 803.933 163.095   6
   2   9   8 667.897 125.611   8
  -2  -9  -8 1077.70 174.671   6
  -2   9  -8 513.564 423.863  13
   2   9   9 16164.6 699.808   8
   2  -9   9 15843.6 709.374   4
   2  -9   9 15935.4 676.714   6
   2  -9  10 28779.2 938.032   6
   2   9  10 29761.4 990.694   8
   2  -9  10 27590.2 981.746   4
   2   9  11 25711.3 917.015   8
   2  -9  11 24254.4 924.452   4
   2  -9  11 24346.5 832.829   6
   2   9  12 9958.16 551.890   8
   2  -9  12 9267.93 558.695   4
   2   9  13 5963.27 424.689   8
   2  -9  13 6035.96 436.361   4
   2   9  14 24857.1 914.869   8
   2   9  14 24950.3 891.153   9
   2  -9  14 26097.7 949.364   4
   2   9  15 411.871 112.728   9
   2  -9  15 325.213 132.835   4
   2   9  15 509.166 151.816   8
   2   9  16 4120.24 322.324   9
   2   9  16 4539.53 354.921   8
   2  -9  16 4061.98 359.259   4
   2  -9  17-43.8179 93.1140   4
   2   9  17 83.3815 69.2214   9
   2   9  17-1.59324 93.8398   8
   2   9  18 218.803 108.334   8
   2   9  18 350.859 93.4732   9
   2  -9  18 146.472 96.5480   4
   2   9  19-15.8046 52.3137   9
   2   9  19 104.401 107.045   8
   2  -9  19-1.05012 85.0975   4
   2   9  20 312.668 104.699   8
   2  -9  20 59.0865 84.2421   4
   2   9  21 6581.57 359.568   8
   2  -9  21 6303.51 355.824   4
   2  -9  22 1010.55 135.204   4
   2   9  22 1150.86 144.581   8
   2   9  23 292.392 74.9864   8
   2  -9  23 230.755 66.7445   4
   2   9  24 1036.85 105.806   8
  -2 -10  22 301.848 64.7912   4
  -2  10  22 265.431 62.1083   8
  -2 -10  21 473.266 97.4145   4
  -2  10  21 487.832 90.5409   8
  -2  10  21 423.590 77.7682   9
  -2 -10  20 363.412 88.0238   3
  -2  10  20 485.334 100.054   8
  -2 -10  20 431.361 99.4259   4
  -2  10  20 588.618 110.541   9
  -2  10  19 6222.04 338.410   8
  -2 -10  19 5456.62 310.615   3
  -2  10  19 6112.46 330.296   9
  -2 -10  19 6235.70 357.340   4
  -2  10  18 106.129 74.4107   9
  -2 -10  18 114.436 70.2060   3
  -2  10  18 203.847 95.1473   8
  -2  10  17 5901.64 366.187   9
  -2 -10  17 5598.61 358.478   3
  -2  10  17 5902.09 360.064   8
  -2  10  16 3803.41 303.878   9
  -2  10  16 3642.10 288.320   8
  -2 -10  16 3823.14 316.992   3
  -2 -10  15 6077.43 402.585   3
  -2  10  15 6250.10 411.231   9
  -2  10  15 6424.47 388.514   8
  -2 -10  14 5704.94 400.623   3
  -2  10  14 5677.32 373.014   8
  -2  10  14 5648.87 398.146   9
  -2 -10  13 4140.40 362.637   3
  -2  10  13 3935.92 339.183   9
  -2  10  13 4466.79 332.783   8
  -2  10  12 173.521 94.0117   9
  -2 -10  12 163.365 117.365   3
  -2  10  11 1135.90 197.967   9
  -2 -10  11 1042.17 197.613   3
  -2 -10  11 1363.24 186.151   6
  -2  10  10 3395.38 321.952   9
  -2 -10  10 3203.91 324.820   3
  -2 -10  10 3612.44 309.290   6
  -2  10   9 13983.0 664.500   9
  -2 -10   9 13733.5 672.596   3
   2 -10  -9 15413.8 634.286   6
  -2 -10   9 14662.3 653.079   6
   2 -10  -8 408.154 118.944   6
  -2  10   8 275.018 115.636   9
  -2 -10   8 190.051 110.557   3
  -2 -10   8 309.710 116.710   6
   2 -10  -7 927.321 172.842   6
  -2  10   7 1038.35 184.097   9
  -2 -10   7 904.264 179.525   3
  -2  10   7 1020.89 155.017   5
  -2 -10   7 1138.99 186.521   6
  -2 -10   6 6961.75 463.934   3
  -2 -10   6 7146.39 457.904   6
  -2  10   6 6442.32 431.430   9
   2 -10  -6 6911.89 436.444   6
  -2 -10   5 4180.07 350.591   6
  -2  10   5 4179.45 343.112   9
  -2 -10   5 4154.77 351.905   3
   2 -10  -5 4038.82 342.146   6
  -2 -10   4 10333.6 564.699   6
  -2 -10   4 10790.2 559.163   3
  -2  10   4 10544.1 543.856   9
   2 -10  -4 10344.8 554.245   6
   2 -10  -3 6038.13 422.174   6
  -2 -10   3 6105.24 430.784   6
  -2 -10   3 5926.98 410.474   3
  -2  10   3 5497.61 382.692   9
   2 -10  -2 2785.30 296.074   6
  -2 -10   2 2913.09 302.946   6
  -2 -10   2 3101.55 294.972   3
  -2  10   2 2916.48 271.832   9
  -2 -10   1 247.798 118.381   3
  -2 -10   1 158.561 112.296   6
   2 -10  -1 141.650 105.330   6
   2 -10   0 15090.7 702.609   6
  -2 -10   0 14358.6 672.620   6
   2  10   0 15499.5 1369.40  13
  -2 -10   0 16306.2 661.367   3
   2 -10   1 764.507 173.934   6
  -2 -10  -1 569.057 143.278   3
  -2 -10  -1 728.838 149.507   6
   2 -10   2 1064.04 203.160   6
  -2 -10  -2 791.718 158.779   6
   2 -10   3 11405.4 602.285   6
  -2 -10  -3 11148.7 569.006   6
   2 -10   4 821.027 188.539   6
  -2 -10  -4 782.212 151.782   6
  -2 -10  -5-7.20070 94.9870   6
   2 -10   5 214.687 114.175   6
  -2 -10  -6 6978.74 432.787   6
   2  10   6 6210.58 409.806   8
   2 -10   6 6990.50 463.178   6
  -2 -10  -7 29049.1 943.161   6
   2  10   7 28509.6 941.120   8
   2 -10   7 29132.3 956.404   4
   2 -10   7 29333.3 988.470   6
  -2 -10  -8 2126.60 239.951   6
   2 -10   8 1699.10 229.660   4
   2  10   8 1688.95 220.027   8
   2 -10   8 1793.23 231.529   6
   2 -10   9 1041.43 180.858   6
   2 -10   9 1133.33 184.431   4
   2  10   9 1150.64 194.304   8
   2  10  10 6151.30 414.348   8
   2 -10  10 5975.02 401.275   6
   2 -10  10 5847.14 422.551   4
   2 -10  11 1271.17 185.490   6
   2  10  11 1431.79 205.205   8
   2 -10  11 1315.36 202.114   4
   2 -10  12 72.7060 102.812   4
   2  10  12-17.6897 100.176   8
   2  10  13 847.321 166.510   9
   2 -10  13 788.134 163.536   4
   2  10  13 662.512 154.674   8
   2  10  14 3178.65 293.106   9
   2  10  14 3048.96 288.746   8
   2 -10  14 2729.06 282.409   4
   2 -10  15 539.308 138.593   4
   2  10  15 435.664 116.028   8
   2  10  15 470.019 117.059   9
   2 -10  16 533.386 141.275   4
   2  10  16 606.858 132.223   8
   2  10  16 775.360 135.497   9
   2 -10  17 10.3271 86.3580   4
   2  10  17-17.9044 59.9760   9
   2  10  17-66.8273 77.2889   8
   2  10  18 134.460 70.8580   9
   2 -10  18 94.9859 81.1600   4
   2  10  18 94.8273 84.0300   8
   2 -10  19 100.174 70.4304   4
   2  10  19 192.265 72.1453   8
   2  10  19 97.3737 54.6522   9
   2 -10  20 172.529 74.2878   4
   2  10  20 352.009 90.5435   8
   2  10  21 2844.81 199.106   8
   2 -10  21 2532.38 191.706   4
   2  10  22 5642.50 256.544   8
   2 -10  22 4822.70 232.985   4
  -2  11  20 300.401 67.0696   9
  -2 -11  20 222.138 58.7584   4
  -2 -11  19 1059.74 129.216   4
  -2  11  19 1466.35 138.621   9
  -2  11  18 1453.80 135.400   8
  -2 -11  18 1485.02 166.422   4
  -2  11  18 1400.02 150.169   9
  -2 -11  18 1461.94 150.127   3
  -2  11  17 470.673 104.283   9
  -2 -11  17 356.267 97.3668   3
  -2 -11  17 376.232 104.337   4
  -2  11  17 349.001 82.0738   8
  -2 -11  16 105.558 83.8365   3
  -2  11  16 25.6566 72.1322   9
  -2  11  15 1270.65 177.426   9
  -2 -11  15 1233.98 174.470   3
  -2 -11  14 2418.36 247.670   3
  -2  11  14 2260.15 234.603   9
  -2  11  13 105.326 89.7080   9
  -2 -11  13 92.2553 122.577   3
  -2 -11  12 116.309 79.0879   6
  -2  11  12-31.5745 86.4312   9
  -2 -11  12 78.8299 94.2992   3
  -2 -11  11 970.337 152.786   6
  -2  11  11 815.779 156.184   9
  -2 -11  11 899.457 185.873   3
  -2 -11  10 3035.39 270.534   6
  -2 -11  10 2778.74 290.614   3
  -2  11  10 2695.33 271.372   9
   2 -11  -9-5.21261 77.6744   6
  -2 -11   9 126.444 93.9564   6
  -2  11   9 76.9025 91.2781   9
  -2 -11   9 24.8160 104.415   3
  -2  11   8 2263.23 256.392   9
  -2 -11   8 2275.49 262.570   3
  -2 -11   8 2331.55 253.694   6
   2 -11  -8 2586.92 252.097   6
  -2 -11   7 14117.4 645.736   6
  -2 -11   7 14253.4 657.840   3
  -2  11   7 13641.4 626.164   9
  -2  11   7 14419.0 564.716   5
   2 -11  -7 13692.3 613.834   6
   2 -11  -6 5782.38 398.568   6
  -2 -11   6 5490.01 402.636   3
  -2 -11   6 5791.22 412.954   6
  -2  11   6 5864.23 357.227   5
  -2  11   6 5480.72 389.273   9
  -2 -11   5 2630.89 286.415   6
  -2  11   5 2747.03 271.478   9
  -2 -11   5 2479.52 272.121   3
   2 -11  -5 2634.04 274.844   6
  -2  11   4 93.3488 96.2560   9
  -2 -11   4 43.5179 103.280   6
  -2 -11   4 118.628 94.1521   3
   2 -11  -4 113.087 104.390   6
  -2 -11   3-107.762 111.838   6
  -2 -11   3 34.2697 83.0443   3
   2 -11  -3 63.8752 102.653   6
  -2  11   3 27.5780 76.2695   9
   2 -11  -2 2047.60 266.078   6
  -2 -11   2 2171.19 263.134   6
  -2 -11   2 2456.04 259.773   3
  -2 -11   1 5918.30 421.264   6
   2 -11  -1 5524.38 420.215   6
  -2 -11   0 3731.98 337.827   6
   2 -11   0 4331.23 367.078   6
  -2 -11  -1 5089.85 388.535   6
   2 -11   1 4793.03 392.000   6
  -2 -11  -2 3197.98 312.266   6
   2 -11   2 3329.52 333.167   6
  -2 -11  -3 5613.35 404.448   6
   2 -11   3 5482.66 415.353   6
   2 -11   4 46.5710 97.8254   6
  -2 -11  -4-145.866 97.3823   6
  -2 -11  -5 173.442 89.3508   6
   2 -11   5 222.253 123.256   6
  -2 -11  -6 1515.10 202.519   6
   2 -11   6 1167.19 197.610   6
  -2 -11  -7 1242.62 175.479   6
   2 -11   7 966.038 181.235   6
   2  11   7 1235.55 178.573   8
  -2 -11  -8 400.662 117.469   6
   2 -11   8 518.972 134.212   4
   2 -11   8 453.155 132.775   6
   2  11   8 476.177 141.475   8
   2 -11   9 1581.16 214.393   4
   2 -11   9 1454.96 204.855   6
  -2 -11  -9 1719.20 194.447   6
   2  11   9 2056.29 233.871   8
   2  11  10 5145.61 354.407   8
   2 -11  10 4580.15 338.816   6
   2 -11  10 4399.72 344.887   4
   2 -11  11 932.770 152.341   6
   2 -11  11 1108.35 178.474   4
   2  11  11 1388.82 208.332   9
   2  11  11 1319.62 179.230   8
   2  11  12 180.536 99.1593   9
   2 -11  12 143.746 101.251   4
   2  11  12 210.579 99.0840   8
   2 -11  13 608.837 133.483   4
   2  11  13 563.824 125.623   9
   2  11  13 650.751 129.557   8
   2  11  14 1109.81 156.755   8
   2  11  14 1106.99 163.444   9
   2 -11  14 1225.89 177.379   4
   2  11  15 2088.19 206.633   9
   2  11  15 1932.13 194.867   8
   2 -11  15 2137.50 222.856   4
   2  11  16 708.583 117.821   9
   2 -11  16 564.414 124.211   4
   2  11  16 595.541 109.715   8
   2  11  17 904.504 135.310   8
   2  11  17 845.525 119.649   9
   2 -11  17 760.630 127.991   4
   2 -11  18 1369.54 153.114   4
   2  11  18 1558.46 139.220   9
   2  11  18 1558.72 154.219   8
   2 -11  19 104.158 58.0976   4
   2  11  19 129.461 53.2311   8
   2 -11  20 660.948 91.7660   4
   2  11  20 636.312 85.6971   8
  -2  12  18 1861.66 129.462   9
  -2 -12  18 1360.55 119.804   4
  -2  12  17 672.481 94.3022   9
  -2 -12  17 597.878 98.0088   4
  -2  12  16 966.624 118.819   9
  -2 -12  16 1101.25 132.701   4
  -2 -12  15 1152.04 150.461   4
  -2  12  15 1192.87 140.196   9
  -2  12  14 504.118 104.626   9
  -2 -12  14 590.894 122.060   4
  -2 -12  13 5391.10 326.301   3
  -2  12  13 4757.00 298.587   9
  -2 -12  12 18406.0 654.276   3
  -2  12  12 18036.9 633.156   9
  -2 -12  11 10712.4 443.498   6
  -2 -12  11 10657.8 492.724   3
  -2  12  11 9811.80 463.709   9
  -2 -12  10 2035.72 197.892   6
  -2 -12  10 1816.87 215.049   3
  -2  12  10 1773.95 199.187   9
  -2 -12   9 7273.89 399.791   6
  -2 -12   9 7386.44 422.468   3
  -2  12   9 7011.12 403.722   9
   2 -12  -9 7418.97 370.761   6
   2 -12  -8 16311.0 599.231   6
  -2 -12   8 15652.6 638.334   3
  -2  12   8 14255.2 600.772   9
  -2 -12   8 15348.9 621.918   6
  -2 -12   7 14630.2 621.317   6
  -2 -12   7 16130.6 648.605   3
  -2  12   7 14213.8 597.410   9
   2 -12  -7 15625.8 607.968   6
   2 -12  -6 432.479 109.687   6
  -2  12   6 586.184 131.900   9
  -2 -12   6 561.538 150.058   3
  -2  12   6 521.205 105.731   5
  -2 -12   6 477.942 122.378   6
  -2 -12   5 1472.49 205.393   6
  -2  12   5 1341.52 165.297   5
  -2  12   5 1514.78 196.654   9
   2 -12  -5 1312.42 190.953   6
   2 -12  -4 16885.4 682.322   6
  -2 -12   4 16628.0 693.729   6
  -2  12   4 16275.9 626.336   9
  -2  12   4 15782.2 599.531   5
  -2 -12   3 2510.68 272.589   6
  -2  12   3 2442.14 228.116   9
   2 -12  -3 2587.79 277.190   6
  -2 -12   2 1530.42 221.903   6
   2 -12  -2 1587.31 224.190   6
   2 -12  -1 13575.6 636.030   6
  -2 -12   1 13501.9 625.935   6
   2 -12   0 6138.55 434.195   6
  -2 -12   0 5712.41 398.225   6
  -2 -12  -1 162.331 109.966   6
   2 -12   1 78.6904 115.506   6
  -2 -12  -2 16243.5 684.093   6
   2 -12   2 16583.4 708.244   6
  -2 -12  -3 7876.33 455.017   6
   2 -12   3 7970.11 476.342   6
   2 -12   4-24.2892 93.8949   6
  -2 -12  -4-71.1245 94.4947   6
  -2 -12  -5 13.3770 78.0681   6
   2 -12   5 70.9715 86.4566   6
  -2 -12  -6 3404.60 276.973   6
   2 -12   6 3224.63 297.715   6
  -2 -12  -7 366.422 111.024   6
   2 -12   7 330.649 121.320   6
   2 -12   8 318.094 109.933   6
  -2 -12  -8 322.393 94.5000   6
   2 -12   9 1743.11 196.072   6
   2  12   9 1731.50 222.352   9
   2  12  10 3010.45 228.618   8
   2  12  10 2855.71 260.118   9
   2 -12  10 3132.99 247.428   4
   2 -12  10 2973.85 253.093   6
   2  12  11 2291.59 228.670   9
   2  12  11 2068.50 188.084   8
   2 -12  11 2135.48 200.610   4
   2 -12  11 2048.62 191.919   6
   2  12  12 266.718 86.6518   8
   2 -12  12 259.278 84.1874   4
   2  12  12 359.201 108.669   9
   2  12  13-81.9601 77.6677   9
   2  12  13-49.8913 53.8571   8
   2 -12  13-68.6119 67.8011   4
   2 -12  14 95.0539 62.2216   4
   2  12  14 213.011 78.8894   9
   2  12  14 172.342 67.1288   8
   2 -12  15 611.450 102.655   4
   2  12  15 788.129 112.607   9
   2  12  15 868.741 107.915   8
   2 -12  16-155.951 67.8827   4
   2  12  16-54.5510 47.2642   9
   2  12  16-135.388 52.5187   8
   2 -12  17 49.3330 42.8475   4
   2  12  17 77.6414 40.0313   9
  -2 -13  14 143.880 53.7260   4
  -2  13  14 67.7173 43.1448   9
  -2  13  13 1984.86 152.970   9
  -2 -13  13 1432.47 131.321   4
  -2 -13  12-17.2679 45.8387   4
  -2  13  12 65.9455 48.3596   9
  -2  13  11 9158.27 371.062   9
  -2 -13  11 8627.85 354.616   4
  -2 -13  10 1360.14 137.649   6
  -2 -13  10 1019.14 122.482   4
  -2  13  10 1243.24 140.497   9
  -2 -13   9 950.991 129.737   6
  -2 -13   9 679.090 104.440   4
  -2  13   9 758.710 112.846   9
  -2 -13   8-11.6152 60.9519   6
  -2  13   8 87.4227 72.8937   9
  -2 -13   8 118.875 62.8079   4
   2 -13  -7 306.484 83.6689   6
  -2 -13   7 159.660 71.4508   6
   2 -13  -6-13.7547 66.6360   6
  -2 -13   6 70.1169 70.5623   6
  -2  13   6 21.5622 58.5415   9
   2 -13  -5 13.4488 73.6112   6
  -2 -13   5 87.3842 88.5061   6
  -2  13   5 62.5494 52.5994   9
  -2  13   5 6.02405 58.4936   5
   2 -13  -4 371.034 96.7473   6
  -2 -13   4 520.557 130.923   6
  -2  13   4 603.033 100.282   5
   2 -13  -3 2103.12 215.524   6
  -2  13   3 1929.67 180.210   5
  -2 -13   3 2272.87 234.460   6
  -2  13   2 2623.68 212.086   5
  -2 -13   2 2960.20 264.808   6
   2 -13  -2 2892.74 257.018   6
  -2 -13   1 2296.92 233.652   6
   2 -13  -1 2305.91 237.260   6
   2 -13   0 62.4730 81.1374   6
  -2 -13   0 74.6413 87.8062   6
   2 -13   1 1030.46 170.633   6
  -2 -13  -1 962.962 162.707   6
   2 -13   2 2484.66 249.841   6
  -2 -13  -2 2439.64 235.411   6
  -2 -13  -3 68.1974 83.5752   6
   2 -13   3 192.945 87.0977   6
  -2 -13  -4 3734.21 274.533   6
   2 -13   4 3752.34 294.421   6
  -2 -13  -5 1596.81 173.780   6
   2  13   5 1562.88 189.145   9
   2 -13   5 1656.23 196.981   6
   2  13   6 129.202 91.6725   9
   2 -13   6 128.548 84.0965   6
  -2 -13  -6 127.340 72.8444   6
   2 -13   7 1263.81 167.920   6
   2  13   7 1047.58 155.891   9
  -2 -13  -7 1120.34 135.464   6
   2 -13   8 223.728 78.0489   6
  -2 -13  -8 324.426 76.6607   6
   2  13   8 224.247 81.7497   9
   2 -13   9 385.557 80.1279   6
   2  13   9 419.797 103.341   9
   2  13  10 907.313 132.412   9
   2  13  11 40.0446 57.4525   9
   2  13  12-91.1048 64.4775   9
   2  13  13 295.335 71.0621   9
   2  13  14 50.7811 39.2003   9
  -2 -14   8 173.844 53.5855   6
  -2 -14   7 161.742 60.0014   6
  -2 -14   6 626.827 94.4388   6
  -2 -14   5 322.654 81.8159   6
  -2 -14   4 316.323 82.2064   6
  -2 -14   3 922.322 131.462   6
   2 -14  -3 1096.04 129.235   6
  -2 -14   2 274.836 83.1537   6
  -2  14   2 390.301 75.5443   5
   2 -14  -2 318.439 81.0122   6
  -2  14   1 414.874 77.9772   5
   2 -14  -1 634.076 113.830   6
  -2 -14   1 490.173 101.899   6
   2 -14   0-91.9941 64.8137   6
  -2 -14   0 54.4928 58.5950   6
   2  14   0 103.212 53.3303   9
  -2  14   0-102.373 60.9924   5
   2  14   1 177.926 58.1502   9
  -2 -14  -1 142.878 64.1507   6
   2 -14   1 93.4105 65.0868   6
  -2  14  -1 101.440 59.8080   5
  -2 -14  -2 1918.10 169.631   6
  -2  14  -2 1711.15 157.177   5
   2 -14   2 1809.13 178.972   6
   2  14   2 1536.83 147.271   9
  -2 -14  -3 4427.52 254.240   6
   2  14   3 4025.82 237.533   9
   2 -14   3 4482.07 269.935   6
  -2  14  -3 4193.64 240.244   5
   2 -14   4 334.172 88.2705   6
  -2 -14  -4 393.320 84.5277   6
   2  14   4 265.723 72.1141   9
  -2 -14  -5-18.7112 43.5382   6
   2  14   5-66.6785 57.6799   9
   2 -14   5 75.3052 58.8637   6
   2  14   6 7964.08 335.717   9
  -2 -14  -6 8397.48 306.322   6
   2  14   7 153.302 56.9273   9
   2  14   8 941.713 110.299   9
   2  14   9 6592.10 274.947   9
  -2  14 -10 1857.78 130.925   5
   2  14  10 2091.30 141.198   9
  -3   0  29-87.7644 54.2976  11
  -3   0  28-20.4862 54.7602  11
  -3   0  27 78.0356 75.0417  11
  -3   0  26 6069.74 351.393  11
  -3   0  25 60.2101 82.7706   8
  -3   0  25-43.5755 98.1071  11
  -3   0  24 20538.8 740.100  11
  -3   0  24 17871.2 745.975   8
  -3   0  23 238.872 116.653  11
  -3   0  23-79.4840 109.015   8
  -3   0  22 4117.35 331.983  11
  -3   0  22 3409.52 344.297   8
  -3   0  21 7.12933 92.0170   8
  -3   0  21 25.8239 93.3110  11
  -3   0  20 7578.38 514.397   8
  -3   0  20 8719.64 491.898  11
  -3   0  19-14.8795 86.1002  11
  -3   0  19 299.143 283.761   2
  -3   0  19 58.6901 96.0920   8
  -3   0  18 368.298 153.984   2
  -3   0  18 220.404 134.671   8
  -3   0  17-25.1548 139.851   2
  -3   0  17-244.498 112.232   8
  -3   0  16 482.142 219.799   2
  -3   0  15 12.7544 162.623   2
  -3   0  14 9415.28 882.881   2
  -3   0  13-30.1908 178.258   2
  -3   0  12 15724.6 1040.09   2
   3   0 -11-183.615 106.858   1
  -3   0  11 224.077 184.126   2
  -3   0  10 53074.3 1854.33   2
   3   0 -10 54749.4 1617.39   1
   3   0  -9-99.4207 118.100   1
  -3   0   9 374.163 224.958   2
   3   0  -8 16553.9 817.998   1
  -3   0   8 15707.4 889.031   2
   3   0  -7-45.0711 104.620   1
  -3   0   7 30.7803 118.251   2
  -3   0   6 49890.9 1499.65   2
   3   0  -6 47699.9 1497.35   1
   3   0  -5 125.090 120.192   1
  -3   0   5 0.48141 89.8686   2
   3   0  -4 5242.68 443.178   1
  -3   0   4 5132.16 384.846   2
   3   0  -3-30.3373 111.855   1
  -3   0   3-6.05155 82.1660   2
   3   0  -2 33606.4 1193.13   1
  -3   0   2 34920.7 1004.55   2
   3   0  -1 61.2934 135.538   1
   3   0  -1 22.4572 28.4082  12
  -3   0   1-2.09450 72.2434   2
   3   0   0 179.411 62.0347  12
  -3   0   0 243.571 94.9290   2
   3   0   0 363.174 152.062   1
   3   0   1 10.3703 60.1500  12
   3   0   1 14.0773 106.958   1
   3   0   2 39085.5 1311.96   1
   3   0   2 41847.5 1131.91  12
   3   0   3-45.8774 90.3155   1
   3   0   3 52.8575 76.6315  12
   3   0   4 21853.8 875.406  12
   3   0   4 20081.3 903.043   1
   3   0   5 102.134 86.9776  12
   3   0   5 27.8109 92.5578   1
   3   0   6 4736.34 445.206  12
   3   0   6 4582.72 422.031   1
   3   0   7-64.5808 130.191   1
   3   0   7-18.9027 143.058  12
   3   0   8 1934.64 282.241   1
   3   0   8 1707.16 311.134  12
   3   0   9-46.2457 166.391  12
   3   0   9 88.8060 80.2793   1
   3   0  10 98344.7 2774.45  12
   3   0  10 89969.2 2251.55   1
   3   0  11-74.2526 165.846  12
   3   0  12 11757.9 952.451  12
   3   0  13-172.214 198.276  12
   3   0  14 6053.90 748.033  12
   3   0  15-184.110 244.523  12
   3   0  16-958.996 339.497  12
   3   0  17-53.0514 91.1737  11
   3   0  17-5.09728 157.764  12
   3   0  17 40.3568 80.7246   7
   3   0  18 52739.9 1402.52  11
   3   0  18 56331.3 2687.72  12
   3   0  18 52051.3 1370.57   7
   3   0  19 12.7017 84.3666  11
   3   0  19-35.0367 89.2699   7
   3   0  20 3516.66 322.044   7
   3   0  20 3231.09 318.442  11
   3   0  21 25.6192 110.993  11
   3   0  21 82.3337 108.777   7
   3   0  22 19069.3 781.395  11
   3   0  22 18087.3 762.849   7
   3   0  23-75.8542 102.680  11
   3   0  23-56.2111 116.421   7
   3   0  24 5670.98 398.788  11
   3   0  24 5996.12 403.277   7
   3   0  25 45.4869 90.0690  11
   3   0  25-43.1307 97.8610   7
   3   0  26 5797.00 356.162  11
   3   0  26 5134.14 340.276   7
   3   0  27 99.5361 67.0448  11
   3   0  27-101.152 84.3616   7
   3   0  28 71.8704 58.5478  11
  -3   1  29 232.743 58.2168  11
  -3  -1  29 309.683 71.9578  11
  -3   1  28 326.732 78.6961  11
  -3  -1  28 337.889 93.8102  11
  -3   1  27 33.3989 58.1956  11
  -3  -1  27-1.01606 73.2152  11
  -3  -1  26 693.088 132.753  11
  -3   1  26 598.787 115.706  11
  -3   1  26 607.380 137.677   8
  -3   1  25 2683.75 239.206  11
  -3  -1  25 2373.45 234.839  11
  -3   1  25 2184.02 246.236   8
  -3  -1  24 1385.02 201.348  11
  -3   1  24 1443.71 188.640  11
  -3   1  24 1160.14 200.398   8
  -3   1  23 40.3741 90.4204  11
  -3  -1  23-144.358 82.4668   8
  -3   1  23 97.7738 98.5531   8
  -3  -1  23 28.7460 94.6204  11
  -3   1  22 1440.33 235.252   8
  -3   1  22 1374.14 205.325  11
  -3  -1  22 1164.27 200.551   8
  -3  -1  22 1377.16 207.298  11
  -3  -1  21 442.753 147.007   8
  -3  -1  21 488.453 131.159  11
  -3   1  21 382.259 143.408   8
  -3   1  21 369.191 127.810  11
  -3  -1  20 5367.06 420.642   8
  -3   1  20 5731.85 446.032   8
  -3  -1  20 5892.50 394.398  11
  -3   1  20 5936.60 398.578  11
  -3  -1  19 156.774 83.8810  11
  -3  -1  19 358.015 239.626   2
  -3   1  19 272.550 202.567   2
  -3  -1  19 207.315 109.885   8
  -3   1  19 165.465 100.699   8
  -3   1  18 5175.91 420.594   8
  -3  -1  18 5883.14 795.066   2
  -3   1  18 5091.24 780.527   2
  -3  -1  18 4885.00 397.558   8
  -3  -1  17 9986.43 561.625   8
  -3   1  17 10334.6 599.972   8
  -3  -1  17 8920.68 945.625   2
  -3   1  17 11117.4 1078.85   2
  -3   1  16 1368.05 376.576   2
  -3  -1  16 1439.70 421.843   2
  -3  -1  15 1681.50 400.232   2
  -3   1  15 1740.47 394.534   2
  -3  -1  14 18937.8 1239.35   2
  -3   1  14 18520.3 1238.13   2
  -3  -1  13 363.440 178.003   2
  -3   1  13 536.150 261.042   2
  -3   1  12 6876.44 696.757   2
  -3  -1  12 5707.80 615.385   2
  -3  -1  11 12050.5 859.031   2
   3   1 -11 11423.8 717.491   1
  -3   1  11 11666.6 870.615   2
   3   1 -10 545.358 197.394   1
  -3  -1  10 429.066 218.286   2
  -3   1  10 343.799 184.313   2
   3  -1 -10 549.170 169.705   1
  -3  -1   9 1361.91 261.668   2
   3  -1  -9 1422.08 234.364   1
  -3   1   9 1522.28 293.554   2
   3   1  -9 1654.76 269.481   1
  -3  -1   8 65565.8 1877.81   2
  -3   1   8 64406.9 1950.25   2
   3  -1  -8 60752.2 1732.73   1
   3   1  -8 64332.1 1833.15   1
   3   1  -8 62313.3 1887.52  13
   3   1  -7 54324.5 1717.90  13
  -3   1   7 53691.2 1705.78   2
   3   1  -7 54245.3 1653.96   1
  -3  -1   7 55299.7 1625.27   2
   3  -1  -7 54615.2 1593.13   1
   3   1  -6 44653.4 1449.50   1
  -3  -1   6 45755.0 1379.76   2
   3  -1  -6 43239.6 1391.22   1
  -3   1   6 42879.5 1441.10   2
  -3  -1   5 37865.1 1175.27   2
   3  -1  -5 36590.0 1261.71   1
  -3   1   5 37966.6 1295.33   2
   3   1  -5 37408.5 1311.61   1
   3   1  -4 58928.7 1709.20   1
  -3  -1   4 61552.3 1490.02   2
   3  -1  -4 56976.8 1649.22   1
  -3   1   4 59158.5 1625.87   2
   3   1  -3 92304.5 2106.08   1
  -3  -1   3 94645.4 1744.48   2
  -3   1   3 87645.5 1962.11   2
   3  -1  -3 88705.3 2061.20   1
   3   1  -2 886.212 98.1668  12
   3  -1  -2 771.251 218.516   1
  -3  -1   2 629.022 127.127   2
  -3   1   2 829.254 180.656   2
   3   1  -2 816.382 207.617   1
   3   1  -1 1189.43 139.975  12
   3  -1  -1 1000.08 219.325   1
  -3  -1   1 1169.51 134.240   2
   3   1  -1 1227.56 247.926   1
   3  -1   0 147274. 3099.51   1
   3   1   0 158898. 2662.57  12
   3   1   0 155308. 3130.04   1
  -3  -1   0 144258. 2385.83   2
   3   1   1 26057.7 1007.46   1
   3   1   1 24897.8 783.742  12
   3  -1   1 25134.2 999.514   1
   3   1   2 227.372 138.343   1
   3  -1   2 139.826 91.1939  12
   3  -1   2 90.3872 131.955   1
   3   1   2 266.752 107.568  12
   3   1   3 1524.93 251.852   1
   3   1   3 1515.91 224.010  12
   3  -1   3 1605.77 240.743  12
   3  -1   3 1583.98 254.049   1
   3  -1   4 3169.84 362.937   1
   3   1   4 3602.06 352.997  12
   3  -1   4 3006.33 341.959  12
   3   1   4 2873.68 336.068   1
   3  -1   5 4315.77 416.227  12
   3   1   5 4692.88 419.282   1
   3  -1   5 4473.51 444.810   1
   3   1   5 4787.15 429.403  12
   3   1   6 5636.85 498.504  12
   3  -1   6 6181.15 534.930  12
   3   1   6 5922.85 471.693   1
   3  -1   6 5668.07 498.597   1
   3   1   7 277.183 171.675  12
   3  -1   7 222.027 135.814  12
   3  -1   7 150.279 115.599   1
   3   1   7 294.639 141.826   1
   3  -1   8 45407.4 1682.61  12
   3   1   8 49077.5 1475.22   1
   3  -1   8 49665.7 1586.60   1
   3   1   8 43240.4 1618.54  12
   3   1   9 503.231 190.894  12
   3  -1   9 399.740 184.697  12
   3  -1   9 452.706 173.547   1
   3   1   9 358.294 132.590   1
   3   1  10 747.063 206.757  12
   3   1  10 772.500 161.775   1
   3  -1  10 1183.76 246.678   1
   3  -1  10 799.177 239.617  12
   3  -1  11 14910.7 1039.62  12
   3  -1  11 14115.9 799.477   1
   3   1  11 12914.4 956.032  12
   3   1  12 2328.32 431.308  12
   3  -1  12 2124.76 436.038  12
   3   1  13 17969.9 1243.16  12
   3  -1  13 17637.9 1240.65  12
   3  -1  14 31511.5 1752.28  12
  -3   1 -14 33462.2 1645.55  13
   3   1  14 33695.0 1799.90  12
   3   1  15 8901.20 950.090  12
   3  -1  15 7566.85 874.287  12
   3  -1  16 14767.8 1275.59  12
   3   1  16 14649.2 1268.29  12
   3  -1  16 14216.1 633.960  11
   3   1  16 14226.4 610.590   7
   3   1  17 13933.0 1278.72  12
   3  -1  17 11134.2 1152.45  12
   3   1  17 13890.4 618.188  11
   3  -1  17 14096.0 639.854  11
   3  -1  17 14221.9 613.833   7
   3   1  17 13643.5 612.427   7
   3  -1  18 3684.63 683.250  12
   3   1  18 3639.12 315.820  11
   3  -1  18 4091.30 349.492  11
   3   1  18 3732.68 681.309  12
   3  -1  18 3430.56 305.381   7
   3   1  18 3684.22 317.954   7
   3   1  19 65.4105 84.9336  11
   3  -1  19 68.4720 85.5543  11
   3  -1  19-83.4754 86.8915   7
   3   1  19 155.048 86.5772   7
   3  -1  20 37565.1 1170.21  11
   3   1  20 35301.7 1097.39  11
   3  -1  20 35380.4 1094.35   7
   3   1  20 36261.0 1122.54   7
   3  -1  21 17183.5 761.054  11
   3   1  21 17134.9 732.077  11
   3  -1  21 16686.2 718.358   7
   3   1  21 16996.9 731.605   7
   3   1  22 9198.53 511.210  11
   3  -1  22 8204.03 518.847  11
   3  -1  22 8427.66 495.784   7
   3   1  22 8857.01 518.581   7
   3  -1  23 8072.49 497.544  11
   3   1  23 7888.06 465.147  11
   3  -1  23 8208.55 476.155   7
   3   1  23 8289.65 491.498   7
   3   1  24 4134.79 325.823  11
   3  -1  24 4457.30 358.889  11
   3  -1  24 3729.70 313.617   7
   3   1  24 3998.55 333.805   7
   3   1  25 588.402 124.968  11
   3  -1  25 313.080 111.172   7
   3  -1  25 463.800 137.184  11
   3   1  25 473.292 125.622   7
   3   1  26 298.107 95.8341  11
   3  -1  26 400.304 113.181  11
   3  -1  26 326.855 99.7817   7
   3   1  26 258.084 101.310   7
   3   1  27 1709.77 188.933   7
   3   1  27 2034.52 185.778  11
   3  -1  27 2090.74 205.156  11
   3  -1  27 1453.63 167.649   7
   3  -1  28 621.326 106.555  11
   3   1  28 356.404 93.3853   7
   3  -1  29 272.520 69.7082  11
  -3  -2  29 2204.46 163.113  11
  -3  -2  28 1949.97 175.307  11
  -3   2  28 2355.22 170.283  11
  -3  -2  27 33.9902 79.1419  11
  -3   2  27 201.900 83.1078  11
  -3   2  27 148.006 88.4296   8
  -3  -2  26 90.3425 83.1855  11
  -3   2  26 78.7102 63.3054  11
  -3   2  26 147.918 78.0844   8
  -3  -2  25 11440.5 516.517  11
  -3   2  25 9856.86 524.775   8
  -3   2  25 10756.2 477.415  11
  -3  -2  24 894.935 154.947  11
  -3   2  24 608.876 173.148   8
  -3   2  24 754.487 138.825  11
  -3  -2  23 1191.33 181.114  11
  -3   2  23 1199.16 179.480  11
  -3   2  23 1059.93 203.234   8
  -3  -2  22 2783.75 279.019  11
  -3   2  22 2558.19 312.693   8
  -3   2  22 3080.84 280.576  11
  -3   2  21 12024.3 571.540  11
  -3   2  21 10499.4 617.551   8
  -3  -2  21 11748.8 573.609  11
  -3   2  20 6538.87 412.863  11
  -3   2  20 5435.03 446.577   8
  -3  -2  20 5713.40 397.828  11
  -3   2  19 4253.59 683.692   2
  -3  -2  19 4891.62 758.820   2
  -3  -2  19 5241.83 375.554  11
  -3  -2  19 3812.02 351.876   8
  -3   2  19 4497.15 408.679   8
  -3   2  18 9070.66 998.948   2
  -3   2  18 9488.73 572.481   8
  -3  -2  18 10220.1 519.538  11
  -3  -2  18 9065.09 533.103   8
  -3  -2  18 11228.5 1105.90   2
  -3  -2  17 1676.58 427.005   2
  -3   2  17 1293.36 189.084   9
  -3   2  17 1575.50 392.998   2
  -3  -2  17 1074.53 186.085   8
  -3   2  17 1578.83 235.472   8
  -3   2  16 1078.55 333.956   2
  -3  -2  16 1050.58 350.153   2
  -3   2  16 1004.14 189.928   8
  -3   2  15 15128.3 1194.25   2
  -3  -2  15 15736.7 1181.98   2
  -3  -2  14 372.329 202.666   2
  -3   2  14 899.471 307.267   2
  -3  -2  13 1490.11 341.496   2
  -3   2  13 1660.71 380.610   2
   3   2 -12 3434.66 432.718   1
  -3   2  12 2311.95 425.243   2
   3   2 -12 3019.04 435.388  13
  -3  -2  12 3090.79 470.735   2
  -3   2  11 5112.96 610.533   2
   3   2 -11 4563.57 528.672  13
   3   2 -11 4216.47 468.452   1
  -3  -2  11 5400.43 566.095   2
   3   2 -10 17364.2 1015.50  13
  -3   2  10 17601.4 1064.41   2
  -3  -2  10 17990.6 1007.31   2
   3   2 -10 17134.0 958.488   1
  -3   2   9 8762.33 721.302   2
   3   2  -9 8325.19 692.741  13
   3  -2  -9 8703.63 583.074   1
  -3  -2   9 8658.19 657.669   2
  -3   2   8 17349.0 996.651   2
   3  -2  -8 18568.2 871.831   1
   3   2  -8 17556.7 1000.78  13
  -3  -2   8 17802.1 916.725   2
   3  -2  -7 6086.20 490.749   1
   3   2  -7 6045.04 569.212  13
  -3   2   7 5841.87 545.773   2
  -3  -2   7 5895.88 486.093   2
   3  -2  -6 1425.38 235.599   1
  -3  -2   6 1349.76 229.933   2
   3   2  -6 1051.20 260.322  13
  -3   2   6 1444.55 304.992   2
  -3   2   5 69264.9 1956.87   2
   3  -2  -5 65793.6 1844.95   1
   3   2  -5 67703.1 2060.66  13
  -3  -2   5 70915.7 1693.68   2
  -3  -2   4 768.149 147.864   2
   3   2  -4 679.382 202.255  13
  -3   2   4 363.213 138.949   2
   3  -2  -4 502.078 148.679   1
   3  -2  -3 22.6179 124.098   1
   3   2  -3 132.868 131.268  13
  -3  -2   3 93.9368 71.3251   2
   3   2  -3 59.6021 43.9096  12
  -3   2   3-58.8602 127.367   2
   3   2  -2 20342.8 719.718  12
   3  -2  -2 22041.1 976.307   1
  -3  -2   2 21906.5 638.894   2
   3   2  -2 22190.2 1067.50  13
   3   2  -1 354188. 5778.13  12
  -3  -2   1 358667. 5347.75   2
   3   2  -1 363386. 6475.53  13
   3  -2   0 71054.6 1943.83   1
   3   2   0 70190.0 1661.68  12
   3  -2   1 2269.26 461.791   1
   3   2   1 2523.42 276.371  12
   3   2   1 2343.97 345.749   1
   3  -2   2 61350.7 1841.79   1
   3   2   2 64728.4 1683.19  12
   3   2   2 64745.3 1796.21   1
   3   2   3 1587.04 246.386  12
   3  -2   3 1382.11 261.534   1
   3   2   3 1631.23 260.976   1
   3   2   4 34183.4 1229.19   1
   3   2   4 35686.2 1250.46  12
   3  -2   4 33624.9 1322.07   1
   3   2   5 12275.1 699.224   1
   3  -2   5 10716.7 698.267  12
   3  -2   5 11704.9 756.297   1
   3  -2   6 175.856 120.349  12
   3   2   6 223.356 126.605   1
   3   2   6 326.038 162.405  12
   3  -2   6 178.077 125.377   1
   3   2   7 7675.03 632.373  12
   3  -2   7 7574.89 630.694  12
   3  -2   7 7051.95 585.638   1
   3   2   7 6824.08 512.264   1
   3  -2   8 44958.9 1700.91  12
   3   2   8 44384.7 1423.80   1
   3   2   8 47446.1 1723.90  12
   3  -2   8 45452.1 1597.07   1
   3   2   9 28314.1 1353.67  12
   3  -2   9 28155.6 1362.46  12
   3  -2   9 28460.9 1233.38   1
   3   2   9 29660.7 1092.89   1
   3   2  10 31960.9 1522.30  12
   3  -2  10 32982.2 1547.68  12
   3  -2  10 30610.5 1312.47   1
   3  -2  11 1587.05 372.696  12
   3   2  11 1693.72 359.412  12
   3   2  12 12625.1 1008.48  12
   3  -2  12 11054.3 971.614  12
  -3   2 -12 12062.2 999.152  13
   3   2  13 86.0923 120.526  12
  -3   2 -13 222.482 162.875  13
   3  -2  13-159.755 232.016  12
  -3   2 -14 1814.05 379.726  13
   3  -2  14 1232.28 349.316  12
   3   2  14 1726.25 410.547  12
   3  -2  15 1932.75 473.000  12
   3   2  15 1788.83 447.771  12
  -3   2 -15 1469.74 363.514  13
   3  -2  16 11088.8 557.630  11
   3   2  16 11984.4 1144.59  12
   3   2  16 10861.9 530.455   7
   3  -2  16 10399.8 527.563   4
   3  -2  17 20.9865 70.3455   4
   3   2  17-28.0103 75.3058  11
   3  -2  17-39.4008 102.788  11
   3   2  17-96.3506 164.679  12
   3  -2  17 88.3708 74.6654   7
   3   2  17-117.078 87.4133   7
   3   2  18 692.426 372.187  12
   3  -2  18 220.100 79.6614   4
   3   2  18 414.811 113.902  11
   3  -2  18 491.081 152.239  11
   3  -2  18 479.247 120.619   7
   3   2  18 258.655 107.848   7
   3  -2  19-10.7744 94.3400   4
   3   2  19-34.1613 98.7923  11
   3  -2  19-28.4071 96.2363  11
   3  -2  19-39.2587 88.3585   7
   3   2  19-45.5599 81.2087   7
   3  -2  20 172.186 82.9035   4
   3   2  20 26.9159 82.4577  11
   3  -2  20 23.5072 101.957  11
   3  -2  20 58.7940 87.7403   7
   3   2  20-85.8286 107.886   7
   3   2  21 498.683 124.730  11
   3  -2  21 481.867 153.821  11
   3  -2  21 574.618 141.627   7
   3   2  21 594.271 152.760   7
   3   2  22 145.484 78.2704  11
   3  -2  22 237.891 108.436  11
   3  -2  22 157.218 104.384   7
   3   2  22-42.6401 89.5278   7
   3   2  23 5296.08 367.545  11
   3  -2  23 4934.68 392.747  11
   3  -2  23 4919.85 358.241   7
   3   2  23 5300.31 388.696   7
   3   2  24 6119.67 378.636  11
   3  -2  24 5889.22 410.204  11
   3  -2  24 4794.23 344.310   7
   3   2  24 5810.13 400.779   7
   3   2  25 516.071 110.288  11
   3  -2  25 685.555 153.606  11
   3  -2  25 503.221 127.759   7
   3   2  25 540.112 149.750   7
   3  -2  26-66.7857 98.4596  11
   3  -2  26 103.721 77.2596   7
   3   2  26 58.4347 86.4214   7
   3  -2  27-51.5617 74.6471  11
   3   2  27-74.7803 82.9823   7
   3  -2  28 1457.38 156.771  11
   3   2  28 1430.88 154.858   7
   3  -2  29 88.4375 55.5648  11
  -3  -3  29 859.680 96.2103  11
  -3  -3  28 1760.54 154.309  11
  -3   3  28 1239.51 139.126   8
  -3  -3  27 198.481 83.4245  11
  -3   3  27 126.129 51.5259  11
  -3   3  26 3085.85 216.832  11
  -3  -3  26 3104.47 244.329  11
  -3   3  26 2624.29 255.107   8
  -3   3  25 3855.64 262.497  11
  -3  -3  25 4326.96 304.357  11
  -3   3  24 3095.88 248.645  11
  -3  -3  24 3024.25 266.758  11
  -3   3  24 3286.36 317.069   8
  -3  -3  23 975.790 166.480  11
  -3   3  23 840.719 141.745  11
  -3   3  23 943.097 193.572   8
  -3  -3  22 22484.4 799.346  11
  -3   3  22 22699.4 775.622  11
  -3   3  22 22542.0 911.714   8
  -3  -3  21 236.831 124.020  11
  -3   3  21 173.079 82.5813  11
  -3   3  21 33.0471 102.630   8
  -3  -3  21 185.316 97.4465   3
  -3   3  20 11402.7 542.699  11
  -3  -3  20 10989.6 555.738  11
  -3   3  20 11587.8 645.012   8
  -3   3  19 6562.19 495.708   8
  -3   3  19 6996.67 429.954   9
  -3   3  19 6891.58 421.266  11
  -3  -3  19 6552.69 417.556  11
  -3   3  18 32316.6 1909.28   2
  -3  -3  18 30407.8 935.845  11
  -3  -3  18 24875.4 827.724   5
  -3   3  18 28842.7 1054.83   8
  -3  -3  18 27999.7 1817.14   2
  -3   3  18 28850.1 929.432   9
  -3  -3  17 895.491 162.739  11
  -3  -3  17 174.958 207.707   2
  -3   3  17 1144.48 360.923   2
  -3  -3  17 945.214 165.031   5
  -3   3  17 849.434 161.755   9
  -3   3  17 708.132 174.518   8
  -3   3  16 6714.73 828.587   2
  -3  -3  16 7894.44 430.089   5
  -3   3  16 5996.96 393.707   9
  -3   3  16 6123.07 437.038   8
  -3  -3  16 8393.39 933.575   2
  -3   3  15 356.836 253.912   2
  -3  -3  15 633.260 263.135   2
  -3   3  15 41.6376 101.471   8
  -3   3  14 31.2934 174.550   2
  -3  -3  14 153.861 139.697   2
   3   3 -13 3859.65 527.129  13
  -3  -3  13 3530.73 533.460   2
  -3   3  13 4000.47 596.247   2
   3   3 -12 5168.63 608.894  13
  -3  -3  12 4480.08 576.425   2
  -3   3  12 4825.90 635.162   2
   3   3 -11 27841.6 1427.46  13
  -3   3  11 25167.6 1410.89   2
  -3  -3  11 27837.0 1365.71   2
  -3   3  10 23704.4 1306.17   2
   3   3 -10 23381.5 1289.58  13
  -3  -3  10 23884.3 1208.72   2
   3   3  -9 19481.7 1170.46  13
   3  -3  -9 21118.6 957.357   1
  -3  -3   9 21062.8 1069.31   2
  -3   3   9 20482.2 1170.91   2
   3  -3  -8 5563.67 486.827   1
  -3   3   8 5009.52 561.730   2
   3   3  -8 5354.06 594.207  13
  -3  -3   8 5361.89 510.344   2
   3   3  -7 13763.8 930.791  13
  -3   3   7 14836.8 947.094   2
   3  -3  -7 14234.2 799.206   1
  -3  -3   7 14193.2 782.294   2
   3   3  -6 15667.5 1010.55  13
  -3   3   6 18586.5 1024.16   2
   3  -3  -6 19240.6 945.889   1
  -3  -3   6 18414.8 842.953   2
  -3   3   5 5970.11 564.004   2
   3   3  -5 6553.50 633.137  13
   3  -3  -5 7133.46 567.091   1
  -3  -3   5 7256.68 486.074   2
   3   3  -4 7962.13 695.733  13
  -3   3   4 7456.17 624.777   2
   3  -3  -4 7872.75 606.282   1
  -3  -3   4 7525.61 457.323   2
   3  -3  -3 48676.4 1608.03   1
   3   3  -3 46940.9 1750.18  13
  -3  -3   3 49442.5 1224.00   2
   3  -3  -2 2470.69 374.476   1
   3   3  -2 2377.92 378.860  13
   3   3  -1 28556.1 1049.27  12
   3   3  -1 28789.6 1307.68  13
   3  -3  -1 28855.8 1210.06   1
   3   3   0 1164.89 218.077  12
   3   3   0 1179.73 277.522  13
   3  -3   0 1628.91 301.897   1
   3   3   1 16979.3 824.419  12
   3  -3   1 15405.6 891.641   1
   3   3   1 16053.1 940.497  13
   3  -3   2 5653.66 546.105   1
   3   3   2 5380.43 477.414  12
   3   3   3 92691.9 2353.93  12
   3  -3   3 91739.3 2474.76   1
   3   3   4 826.067 216.427  12
   3  -3   4 647.728 217.351   1
   3   3   4 896.782 213.632   1
   3   3   5 31380.9 1294.47  12
   3  -3   5 29393.9 1285.92   1
   3   3   5 30343.6 1198.84   1
   3  -3   6 51263.7 1787.48   1
   3   3   6 53065.5 1787.36  12
   3   3   6 51862.3 1607.45   1
   3   3   7 37829.8 1330.41   1
   3   3   7 39583.6 1566.63  12
   3  -3   7 36680.6 1495.79   1
   3   3   8 13896.8 755.444   1
   3  -3   8 13161.6 865.642   1
   3   3   8 13745.5 924.406  12
   3   3   9 25767.0 1038.60   1
   3   3   9 26390.7 1345.39  12
   3  -3   9 23971.7 1229.14   1
   3   3  10 24295.3 1333.90  12
  -3   3 -10 20170.5 1309.86  13
   3   3  11 13666.7 1035.21  12
  -3   3 -11 12652.3 1055.14  13
   3   3  12 45.6330 180.122  12
  -3   3 -12 67.3386 174.308  13
  -3   3 -13 4763.08 695.365  13
   3   3  13 5053.07 702.839  12
   3   3  14 4167.16 634.958  12
  -3   3 -14 3035.62 562.090  13
   3   3  15 233.516 186.008  12
   3  -3  15 81.3322 64.6708   4
   3  -3  15 67.7297 85.8595  11
   3   3  15 93.2262 70.5480   7
   3  -3  16 129.479 83.8625   4
   3  -3  16-29.2734 94.0733  11
   3   3  16 150.863 103.110   8
   3   3  16 17.5728 73.5192   7
   3  -3  17 3267.12 319.192  11
   3   3  17 2912.28 286.744   8
   3   3  17 3304.78 641.497  12
   3  -3  17 3127.11 284.149   7
   3   3  17 3067.85 286.196   7
   3  -3  17 3110.86 300.120   4
   3   3  18 5919.39 868.128  12
   3  -3  18 6270.33 448.067  11
   3   3  18 6247.04 422.062   8
   3  -3  18 5755.92 387.315   7
   3   3  18 6301.49 422.700   7
   3  -3  18 5761.75 406.770   4
   3  -3  19 92.3279 80.5109   4
   3  -3  19 30.5563 92.4576  11
   3   3  19 114.665 74.5685   8
   3  -3  19 32.7697 68.5675   7
   3   3  19 243.708 130.944   7
   3  -3  20 2462.80 290.302  11
   3   3  20 2710.74 263.137   8
   3  -3  20 2699.09 269.349   7
   3  -3  20 2765.74 280.103   4
   3   3  20 2586.11 276.647   7
   3  -3  21-35.1537 69.3788   4
   3  -3  21 14.0206 106.249  11
   3   3  21 273.593 117.561   8
   3  -3  21 74.7629 76.7305   7
   3   3  21 326.629 147.639   7
   3  -3  22 146.801 74.4619   4
   3  -3  22 338.230 131.126  11
   3  -3  22 391.930 128.858   7
   3   3  22 151.301 113.069   7
   3  -3  23-18.9087 103.674  11
   3  -3  23 36.7724 71.6200   7
   3   3  23 46.6751 97.6749   7
   3  -3  23-67.7211 59.4268   4
   3   3  24 22.4635 93.3351   7
   3  -3  24 25.2678 63.3559   7
   3  -3  24-17.1635 98.3620  11
   3  -3  25 312.274 109.411  11
   3   3  25 472.387 130.424   7
   3  -3  26 726.636 141.576  11
   3   3  26 794.810 142.016   7
   3  -3  27 1103.14 156.604  11
   3   3  27 1082.64 147.941   7
   3  -3  28 39.1817 55.9445  11
   3   3  28-17.7398 57.7684   7
  -3  -4  28 293.319 66.0134  11
  -3   4  28 122.722 64.0414   8
  -3  -4  27 3895.70 233.386  11
  -3   4  27 3153.30 247.651   8
  -3  -4  26 1119.06 145.396  11
  -3   4  26 1183.75 174.639   8
  -3  -4  25 3478.26 258.084  11
  -3   4  25 2902.26 284.005   8
  -3  -4  24 68.6443 80.7659  11
  -3   4  24 180.851 127.358   8
  -3   4  24 19.4429 62.6991  11
  -3  -4  23 8623.37 446.478  11
  -3   4  23 8466.32 405.738  11
  -3   4  23 8724.06 538.288   8
  -3  -4  22 14499.3 602.265  11
  -3  -4  22 12281.4 552.892   3
  -3   4  22 14075.9 693.529   8
  -3   4  22 13892.2 552.790  11
  -3  -4  21 61.9757 74.6894  11
  -3   4  21 144.099 93.6608  11
  -3   4  21 256.040 144.242   8
  -3  -4  21 186.042 92.2235   3
  -3  -4  20 9988.40 524.914   3
  -3   4  20 9120.28 572.822   8
  -3   4  20 9731.12 479.720  11
  -3  -4  20 9447.02 500.557  11
  -3   4  20 9133.97 508.210   9
  -3  -4  19 6124.50 406.261  11
  -3   4  19 7027.22 441.528   9
  -3  -4  19 6310.17 426.183   3
  -3   4  19 6449.87 480.937   8
  -3   4  19 7522.85 418.111  11
  -3  -4  18 14883.4 633.755  11
  -3   4  18 14207.1 643.876   9
  -3   4  18 14103.9 712.884   8
  -3  -4  17 2159.97 235.899  11
  -3   4  17 2016.65 477.627   2
  -3  -4  17 1917.24 422.101   2
  -3  -4  17 1384.10 195.261   5
  -3   4  17 1957.44 242.379   9
  -3   4  17 1901.39 261.547   8
  -3  -4  16 325.300 245.565   2
  -3  -4  16 1000.48 162.016  11
  -3  -4  16 665.391 138.396   5
  -3   4  16 407.496 234.313   2
  -3   4  16 831.242 161.826   9
  -3   4  16 955.958 198.127   8
  -3   4  15 5249.76 375.346   9
  -3  -4  15 5284.99 349.572  11
  -3  -4  15 4037.79 622.089   2
  -3  -4  15 4549.76 332.450   5
  -3   4  15 6044.70 793.019   2
  -3   4  15 4612.53 381.358   8
  -3  -4  14 26.6767 186.991   2
  -3   4  14 67.2224 82.8539   8
   3   4 -14-10.5153 69.5750  13
  -3  -4  13 1409.51 367.404   2
   3   4 -13 1349.74 397.285  13
  -3   4  13 1215.21 377.940   2
  -3  -4  12 4298.21 598.677   2
   3   4 -12 4866.89 652.135  13
  -3   4  12 4998.77 665.014   2
  -3  -4  11 157.800 152.840   2
   3   4 -11 173.426 147.199  13
  -3   4  11-8.45505 181.371   2
  -3   4  10 11397.0 937.738   2
   3   4 -10 10539.9 929.240  13
  -3  -4  10 11024.6 850.802   2
   3   4  -9 7725.21 780.806  13
  -3   4   9 7645.72 748.822   2
  -3  -4   9 7711.29 667.269   2
  -3  -4   8 568.745 193.071   2
   3  -4  -8 609.489 179.846   1
   3   4  -8 397.238 191.917  13
  -3   4   8 894.454 281.179   2
   3   4  -7 326.547 192.531  13
  -3   4   7 240.131 156.936   2
  -3  -4   7 240.938 118.508   2
   3  -4  -7 379.196 153.921   1
  -3  -4   6 173.485 110.522   2
   3   4  -6 49.9547 155.206  13
   3  -4  -6 230.745 118.629   1
  -3   4   6 310.845 143.931   2
   3   4  -5 17526.6 1125.23  13
  -3   4   5 16897.7 1029.83   2
   3  -4  -5 17513.9 953.285   1
   3   4  -4 40844.4 1733.53  13
   3  -4  -4 43223.5 1570.82   1
   3   4  -3 9437.99 799.472  13
   3  -4  -3 9687.91 716.154   1
   3   4  -2 9740.81 796.291  13
   3  -4  -2 11272.2 782.674   1
   3   4  -1 6895.13 673.614  13
   3  -4  -1 6706.46 601.599   1
   3   4   0 44.1633 157.937  12
   3  -4   0 181.832 158.378   1
   3   4   0 286.480 375.945  13
   3   4   1 2004.65 327.192  12
   3   4   1 1779.50 372.097  13
   3  -4   1 1848.24 329.028   1
   3   4   2-102.607 123.528  12
   3   4   2-13.8968 140.077  13
   3  -4   2-26.1344 172.007   1
   3  -4   3 204.052 172.836   1
   3   4   3 52.4455 110.534  12
   3   4   3 107.920 138.182  13
   3   4   4 58186.3 1947.80  12
   3  -4   4 61147.4 2028.74   1
   3   4   5 13849.6 915.599  12
   3  -4   5 14239.8 945.200   1
   3   4   6 1039.13 267.749  12
   3  -4   6 1134.00 282.793   1
   3   4   6 1326.42 251.434   1
   3   4   7 249.670 151.301  12
  -3   4  -7 102.353 146.336  13
   3  -4   7-105.709 104.834   1
   3   4   7-4.01339 116.250   1
   3   4   8 14703.6 819.007   1
   3   4   8 15110.4 1031.37  12
  -3   4  -8 14836.9 1132.84  13
   3   4   9 11593.6 924.157  12
  -3   4  -9 10397.9 972.209  13
   3   4  10 2193.86 430.576  12
  -3   4 -10 1540.40 396.470  13
   3   4  11 11687.3 992.076  12
  -3   4 -11 11010.2 1039.58  13
  -3   4 -12 213.973 182.244  13
   3   4  12 166.587 213.397  12
  -3   4 -13 512.980 184.357  13
   3   4  13 474.636 233.112  12
   3   4  14 1611.62 413.382  12
   3  -4  14 1511.95 213.854  11
   3  -4  14 1830.66 228.723   4
  -3   4 -14 1567.33 422.255  13
   3   4  14 2098.27 230.497   8
   3   4  14 1714.20 201.674   7
   3   4  15 14457.8 1263.27  12
   3  -4  15 12775.3 634.135  11
   3   4  15 14788.2 650.180   8
   3   4  15 14428.8 613.365   7
   3  -4  15 14027.6 649.619   4
  -3   4 -15 15247.0 1308.63  13
   3  -4  16 8830.87 521.412  11
   3   4  16 8823.01 505.499   8
   3   4  16 8304.42 467.539   7
   3  -4  16 9056.65 521.418   4
  -3   4 -16 7692.03 934.690  13
   3   4  16 9038.11 1004.01  12
   3   4  17 15376.4 1357.31  12
   3  -4  17 13815.2 687.615  11
   3   4  17 14826.7 651.752   7
   3  -4  17 14678.5 677.654   4
   3   4  17 14705.3 678.337   8
   3   4  18 6670.91 441.417   8
   3  -4  18 6648.43 468.079  11
   3   4  18 7155.49 448.653   7
   3  -4  18 6749.35 453.311   4
   3  -4  19 14.1470 112.267  11
   3  -4  19 221.022 127.768   4
   3   4  19 66.3331 77.1542   8
   3   4  19 85.3835 94.6326   7
   3  -4  20 6135.95 450.114  11
   3   4  20 6194.72 414.333   8
   3   4  20 6074.61 416.043   7
   3  -4  20 5729.30 404.672   4
   3  -4  21 1628.02 213.397   4
   3  -4  21 1889.99 248.110  11
   3   4  21 1755.50 217.594   8
   3   4  21 1777.60 224.831   7
   3  -4  22 1394.35 188.472   4
   3   4  22 1530.29 201.229   8
   3   4  22 1508.55 208.500   7
   3  -4  22 1424.58 229.030  11
   3  -4  23 711.858 134.276   4
   3  -4  23 730.216 168.083  11
   3   4  23 1116.42 167.443   8
   3   4  23 793.247 147.949   7
   3   4  24 3764.94 264.507   8
   3  -4  24 3287.24 307.599  11
   3   4  24 3466.28 287.753   7
   3  -4  24 3003.43 235.568   4
   3  -4  25 1527.77 198.017  11
   3   4  25 1280.45 176.337   7
   3  -4  26 2441.89 228.616  11
   3   4  26 2191.03 201.874   7
   3  -4  27 391.680 98.6752  11
   3   4  27 507.766 99.4672   7
   3  -4  28 2079.76 165.447  11
  -3  -5  27 631.935 89.2982  11
  -3   5  27 635.985 109.979   8
  -3  -5  26 3243.94 216.728  11
  -3   5  26 3003.25 250.315   8
  -3   5  25 1637.34 205.132   8
  -3  -5  25 1911.76 178.978  11
  -3  -5  24 343.791 96.8053  11
  -3   5  24 634.384 157.791   8
  -3   5  23 3859.29 341.082   8
  -3  -5  23 4005.76 286.714  11
  -3  -5  23 3504.83 258.620   3
  -3  -5  22 6684.80 388.467  11
  -3   5  22 6220.45 446.449   8
  -3  -5  22 5736.87 361.080   3
  -3   5  21 290.154 106.570   9
  -3  -5  21 457.045 127.747  11
  -3   5  21 562.343 177.234   8
  -3  -5  21 280.933 100.651   3
  -3  -5  20 3574.01 296.164  11
  -3   5  20 3763.46 323.619   9
  -3  -5  20 3478.50 315.579   3
  -3   5  20 3944.97 378.701   8
  -3   5  19 430.974 128.642   9
  -3  -5  19 373.421 116.209  11
  -3   5  19 351.776 146.485   8
  -3  -5  19 571.064 157.275   3
  -3   5  18 1274.16 203.881   9
  -3   5  18 1326.42 223.081   8
  -3  -5  18 1323.55 210.007   3
  -3  -5  18 1170.91 179.726  11
  -3   5  17 1429.84 212.969   9
  -3  -5  17 1583.67 211.177  11
  -3   5  17 1326.66 222.906   8
  -3  -5  17 1628.38 232.923   3
  -3  -5  16 2847.68 267.352  11
  -3   5  16 2992.67 295.782   9
  -3  -5  16 3452.75 331.417   3
  -3   5  16 3237.82 336.156   8
  -3   5  16 3892.72 666.778   2
  -3  -5  15 271.769 90.1096  11
  -3   5  15 51.3739 101.744   9
  -3   5  15-178.724 180.970   2
  -3   5  15 279.614 120.514   8
  -3  -5  15 27.3345 93.0093   3
   3   5 -14 10007.5 1039.04  13
  -3   5  14 11887.4 1110.98   2
  -3  -5  14 11402.1 525.323   5
  -3   5  14 10825.1 551.896   9
  -3   5  14 10946.6 583.818   8
  -3  -5  13 2630.44 262.925   5
  -3   5  13 2711.07 286.495   8
  -3   5  13 2717.89 520.193   2
   3   5 -13 2884.51 534.424  13
  -3   5  13 2615.69 268.670   9
   3   5 -12 7440.19 874.761  13
  -3   5  12 7802.48 862.618   2
  -3   5  11 3215.87 530.296   2
   3   5 -11 2839.35 541.838  13
   3   5 -10 22.2416 144.178  13
  -3   5  10-102.220 124.670   2
   3   5  -9 494.564 241.529  13
  -3   5   9-18.3857 136.172   2
   3   5  -8 1372.13 361.606  13
  -3   5   8 884.107 266.453   2
  -3   5   7 6741.27 714.431   2
   3   5  -7 6299.12 748.319  13
  -3   5   6 8955.07 802.003   2
   3   5  -6 9471.12 891.936  13
  -3   5   5 0.76672 81.6279  13
   3   5  -5 230.831 184.195  13
  -3   5   5 16.6615 146.907   2
   3  -5  -5 202.464 91.1969   1
   3   5  -4 28621.2 1536.57  13
   3  -5  -4 31431.4 1400.86   1
  -3   5   4 29082.6 1323.62  13
   3   5  -3 70209.7 2506.36  13
  -3   5   3 72248.9 2278.29  13
   3  -5  -3 75182.5 2317.42   1
   3   5  -2 17696.3 1159.77  13
   3  -5  -2 17572.6 1048.76   1
  -3   5   2 15949.3 1020.26  13
   3  -5  -1 1621.44 343.910   1
  -3   5   1 1209.36 284.902  13
   3   5  -1 1582.13 352.466  13
   3   5   0 3.12730 152.581  13
   3  -5   0 34.0315 135.950   1
  -3   5   0 100.426 105.162  13
   3   5   1 31716.3 1537.15  13
   3   5   1 33324.4 1456.28  12
   3  -5   1 31306.2 1465.64   1
  -3   5  -1 32001.6 1555.22  13
   3   5   2 10515.3 857.890  13
   3   5   2 11106.3 854.850  12
   3  -5   2 10195.8 837.789   1
  -3   5  -2 9867.02 861.416  13
  -3   5  -3 4825.35 622.835  13
   3   5   3 4829.73 552.754  12
   3   5   3 4472.70 551.882  13
   3  -5   3 4183.38 533.394   1
   3   5   4 12115.6 920.556  12
  -3   5  -4 11720.7 996.609  13
   3   5   5 227.314 131.975  12
  -3   5  -5 394.958 235.760  13
  -3   5  -6 4424.49 635.712  13
   3   5   6 4021.47 548.311  12
  -3   5  -7 1410.84 375.401  13
   3   5   7 1913.84 309.405   1
   3   5   7 1557.31 352.269  12
  -3   5  -8 11150.5 1053.17  13
   3   5   8 11509.6 958.594  12
  -3   5  -9-58.9447 166.543  13
   3   5   9 6.16884 103.411  12
   3   5  10 8895.13 903.261  12
  -3   5 -10 9892.81 1025.00  13
  -3   5 -11 725.742 323.587  13
   3   5  11 710.478 280.158  12
  -3   5 -12 934.845 352.117  13
   3   5  12 1627.41 414.211  12
   3  -5  13-74.7859 93.3934  11
   3  -5  13-15.6887 77.5423   4
   3   5  13-21.5256 191.828  12
  -3   5 -13 57.2923 239.566  13
   3   5  13 45.9833 85.0217   8
   3   5  13 85.2947 66.0861   7
   3   5  14 5789.53 793.801  12
   3  -5  14 4432.36 367.900  11
   3   5  14 4965.73 340.754   7
   3   5  14 5706.95 399.159   8
   3  -5  14 5631.20 406.170   4
  -3   5 -14 5207.22 788.788  13
   3  -5  15 3376.95 335.205  11
   3   5  15 4030.37 355.181   8
   3   5  15 3293.98 289.325   7
   3  -5  15 3522.69 334.746   4
   3   5  16 3329.76 636.125  12
   3  -5  16 2721.34 290.473  11
   3   5  16 3289.72 313.267   8
   3   5  16 3208.23 289.748   7
   3  -5  16 3155.78 314.529   4
   3  -5  17 76.3796 98.7499  11
   3  -5  17-31.8771 85.9082   4
   3   5  17-134.960 121.908   8
   3   5  17-32.1951 78.7696   7
   3   5  18 31399.3 1052.25   8
   3  -5  18 30781.1 1073.56  11
   3   5  18 30465.9 987.560   7
   3  -5  18 30432.0 1038.49   4
   3  -5  19 1160.68 224.751  11
   3   5  19 1300.29 207.438   8
   3   5  19 1175.26 182.414   7
   3  -5  19 1249.65 200.624   4
   3  -5  20 3935.50 355.944  11
   3   5  20 3750.77 325.066   8
   3   5  20 3880.63 321.214   7
   3  -5  20 3689.34 328.518   4
   3  -5  21 457.827 129.245   4
   3  -5  21 382.656 136.622  11
   3   5  21 898.311 174.200   8
   3   5  21 684.690 156.169   7
   3  -5  22 503.731 123.921   4
   3  -5  22 344.816 134.848  11
   3   5  22 196.308 88.0742   8
   3   5  22 480.672 137.382   7
   3  -5  23 404.267 110.517   4
   3  -5  23 510.420 132.427  11
   3   5  23 473.580 115.881   8
   3   5  23 425.659 109.728   7
   3  -5  24 1648.09 197.650  11
   3   5  24 1826.05 184.214   8
   3  -5  24 1446.43 166.538   4
   3   5  24 1718.01 189.858   7
   3  -5  25 58.0784 79.0468  11
   3   5  25-56.3135 67.8520   7
   3  -5  26 253.080 86.3653  11
   3   5  26 42.2142 55.6811   7
   3  -5  27 1119.65 130.138  11
   3   5  27 816.052 106.775   7
  -3   6  27 2358.86 176.575   8
  -3   6  26 1009.98 141.138   8
  -3  -6  25-139.968 55.3146  11
  -3   6  25-1.71901 84.6372   8
  -3  -6  24 15.8086 50.3527  11
  -3   6  24 152.536 101.701   8
  -3  -6  23 83.2103 69.7786  11
  -3  -6  23 98.9911 68.4554   3
  -3   6  23 188.172 109.465   8
  -3  -6  22 9908.17 437.674  11
  -3  -6  22 9014.54 440.554   3
  -3   6  21 265.280 133.217   8
  -3  -6  21 261.230 84.2393  11
  -3   6  21 248.972 96.2936   9
  -3  -6  21 128.428 95.9580   3
  -3   6  20 466.049 129.123   9
  -3  -6  20 297.421 100.676  11
  -3   6  20 175.567 130.637   8
  -3  -6  20 323.408 117.699   3
  -3  -6  19 11783.3 511.155  11
  -3  -6  19 11169.6 568.564   3
  -3   6  19 10716.2 560.034   9
  -3   6  19 10946.4 616.997   8
  -3   6  18 2609.63 286.484   9
  -3  -6  18 3029.41 302.063   3
  -3   6  18 2856.19 324.364   8
  -3   6  17 374.210 130.004   9
  -3   6  17 342.331 145.202   8
  -3  -6  17 501.937 150.312   3
  -3   6  16 9260.67 532.728   9
  -3  -6  16 9580.91 557.102   3
  -3   6  16 10169.4 588.638   8
  -3  -6  15 3107.29 326.799   3
  -3   6  15 3660.10 358.362   8
  -3   6  15 3119.14 306.495   9
   3   6 -14 12657.7 1224.78  13
  -3   6  14 14518.7 1281.18   2
  -3  -6  14 14068.1 670.567   3
  -3   6  14 13956.7 676.197   8
  -3   6  14 14089.7 659.889   9
   3   6 -13 567.779 264.873  13
  -3   6  13-10.0971 84.3386   9
  -3   6  13-453.130 252.838   2
  -3   6  13 61.0707 89.2461   8
  -3  -6  13 77.2543 93.2673   3
  -3   6  12 494.630 117.555   9
   3   6 -12 768.333 254.734  13
  -3   6  12 667.046 153.217   8
  -3   6  12 265.983 201.781   2
  -3  -6  12 673.101 162.496   3
  -3   6  11 33.5460 80.6414   9
  -3   6  11-95.6789 195.710   2
  -3  -6  11 160.311 89.1403   3
   3   6 -10 6622.18 844.462  13
  -3   6  10 6451.88 779.133   2
   3   6  -9 16015.6 1310.32  13
  -3   6   9 16035.9 1232.37   2
   3   6  -8 4302.95 662.769  13
  -3   6   8 5037.86 659.210   2
   3   6  -7 1255.49 353.256  13
  -3   6   7 908.753 287.954   2
   3   6  -6 3423.97 586.944  13
  -3   6   6 2607.89 471.985   2
   3   6  -5 386.367 242.190  13
  -3   6   5 743.027 245.075   2
   3   6  -4 34217.6 1832.74  13
  -3   6   4 36389.0 1588.31  13
  -3   6   3 2255.47 404.525  13
   3   6  -3 1868.30 455.163  13
  -3   6   2 4354.54 561.866  13
   3   6  -2 4411.79 613.810  13
   3   6  -1 913.983 283.313  13
  -3   6   1 875.249 280.088  13
  -3   6   0 1957.57 399.956  13
   3   6   0 1416.85 345.830  13
   3   6   1 46.4444 119.044  13
   3   6   1 17.2896 114.484  12
  -3   6  -1 171.104 142.678  13
  -3   6  -2-274.919 183.289  13
   3   6   2 56.5825 138.675  12
   3   6   2 101.297 140.760  13
  -3   6  -3 320.474 201.645  13
   3   6   3 150.844 143.494  13
  -3   6  -4 834.499 334.351  13
   3   6   4 1215.10 323.677  12
   3   6   4 998.409 315.761  13
  -3   6  -5 4609.61 689.119  13
   3   6   5 5045.51 639.285  12
   3   6   6 824.569 278.635  12
  -3   6  -6 1143.56 396.565  13
  -3   6  -7 4707.01 736.929  13
   3   6   7 4842.62 661.290  12
   3   6   8 21584.5 1416.75  12
  -3   6  -8 20740.7 1532.64  13
   3   6   9 9018.57 921.142  12
  -3   6  -9 8218.27 975.674  13
   3   6  10 1250.22 362.891  12
  -3   6 -10 1077.88 363.240  13
   3  -6  11 1472.14 208.972   4
  -3   6 -11 1974.43 522.412  13
   3   6  11 1490.61 390.797  12
   3   6  12 3.17764 165.316  12
   3  -6  12-110.422 95.9958  11
   3  -6  12-98.3911 76.5642   4
   3   6  12 35.3613 78.3917   8
   3   6  12 81.2543 79.6522   7
   3  -6  13 12447.4 617.303  11
  -3   6 -13 14725.2 1407.75  13
   3   6  13 16467.1 1369.83  12
   3   6  13 16097.7 716.243   8
   3   6  13 15043.5 607.795   7
   3  -6  13 15315.9 695.438   4
   3  -6  14 59.7495 87.7654  11
   3  -6  14 187.454 114.258   4
   3   6  14 58.0489 86.2900   8
   3   6  14 191.905 72.8139   7
   3  -6  15 3054.18 321.180  11
   3   6  15 4218.29 359.600   8
   3   6  15 3692.04 301.626   7
   3  -6  15 4210.28 367.771   4
   3  -6  16 69.8426 118.756  11
   3  -6  16 82.1235 104.646   4
   3   6  16 262.745 114.596   8
   3   6  16 226.557 92.5653   7
   3  -6  17 604.819 161.510  11
   3  -6  17 605.905 160.303   4
   3   6  17 649.796 157.279   8
   3   6  17 501.544 125.330   7
   3   6  18 13186.9 652.136   8
   3  -6  18 12234.2 628.185  11
   3   6  18 13266.9 589.765   7
   3  -6  18 12611.1 637.923   4
   3   6  19 7485.64 469.612   8
   3   6  19 7057.46 422.624   7
   3  -6  19 6920.74 462.202  11
   3  -6  19 6905.49 462.954   4
   3  -6  20 1275.98 206.690  11
   3   6  20 978.009 190.325   8
   3  -6  20 956.779 179.653   4
   3   6  20 815.187 168.761   7
   3  -6  21 29.7205 84.1709   4
   3  -6  21 213.356 120.058  11
   3   6  21 154.135 94.4880   8
   3   6  21 215.312 99.1725   7
   3  -6  22 298.811 100.208   4
   3  -6  22 132.688 100.943  11
   3   6  22 352.660 117.261   8
   3   6  22 92.4527 76.4309   7
   3  -6  23 1434.31 172.585   4
   3   6  23 1527.21 183.963   8
   3  -6  23 1388.38 184.897  11
   3   6  23 1527.64 180.493   7
   3  -6  24 4128.12 288.263  11
   3   6  24 4526.51 278.501   8
   3   6  24 4226.42 265.499   7
   3  -6  24 3897.69 253.181   4
   3  -6  25 843.380 103.981   4
   3   6  25 1008.01 119.836   8
   3   6  25 778.352 108.699   7
   3  -6  25 1075.17 145.763  11
   3   6  26 51.6807 47.3023   7
  -3   7  26 395.740 84.5404   8
  -3   7  25 1022.86 139.431   8
  -3   7  24 1644.54 187.090   8
  -3   7  23 405.574 115.710   8
  -3  -7  23 5.82048 65.7571   3
  -3   7  22-15.8359 86.8138   8
  -3  -7  22 121.014 60.9953   4
  -3  -7  22 164.694 80.9327   3
  -3   7  21 4175.50 309.094   9
  -3  -7  21 4305.53 306.375   3
  -3   7  21 4232.96 347.134   8
  -3   7  20 721.723 149.172   9
  -3   7  20 505.872 152.423   8
  -3  -7  20 363.969 115.913   3
  -3   7  19 11202.6 554.488   9
  -3  -7  19 10480.5 545.017   3
  -3   7  19 12356.4 625.125   8
  -3   7  18 336.919 119.882   9
  -3   7  18 339.900 127.086   8
  -3  -7  18 446.934 136.938   3
  -3   7  17 127.597 97.2547   9
  -3   7  17 52.6393 93.6459   8
  -3  -7  17 169.772 138.794   3
  -3   7  16 11394.9 605.385   9
  -3  -7  16 12785.0 633.169   3
  -3   7  16 11911.0 638.701   8
  -3   7  15 18112.7 766.103   9
  -3  -7  15 18480.7 793.885   3
  -3   7  15 18661.6 807.651   8
  -3   7  14 8282.16 504.458   9
  -3  -7  14 7479.79 492.868   3
  -3   7  14 7473.96 502.040   8
   3   7 -13 4616.03 757.854  13
  -3   7  13 4923.96 388.284   9
  -3  -7  13 4457.56 380.308   3
  -3   7  13 4599.64 384.222   8
  -3   7  13 4537.53 714.973   2
  -3   7  12 2682.70 277.025   9
  -3  -7  12 2828.86 302.563   3
  -3   7  12 2881.16 299.548   8
   3   7 -12 2782.52 584.170  13
  -3   7  12 2640.55 548.811   2
   3   7 -11 37130.5 2205.01  13
  -3   7  11 41262.5 2179.69   2
  -3   7  11 38559.1 1143.19   9
  -3  -7  11 37860.2 1160.25   3
  -3   7  11 38182.2 1147.81   8
  -3   7  10 95.8613 94.6325   9
  -3   7  10-412.156 224.025   2
  -3  -7  10-22.8639 80.8975   3
   3   7 -10 62.0477 230.194  13
  -3  -7   9 1640.56 206.881   6
  -3   7   9 2124.01 245.323   9
   3   7  -9 2515.91 572.879  13
  -3   7   9 1812.55 193.643   5
  -3   7   9 1503.76 377.244   2
  -3  -7   9 2043.47 243.081   3
  -3   7   8 1914.51 220.906   9
   3   7  -8 1995.60 453.838  13
  -3  -7   8 2092.92 235.274   3
  -3   7   8 993.967 337.672   2
   3   7  -7 5633.96 808.755  13
  -3   7   7 5162.18 731.152   2
  -3   7   6 5198.48 730.865   2
   3   7  -6 5024.25 744.605  13
   3   7  -5 388.269 227.892  13
  -3   7   5 274.749 210.146   2
   3   7  -4 547.427 283.912  13
  -3   7   3-620.744 235.727  13
   3   7  -3 16.7237 164.052  13
  -3   7   2 2051.25 433.836  13
   3   7  -2 1976.40 463.556  13
  -3   7   1 918.711 296.370  13
   3   7  -1 487.229 243.009  13
   3   7   0 25390.6 1586.96  13
  -3   7   0 25454.6 1560.95  13
  -3   7  -1 3068.22 550.177  13
   3   7   1 3236.15 557.254  12
   3   7   1 3576.99 587.377  13
   3   7   2 794.523 283.274  12
   3   7   2 504.520 235.100  13
  -3   7  -2 402.715 224.575  13
  -3   7  -3 491.235 260.179  13
   3   7   3 374.316 162.122  12
   3   7   3 118.762 135.541  13
  -3   7  -4 3224.11 621.198  13
   3   7   4 2862.22 542.776  12
   3   7   4 2785.97 498.204  13
  -3   7  -5-58.7934 174.454  13
   3   7   5 62.1243 159.230  12
  -3   7  -6 13027.7 1241.14  13
   3   7   6 13683.9 1166.41  12
  -3   7  -7 1540.06 472.570  13
   3   7   7 828.768 347.262  12
   3   7   8 1724.11 451.115  12
   3  -7   8 1555.28 210.636   4
  -3   7  -8 1209.63 416.366  13
  -3   7  -9 1987.66 546.011  13
   3   7   9 2488.48 521.646  12
   3  -7   9 2763.87 278.705   4
  -3   7 -10 791.599 400.751  13
   3  -7  10 601.338 158.060   4
   3   7  11-47.3859 135.778  12
   3  -7  11 222.670 113.183   4
   3   7  11 223.726 99.5612   8
  -3   7 -12 358.045 223.624  13
   3   7  12 636.590 285.782  12
   3  -7  12 308.548 130.458   4
   3   7  12 571.567 153.463   8
   3  -7  13 2143.46 259.363   4
   3   7  13 2117.16 277.816   8
   3   7  14 3966.41 361.594   8
   3   7  14 4452.78 315.722   7
   3  -7  14 4034.83 361.761   4
   3  -7  15 835.273 173.377  11
   3  -7  15 937.751 191.267   4
   3   7  15 1027.40 182.873   8
   3   7  15 1024.35 153.529   7
   3   7  16 5969.66 432.034   8
   3   7  16 5757.76 366.096   7
   3  -7  16 6142.90 446.871   4
   3  -7  17 1855.72 247.310   4
   3   7  17 1879.28 242.233   8
   3  -7  17 1741.70 225.882  11
   3   7  17 1857.49 214.732   7
   3   7  18 4824.67 376.452   8
   3  -7  18 3836.73 331.993  11
   3   7  18 4559.08 318.071   7
   3  -7  18 4334.94 367.832   4
   3   7  19 3002.09 298.625   8
   3  -7  19 2715.23 272.511  11
   3   7  19 2645.03 243.461   7
   3  -7  19 2419.84 265.052   4
   3  -7  20 10101.5 518.199  11
   3   7  20 11240.0 553.448   8
   3   7  20 11861.8 501.773   7
   3  -7  20 11033.3 548.808   4
   3  -7  21 414.053 120.256  11
   3  -7  21 542.708 127.015   4
   3   7  21 663.135 145.624   8
   3   7  21 684.473 119.164   7
   3  -7  22 1715.61 191.638  11
   3  -7  22 1702.04 193.807   4
   3   7  22 1884.37 206.024   8
   3   7  22 1610.73 161.050   7
   3  -7  23 1340.54 160.930   4
   3  -7  23 1330.82 172.923  11
   3   7  23 1348.48 158.867   8
   3   7  23 1184.84 130.302   7
   3  -7  24 162.709 63.7905   4
   3   7  24 184.467 68.0530   8
   3  -7  25 618.414 81.2969   4
   3   7  25 649.756 84.9932   8
  -3   8  24 356.392 86.5193   8
  -3   8  23 1491.78 170.483   8
  -3  -8  22 131.606 65.4043   4
  -3  -8  22 74.6560 61.5503   3
  -3   8  22 142.789 93.4198   8
  -3   8  21 10670.0 456.233   9
  -3   8  21 9966.98 492.839   8
  -3   8  20 2475.38 236.171   9
  -3   8  20 2508.57 258.794   8
  -3  -8  20 2278.72 231.202   3
  -3  -8  19 9375.60 479.802   3
  -3   8  19 10029.8 526.564   8
  -3   8  19 10462.2 506.071   9
  -3   8  18 92.2785 94.1848   9
  -3   8  18 150.984 94.3496   8
  -3  -8  18 5.31104 91.6554   3
  -3  -8  17 2746.89 284.652   3
  -3   8  17 2414.50 275.982   9
  -3   8  17 2460.07 281.217   8
  -3   8  16 680.462 162.381   9
  -3   8  16 946.560 185.313   8
  -3  -8  16 684.365 175.377   3
  -3   8  15 58.4766 92.1825   9
  -3   8  15 65.0664 94.3897   8
  -3  -8  15-24.1296 111.097   3
  -3   8  14 1200.00 196.416   9
  -3   8  14 1475.41 220.991   8
  -3  -8  14 1309.12 222.236   3
  -3   8  13-84.4791 122.887   9
  -3   8  13 50.9950 103.662   8
  -3  -8  13 30.5533 98.1483   3
  -3   8  12 2110.90 257.964   9
  -3   8  12 1903.59 248.632   8
  -3  -8  12 1793.30 258.155   3
  -3  -8  11 16006.6 651.914   6
  -3   8  11 15718.4 701.579   9
  -3   8  11 15278.6 684.247   8
  -3  -8  11 15836.6 722.083   3
  -3  -8  10 1057.22 179.621   6
  -3   8  10 871.182 166.143   9
   3   8 -10 861.062 358.622  13
  -3   8  10 978.502 151.394   5
  -3  -8  10 1059.62 187.519   3
  -3   8  10 693.225 258.738   2
  -3  -8   9 2562.98 257.544   6
  -3   8   9 2642.72 243.802   5
   3   8  -9 3265.77 658.729  13
  -3   8   9 2769.52 280.846   9
  -3  -8   9 2731.71 290.089   3
  -3  -8   8 16882.5 689.573   6
  -3   8   8 16788.3 1377.74   2
   3   8  -8 16126.0 1465.95  13
  -3   8   8 16331.5 636.920   5
  -3   8   8 16196.3 699.215   9
  -3  -8   8 17272.8 727.689   3
   3  -8  -8 16486.3 668.820   6
  -3  -8   7 84.9326 70.2772   6
   3  -8  -7 131.924 78.5180   6
  -3   8   7 160.536 108.234   9
  -3  -8   7-159.569 108.462   3
  -3   8   7 24.4731 68.9412   5
  -3   8   7 207.715 177.296   2
  -3  -8   6 4892.39 368.966   6
   3   8  -6 4587.60 761.700  13
  -3  -8   6 4959.28 372.142   3
  -3   8   6 4937.43 360.192   9
  -3   8   6 4998.40 340.767   5
  -3   8   6 5161.43 730.110   2
   3  -8  -6 4662.69 354.987   6
  -3  -8   5 3285.17 302.952   6
   3   8  -5 3740.66 679.467  13
  -3   8   5 3599.28 301.747   9
  -3  -8   5 3348.30 300.505   3
  -3   8   5 2831.05 553.882   2
   3  -8  -5 3562.92 312.167   6
   3   8  -4 16978.8 1434.64  13
  -3  -8   4 17517.0 710.286   6
  -3  -8   4 16281.6 674.107   3
   3  -8  -4 16691.4 694.104   6
   3   8  -3 36.3403 147.399  13
  -3  -8   3-33.0947 80.6998   6
   3  -8  -3-60.7645 76.2681   6
  -3   8   2 764.714 348.843  13
   3  -8  -2 697.721 165.348   6
   3   8  -2 1044.32 346.347  13
  -3  -8   2 831.429 167.661   6
   3   8  -1 29335.8 1834.20  13
  -3  -8   1 29254.6 939.663   6
  -3   8   1 28710.4 1736.27  13
   3  -8  -1 28530.8 943.568   6
  -3   8   0 102.152 164.486  13
  -3  -8   0 95.1554 85.4811   6
   3  -8   0-62.2910 80.1682   6
   3   8   0 112.912 181.609  12
   3   8   0 217.660 214.176  13
   3  -8   1 965.184 183.069   6
   3   8   1 510.638 289.659  12
   3   8   1 554.678 286.124  13
  -3   8  -1 642.844 309.901  13
  -3  -8  -1 557.268 143.522   6
   3   8   2 44049.2 2208.88  13
  -3  -8  -2 45956.3 1224.29   6
   3   8   2 44263.3 2252.47  12
  -3   8  -2 42169.8 2259.67  13
   3  -8   2 43871.8 1240.01   6
  -3  -8  -3 5408.80 374.700   6
   3   8   3 4506.44 686.601  12
   3   8   3 4770.70 688.994  13
  -3   8  -3 4815.11 763.882  13
   3  -8   3 5323.04 388.640   6
  -3   8  -4 460.474 324.229  13
   3  -8   4 413.401 129.016   6
   3   8   4-27.7939 129.512  12
  -3  -8  -4 399.884 107.382   6
   3   8   4 226.102 182.710  13
  -3  -8  -5 8977.74 481.887   6
  -3   8  -5 8089.42 1017.17  13
   3   8   5 8846.20 999.235  12
   3  -8   5 8916.38 498.635   6
  -3  -8  -6 215574. 3775.92   6
   3   8   6 232237. 5888.62  12
   3  -8   6 214544. 3790.92   4
  -3   8  -6 219250. 6093.65  13
   3  -8   6 218828. 3844.59   6
  -3  -8  -7 10100.7 500.895   6
   3   8   7 10229.1 1083.40  12
   3  -8   7 8858.82 503.585   4
  -3   8  -7 9396.35 1127.05  13
   3  -8   7 9536.51 519.765   6
  -3   8  -8 3202.07 662.173  13
  -3  -8  -8 3182.68 276.403   6
   3   8   8 2609.86 548.977  12
   3  -8   8 2863.05 291.595   4
   3  -8   8 2966.49 286.424   6
  -3   8  -9 6965.69 991.927  13
   3   8   9 7996.19 974.568  12
   3  -8   9 6641.96 447.325   4
   3  -8   9 6914.07 437.237   6
   3   8  10 21093.5 835.150   8
   3  -8  10 21074.7 834.084   4
   3  -8  10 19717.0 749.177   6
   3   8  11 31297.0 1056.31   8
   3  -8  11 30783.9 1054.22   4
   3  -8  12 1096.15 199.080   4
   3   8  12 1138.91 192.949   8
   3   8  13 7977.39 513.926   8
   3  -8  13 8179.34 525.560   4
   3   8  14 3510.93 340.545   8
   3  -8  14 3175.21 325.291   4
   3  -8  15 551.789 158.198   4
   3   8  15 250.926 102.258   9
   3   8  15 260.021 120.319   8
   3  -8  16 301.586 145.380   4
   3   8  16 371.437 109.720   9
   3   8  16 478.624 147.734   8
   3  -8  17 1842.32 244.833   4
   3   8  17 1903.69 240.489   8
   3   8  18 78.7546 98.4610   8
   3  -8  18-75.6902 115.875   4
   3  -8  19 2239.19 250.806   4
   3   8  19 1998.75 231.055   8
   3  -8  20 1.67136 85.3688   4
   3   8  20 121.412 85.0130   8
   3  -8  21 537.705 115.957   4
   3   8  21 453.388 108.220   8
   3  -8  22 511.857 107.745   4
   3   8  22 707.645 121.819   8
   3  -8  23 169.374 61.1445   4
   3   8  23 284.178 79.0026   8
   3  -8  24 642.818 85.4570   4
   3   8  24 606.168 85.7796   8
  -3   9  23 1604.43 139.265   8
  -3  -9  22 73.1343 50.9353   4
  -3  -9  22 154.831 60.1649   3
  -3  -9  21 1344.85 140.650   3
  -3   9  21 1624.71 175.222   8
  -3   9  21 1929.94 176.152   9
  -3  -9  21 1744.37 173.024   4
  -3  -9  20 7227.79 362.321   3
  -3   9  20 7743.66 398.416   8
  -3   9  20 7984.59 381.020   9
  -3   9  19 2400.08 226.741   9
  -3   9  19 2306.28 231.936   8
  -3  -9  19 1965.88 209.173   3
  -3   9  18 411.044 125.757   9
  -3  -9  18 233.728 99.6506   3
  -3   9  18 322.728 117.252   8
  -3   9  17 3337.40 283.697   9
  -3  -9  17 3453.19 295.979   3
  -3   9  17 3226.49 288.033   8
  -3   9  16 4432.32 348.314   9
  -3  -9  16 4099.33 336.471   3
  -3   9  16 4375.34 344.686   8
  -3   9  15 1156.67 194.940   9
  -3  -9  15 1341.99 209.276   3
  -3   9  15 1178.26 188.596   8
  -3   9  14 208.753 121.780   9
  -3  -9  14 505.461 162.857   3
  -3   9  14 183.517 97.6511   8
  -3   9  13 5084.96 397.874   9
  -3  -9  13 5396.08 413.078   3
  -3   9  13 5771.31 400.378   8
  -3   9  12 4704.94 377.124   9
  -3  -9  12 4381.14 382.961   3
  -3  -9  11 4839.06 352.891   6
  -3  -9  11 4204.59 372.646   3
  -3   9  11 4351.74 370.064   9
  -3  -9  10 3626.68 314.135   6
  -3   9  10 3686.95 280.053   5
  -3  -9  10 3256.85 330.048   3
  -3   9  10 3569.13 328.657   9
   3  -9  -9 238.319 106.311   6
  -3  -9   9 220.468 111.368   6
  -3   9   9 223.694 95.3952   9
  -3  -9   9 85.0540 114.117   3
  -3   9   9 208.495 81.5208   5
   3  -9  -8 488.529 120.355   6
  -3  -9   8 643.401 163.095   6
  -3   9   8 584.465 135.236   9
  -3  -9   8 630.691 158.611   3
  -3   9   8 544.765 118.063   5
  -3  -9   7 5364.95 400.245   6
  -3   9   7 5680.60 375.185   5
  -3   9   7 5638.12 399.270   9
  -3  -9   7 5043.00 397.512   3
   3  -9  -7 5272.95 376.808   6
  -3  -9   6 5667.32 402.631   6
  -3   9   6 5170.72 357.795   5
  -3   9   6 5313.11 387.200   9
  -3  -9   6 5473.42 401.623   3
  -3   9   6 5672.07 835.676   2
   3  -9  -6 5160.18 382.081   6
   3   9  -5 1382.24 449.504  13
   3  -9  -5 1314.94 201.165   6
  -3  -9   5 1272.36 197.440   6
  -3   9   5 1217.69 191.043   9
  -3  -9   5 1115.49 189.754   3
  -3   9   5 1962.99 490.091   2
   3   9  -4 26744.6 1888.13  13
  -3  -9   4 27747.0 947.537   6
  -3   9   4 26871.4 903.643   9
  -3  -9   4 26889.5 917.811   3
  -3   9   4 24891.1 1725.10   2
   3  -9  -4 27476.9 952.218   6
  -3  -9   3 5977.22 420.062   6
   3   9  -3 6945.54 940.688  13
  -3  -9   3 6053.01 403.149   3
  -3   9   3 6358.47 401.941   9
   3  -9  -3 6325.06 428.291   6
   3  -9  -2 530.422 143.729   6
  -3  -9   2 583.918 145.445   6
   3   9  -2 337.783 238.559  13
  -3  -9   2 434.602 118.492   3
  -3  -9   1 8906.09 513.142   6
   3   9  -1 7748.97 989.864  13
   3   9  -1 7991.26 981.072  12
  -3  -9   1 8666.17 469.584   3
   3  -9  -1 8590.76 517.209   6
   3   9   0 44039.4 2373.17  13
  -3  -9   0 46567.1 1282.54   6
   3   9   0 45281.6 2371.40  12
   3  -9   0 44555.0 1298.43   6
  -3   9   0 43569.9 2301.38  13
   3   9   1 9564.91 1060.47  13
  -3  -9  -1 10406.7 554.498   6
   3   9   1 10836.1 1134.07  12
  -3   9  -1 10503.1 1132.44  13
   3  -9   1 10218.6 557.798   6
  -3   9  -2 2121.56 523.463  13
  -3  -9  -2 2967.41 298.466   6
   3   9   2 3217.76 595.560  13
   3   9   2 2927.03 595.434  12
   3  -9   2 3295.99 326.143   6
  -3  -9  -3 27985.3 938.356   6
  -3   9  -3 26101.9 1862.09  13
   3   9   3 26949.5 1832.12  12
   3  -9   3 27685.5 966.166   6
  -3  -9  -4 16706.5 699.182   6
   3   9   4 17625.1 1485.64  12
   3  -9   4 16368.4 724.807   6
  -3   9  -4 17506.7 1537.78  13
  -3  -9  -5 38523.9 1127.28   6
   3   9   5 41110.8 2301.48  12
   3  -9   5 38382.4 1171.46   6
  -3   9  -5 37504.5 2310.49  13
   3  -9   6 1567.44 224.032   6
  -3  -9  -6 1547.41 207.143   6
   3  -9   6 1346.25 195.055   4
  -3  -9  -7 14099.3 612.554   6
   3  -9   7 12599.9 605.080   4
   3  -9   7 13313.9 636.486   6
  -3  -9  -8 49898.8 1296.25   6
   3   9   8 50151.9 1385.13   8
   3  -9   8 53356.2 1397.11   4
   3  -9   8 51422.4 1371.62   6
   3   9   9 50345.8 1388.07   8
   3  -9   9 51170.0 1392.11   4
   3  -9   9 50897.4 1348.19   6
   3  -9  10 584.271 135.339   6
   3  -9  10 564.346 146.430   4
   3   9  10 515.325 131.186   8
   3  -9  11 525.008 122.799   6
   3  -9  11 432.014 139.840   4
   3   9  11 513.735 146.137   8
   3   9  12 10768.5 590.610   8
   3  -9  12 11826.4 613.615   4
   3  -9  13 2396.57 274.906   4
   3   9  13 2338.66 271.414   8
   3  -9  14 103.147 96.9864   4
   3   9  14 149.394 108.705   8
   3   9  15 6849.38 412.436   9
   3   9  15 7224.25 461.297   8
   3  -9  15 6843.98 448.588   4
   3  -9  16 731.358 158.294   4
   3   9  16 644.132 124.710   9
   3   9  16 564.524 147.493   8
   3  -9  17 31.1149 90.1811   4
   3   9  17 139.641 68.0523   9
   3   9  17 89.7330 95.6076   8
   3  -9  18 9.32625 86.7673   4
   3   9  18 95.7016 89.9961   8
   3   9  19 2709.01 245.747   8
   3  -9  19 2440.95 234.676   4
   3   9  20 5001.98 309.383   8
   3  -9  20 4112.76 288.156   4
   3   9  21 3236.62 232.183   8
   3  -9  21 2762.71 212.533   4
   3  -9  22 42.6953 49.5154   4
   3   9  22 56.0311 57.6696   8
   3   9  23 1226.48 114.416   8
   3  -9  23 939.844 99.7317   4
  -3 -10  21-43.8682 44.9414   4
  -3 -10  21 169.314 52.3098   3
  -3 -10  20 845.972 118.945   4
  -3  10  20 1051.00 128.405   9
  -3 -10  20 767.394 103.423   3
  -3  10  20 956.749 114.173   8
  -3  10  19 2391.45 191.876   8
  -3 -10  19 2202.15 186.412   3
  -3  10  19 2675.27 208.104   9
  -3  10  18 7345.95 371.667   9
  -3  10  18 6971.04 351.206   8
  -3 -10  18 6370.47 349.283   3
  -3  10  17 391.445 104.190   9
  -3 -10  17 549.737 130.599   3
  -3  10  17 414.612 107.971   8
  -3 -10  16 132.969 86.3997   3
  -3  10  16 38.6573 59.6854   8
  -3 -10  15 9125.18 486.661   3
  -3  10  15 9375.46 478.274   9
  -3  10  15 9206.33 444.827   8
  -3  10  14 738.262 152.280   9
  -3 -10  14 752.814 169.240   3
  -3  10  13 262.162 106.268   9
  -3 -10  13 355.278 128.907   3
  -3 -10  12 2682.72 241.853   6
  -3  10  12 2316.28 266.137   9
  -3 -10  12 2556.70 282.649   3
  -3 -10  11 1848.90 213.707   6
  -3  10  11 1733.93 237.395   9
  -3 -10  11 1721.65 243.237   3
  -3 -10  10 2195.29 234.193   6
  -3  10  10 1978.93 242.257   9
  -3 -10  10 1893.63 254.324   3
   3 -10  -9 564.923 126.996   6
  -3 -10   9 255.559 132.664   3
  -3 -10   9 576.877 138.615   6
  -3  10   9 408.985 106.346   9
  -3  10   9 617.862 120.167   5
   3 -10  -8 242.696 99.5316   6
  -3 -10   8 236.589 110.209   6
  -3  10   8 5.63026 86.9562   9
  -3 -10   8 88.2195 93.2667   3
  -3  10   8 7.18094 84.8532   5
  -3 -10   7 4669.83 366.379   6
  -3  10   7 4969.64 340.067   5
  -3 -10   7 5070.16 388.792   3
  -3  10   7 4750.90 367.527   9
   3 -10  -7 4584.92 350.888   6
  -3 -10   6 17455.2 738.881   6
  -3  10   6 16937.9 665.880   5
  -3 -10   6 17217.2 731.837   3
  -3  10   6 16346.1 692.456   9
   3 -10  -6 16667.9 706.498   6
  -3  10   5 2822.42 269.579   5
  -3 -10   5 2388.18 275.528   6
  -3  10   5 2745.89 275.665   9
  -3 -10   5 2502.00 270.152   3
   3 -10  -5 2617.02 283.167   6
   3 -10  -4 454.974 143.789   6
  -3 -10   4 574.907 148.503   6
  -3  10   4 415.393 115.131   9
  -3 -10   4 378.030 120.856   3
  -3 -10   3 16773.2 692.308   3
  -3 -10   3 15807.0 710.436   6
   3 -10  -3 16323.8 727.867   6
   3 -10  -2 909.950 195.103   6
  -3 -10   2 847.723 184.174   6
  -3 -10   2 777.582 141.602   3
   3 -10  -1 1098.50 204.851   6
  -3 -10   1 1251.48 198.869   6
  -3 -10   1 1106.18 171.747   3
   3 -10   0 269.930 134.210   6
  -3 -10   0 263.704 105.887   6
   3 -10   1 1214.89 220.814   6
  -3 -10  -1 1171.04 197.985   6
   3 -10   2 705.011 167.971   6
  -3 -10  -2 435.199 133.324   6
   3 -10   3 548.845 163.758   6
  -3 -10  -3 128.679 80.4138   6
   3 -10   4 2174.16 268.646   6
  -3 -10  -4 2142.40 248.038   6
   3  10   4 1640.24 226.419   8
  -3 -10  -5 3884.99 328.901   6
   3  10   5 3397.73 312.125   8
   3 -10   5 3857.51 353.719   6
   3 -10   6 1354.73 206.260   6
  -3 -10  -6 1594.20 212.744   6
   3  10   6 1430.88 207.033   8
  -3 -10  -7 4699.16 347.681   6
   3  10   7 4768.07 366.795   8
   3 -10   7 4390.08 343.474   4
   3 -10   7 4624.27 375.455   6
  -3 -10  -8 21243.4 755.321   6
   3  10   8 19848.6 784.057   8
   3 -10   8 21758.0 797.866   4
   3 -10   8 19640.7 780.239   6
  -3 -10  -9 136.367 98.3369   6
   3 -10   9 62.6919 84.4495   4
   3  10   9 31.8729 97.0394   8
   3 -10   9-15.0817 87.2271   6
   3  10  10 4312.09 353.426   8
   3 -10  10 4106.43 341.885   4
   3 -10  10 3643.01 312.884   6
   3 -10  11-7.58565 74.9648   4
   3 -10  11 60.2156 62.9928   6
   3  10  11-156.895 105.986   8
   3  10  12 6947.31 436.551   8
   3 -10  12 7253.44 450.634   4
   3 -10  13 2274.23 253.990   4
   3  10  13 2686.27 266.580   9
   3  10  13 2314.72 254.535   8
   3  10  14 8266.72 459.748   8
   3  10  14 7583.30 432.219   9
   3 -10  14 8223.53 468.205   4
   3  10  15 175.525 94.7570   8
   3  10  15-4.36255 71.4618   9
   3 -10  15 137.476 89.5064   4
   3  10  16 2143.23 202.841   9
   3 -10  16 1893.93 214.671   4
   3  10  16 2093.59 223.738   8
   3 -10  17 147.497 84.1608   4
   3  10  17 281.842 73.6727   9
   3  10  17 282.816 97.5765   8
   3 -10  18 425.616 104.062   4
   3  10  18 347.607 94.9900   8
   3 -10  19 163.642 73.2719   4
   3  10  19 251.724 81.2312   8
   3 -10  20 85.7213 62.5009   4
   3  10  20 60.8191 50.0782   8
   3  10  21 2455.46 168.822   8
   3 -10  21 2362.01 162.789   4
  -3  11  19 5087.21 234.085   9
  -3 -11  19 4285.42 228.402   4
  -3  11  18 3212.20 205.435   9
  -3 -11  18 3008.29 196.152   3
  -3 -11  18 2932.85 210.169   4
  -3  11  17 510.728 108.343   9
  -3 -11  17 314.538 88.7961   3
  -3 -11  16 7554.72 371.868   3
  -3  11  16 7789.01 369.222   9
  -3  11  15 1821.92 188.812   9
  -3 -11  15 1708.96 188.583   3
  -3  11  14-124.167 100.079   9
  -3 -11  14 18.3675 77.1409   3
  -3 -11  13 121.890 92.7647   3
  -3  11  13 146.633 81.8897   9
  -3  11  12 1201.60 170.140   9
  -3 -11  12 1352.29 153.537   6
  -3 -11  12 1332.50 199.149   3
  -3 -11  11 197.323 78.1809   6
  -3  11  11 283.887 104.286   9
  -3 -11  11 192.301 119.525   3
  -3 -11  10 928.072 149.741   6
  -3  11  10 675.050 143.336   9
  -3 -11  10 860.285 161.467   3
  -3  11   9 4113.07 322.676   9
  -3 -11   9 4767.75 357.159   3
  -3 -11   9 4804.56 342.408   6
  -3 -11   8 6554.46 413.772   6
  -3  11   8 7149.57 378.244   5
  -3 -11   8 6369.72 414.783   3
  -3  11   8 7118.06 426.375   9
   3 -11  -8 6990.61 406.892   6
  -3 -11   7 2241.24 248.795   6
  -3  11   7 2530.66 230.560   5
  -3 -11   7 2709.93 276.131   3
  -3  11   7 2159.33 233.817   9
   3 -11  -7 2501.02 249.106   6
  -3 -11   6 8587.26 492.297   6
  -3 -11   6 8283.54 475.094   3
  -3  11   6 8325.76 432.119   5
  -3  11   6 8343.29 458.986   9
   3 -11  -6 8725.05 483.295   6
  -3 -11   5 60.8388 94.0242   6
   3 -11  -5 145.730 92.6085   6
  -3  11   5-29.4331 81.7902   9
  -3 -11   5 82.4945 95.3571   3
  -3  11   5 132.450 99.5470   5
   3 -11  -4-36.7978 79.0369   6
  -3 -11   4 29.8771 88.7508   6
  -3  11   4-39.0481 94.0444   9
  -3 -11   4 88.1349 78.6891   3
  -3  11   4-9.31685 77.9798   5
   3 -11  -3 113.706 104.566   6
  -3 -11   3 2.55232 74.7889   3
  -3 -11   3-29.3743 99.7071   6
  -3 -11   2 2070.55 259.917   6
   3 -11  -2 2238.90 267.555   6
  -3 -11   2 2190.71 237.186   3
  -3 -11   1 6362.91 432.020   6
  -3 -11   1 7154.44 411.170   3
   3 -11  -1 6639.58 456.586   6
  -3 -11   0 3899.31 337.588   6
   3 -11   0 3981.22 346.817   6
  -3 -11  -1 2864.88 285.967   6
   3 -11   1 3133.50 309.938   6
   3 -11   2 1305.45 215.885   6
  -3 -11  -2 1147.41 188.864   6
   3 -11   3 638.190 158.333   6
  -3 -11  -3 745.132 150.248   6
   3 -11   4 801.770 175.026   6
  -3 -11  -4 930.572 163.105   6
  -3 -11  -5 4265.63 332.093   6
   3  11   5 3739.60 309.255   8
   3 -11   5 4439.39 362.494   6
   3 -11   6 232.329 131.220   6
  -3 -11  -6 131.451 78.8807   6
   3  11   6-17.0744 68.8240   8
  -3 -11  -7 65.4445 70.2766   6
   3  11   7-63.7076 65.9325   8
   3 -11   7-140.265 102.764   6
   3 -11   8 1334.84 200.386   6
  -3 -11  -8 1572.06 188.100   6
   3  11   8 987.990 168.561   8
   3 -11   9 327.536 118.480   6
  -3 -11  -9 622.454 112.943   6
   3 -11   9 432.723 121.260   4
   3  11   9 146.011 90.2546   8
   3 -11  10 276.353 102.191   6
   3  11  10 367.287 111.973   8
   3 -11  10 403.190 106.128   4
   3  11  11 3270.76 276.857   8
   3 -11  11 3520.96 281.300   4
   3 -11  12 828.479 154.911   4
   3  11  12 838.163 147.522   9
   3  11  12 616.392 123.412   8
   3  11  13 4508.76 311.769   9
   3  11  13 4501.52 313.587   8
   3 -11  13 4715.49 316.584   4
   3  11  14 22598.7 714.667   9
   3  11  14 22500.5 719.130   8
   3 -11  14 22544.4 722.220   4
   3 -11  15 6.59026 62.2160   4
   3  11  15 24.2141 64.6668   9
   3  11  15 16.1876 60.5078   8
   3 -11  16 1415.74 160.401   4
   3  11  16 1899.02 165.037   9
   3  11  16 1512.33 163.272   8
   3  11  17 9509.14 384.377   8
   3 -11  17 8685.41 370.431   4
   3 -11  18 1188.43 128.626   4
   3  11  18 1116.62 122.184   8
   3 -11  19 97.4912 45.1067   4
   3  11  19 116.148 46.5882   8
  -3 -12  17-47.5995 41.8715   4
  -3  12  17 24.4815 42.1542   9
  -3  12  16 1996.54 148.568   9
  -3 -12  16 1590.38 141.352   4
  -3  12  15 9494.38 360.264   9
  -3 -12  15 8739.68 367.465   4
  -3  12  14 1511.77 152.070   9
  -3 -12  14 1412.66 152.721   3
  -3 -12  13-135.314 78.2378   3
  -3  12  13 62.6051 61.1222   9
  -3 -12  12 542.452 116.201   3
  -3  12  12 522.837 96.7045   9
  -3 -12  11 16.2568 55.3769   6
  -3  12  11-58.3277 70.5070   9
  -3 -12  11 13.0483 74.4033   3
  -3 -12  10 3740.06 257.569   6
  -3 -12  10 3619.99 277.061   3
  -3  12  10 3661.81 263.936   9
  -3 -12   9 795.171 131.665   6
  -3  12   9 498.761 110.131   9
  -3 -12   9 740.598 149.352   3
  -3 -12   8 2185.06 226.997   3
  -3 -12   8 2216.67 217.875   6
  -3  12   8 2031.77 204.008   9
  -3 -12   7 4298.90 308.837   3
  -3  12   7 4592.53 269.426   5
  -3  12   7 4240.02 286.983   9
  -3 -12   7 4682.96 322.437   6
   3 -12  -6 556.298 138.028   6
  -3 -12   6 588.171 137.893   6
  -3  12   6 503.076 114.818   9
  -3 -12   6 481.278 126.714   3
  -3  12   6 578.491 109.371   5
  -3 -12   5 3669.64 307.218   6
  -3 -12   5 4075.80 299.322   3
   3 -12  -5 4050.73 307.607   6
  -3  12   5 3779.52 266.487   5
  -3  12   5 3637.23 267.502   9
  -3 -12   4 132.038 106.000   6
   3 -12  -4 355.126 111.896   6
  -3  12   4 96.4112 69.4581   5
  -3 -12   3 4524.84 346.840   6
  -3  12   3 4162.90 299.383   5
   3 -12  -3 4480.59 344.538   6
   3 -12  -2-8.93683 85.5593   6
  -3 -12   2 94.9053 121.782   6
  -3  12   2-58.3388 91.1111   5
  -3 -12   1 4976.05 366.587   6
   3 -12  -1 4808.61 362.664   6
  -3 -12   0 2928.97 288.798   6
   3 -12   0 2714.38 274.709   6
   3 -12   1 984.308 183.007   6
  -3 -12  -1 1178.89 196.964   6
   3 -12   2 5739.19 403.678   6
  -3 -12  -2 5238.57 366.554   6
   3 -12   3 28.4297 89.8981   6
  -3 -12  -3 113.919 95.2993   6
   3 -12   4 35.2656 88.6528   6
  -3 -12  -4 50.1537 85.5700   6
   3 -12   5 821.569 143.442   6
  -3 -12  -5 767.114 137.754   6
   3 -12   6 493.801 132.165   6
  -3 -12  -6 482.899 114.884   6
  -3 -12  -7 7827.95 394.736   6
   3 -12   7 7441.38 427.934   6
   3 -12   8 217.988 90.6666   6
  -3 -12  -8 388.047 97.6136   6
   3  12   8 406.014 99.9397   8
   3  12   9 2366.73 206.867   8
   3  12  10 220.504 99.8285   9
   3  12  10 282.771 91.9927   8
   3  12  11 3920.28 281.295   9
   3  12  11 3653.36 244.220   8
   3 -12  11 3278.05 217.733   4
   3 -12  12 530.397 93.8589   4
   3  12  12 560.288 119.050   9
   3  12  12 518.064 101.749   8
   3 -12  13 292.465 71.2024   4
   3  12  13 291.636 84.2085   9
   3  12  13 124.312 51.8030   8
   3  12  14 3274.16 212.677   9
   3  12  14 2947.39 195.719   8
   3 -12  14 3025.41 192.124   4
   3  12  15 1107.29 109.906   9
   3  12  15 946.796 105.497   8
   3 -12  15 1158.15 114.993   4
  -3  13  12 341.281 64.2581   9
  -3 -13  12 219.334 58.0015   4
  -3  13  11 2546.87 162.045   9
  -3 -13  11 1832.70 147.691   4
  -3  13  10 4551.24 226.616   9
  -3 -13  10 3642.37 215.690   4
  -3 -13   9 559.960 92.2170   6
  -3  13   9 627.356 87.3810   9
  -3 -13   8 46.3105 54.3803   6
  -3  13   8 36.3811 41.7246   9
  -3  13   7 49.6776 45.8456   9
  -3 -13   7 161.126 77.6789   6
  -3 -13   6 206.482 77.6062   6
  -3 -13   5 330.938 95.4802   6
  -3  13   5 44.2457 56.9452   5
  -3 -13   4 2651.47 229.608   6
  -3  13   4 2350.54 188.763   5
  -3 -13   3 5844.48 344.732   6
  -3  13   3 5303.10 291.111   5
   3 -13  -3 5338.04 323.068   6
  -3 -13   2 10157.4 465.508   6
  -3  13   2 9555.62 410.526   5
   3 -13  -2 10100.7 460.689   6
  -3 -13   1 2307.41 219.501   6
  -3  13   1 2248.50 212.136   5
   3 -13  -1 2234.01 220.989   6
   3 -13   0 1776.78 199.729   6
  -3 -13   0 1805.59 192.816   6
  -3  13   0 1465.10 169.173   5
  -3 -13  -1 2439.21 228.597   6
  -3  13  -1 2213.20 201.190   5
   3 -13   1 2420.07 233.185   6
  -3 -13  -2 6210.15 354.102   6
  -3  13  -2 5703.49 326.037   5
   3 -13   2 6509.12 374.850   6
   3 -13   3 1728.49 194.556   6
  -3 -13  -3 1834.50 189.817   6
   3 -13   4 470.519 113.977   6
  -3 -13  -4 496.736 112.977   6
  -3 -13  -5 2121.41 189.208   6
   3 -13   5 1825.54 195.132   6
   3  13   6 1008.33 152.625   9
  -3 -13  -6 1024.24 129.121   6
  -3 -13  -7-5.58498 50.2862   6
   3  13   7 63.0103 74.3560   9
   3  13   8 19.7248 63.5676   9
   3  13   9-21.8438 59.3719   9
   3  13  10-83.6541 54.1012   9
  -3  13 -10 8.75502 55.0235   5
   3  13  11 117.671 58.5532   9
  -3  13 -11 44.6242 46.2179   5
   3  13  12 7.81489 42.0400   9
  -3  13 -12 69.7741 39.1680   5
   3  13  13 49.8317 34.5062   9
  -3 -14   7 594.943 76.1336   6
  -3 -14   6 1559.79 129.064   6
  -3 -14   5 22.8038 42.9790   6
  -3 -14   4 649.460 96.8426   6
  -3 -14   3 245.226 76.5969   6
  -3 -14   2 103.371 57.5888   6
  -3  14   2 52.2631 45.9709   5
  -3 -14   1 407.515 83.6870   6
  -3  14   1 411.956 73.1600   5
  -3 -14   0 1716.47 156.647   6
  -3  14   0 1831.81 142.384   5
  -3 -14  -1 321.072 78.5955   6
   3  14   1 259.618 71.8607   9
  -3  14  -1 324.590 68.2517   5
  -3 -14  -2 1690.45 147.503   6
  -3  14  -2 1789.25 144.906   5
  -3 -14  -3 607.445 87.3628   6
   3  14   3 581.334 87.5315   9
  -3  14  -3 603.233 90.6390   5
  -3 -14  -4 6840.66 277.412   6
  -3  14  -4 6653.81 279.240   5
   3  14   5 1028.69 115.877   9
  -3  14  -5 1019.98 109.069   5
  -3 -14  -5 1120.49 103.057   6
  -3  14  -6 4599.87 219.721   5
   3  14   6 4350.61 224.661   9
   3  14   7 978.908 103.990   9
  -3  14  -7 715.563 86.6233   5
   3  14   8 595.318 79.8385   9
  -3  14  -8 503.126 70.6554   5
  -4   0  28 1614.06 141.097  11
  -4   0  27 4.79979 60.4624  11
  -4   0  26 7556.79 368.495  11
  -4   0  25-3.67881 72.5136  11
  -4   0  25 18.8771 88.3615   8
  -4   0  24-9.32689 90.6336   8
  -4   0  24 78.5567 82.6842  11
  -4   0  23-7.16140 83.0548  11
  -4   0  23-43.9023 113.118   8
  -4   0  22 9783.08 509.381  11
  -4   0  22 8103.55 534.195   8
  -4   0  21-5.64449 86.4914  11
  -4   0  21 7.41557 98.8988   8
  -4   0  20 607.628 171.698   8
  -4   0  19 88.7568 111.689   8
  -4   0  18 1491.09 187.972   5
  -4   0  18 1158.46 221.353   8
  -4   0  17-107.214 232.592   2
  -4   0  17 12.9728 63.4779   5
  -4   0  17 227.154 134.478   8
  -4   0  16 10972.6 509.383   5
  -4   0  16 10940.6 609.421   8
  -4   0  15 1.39368 137.211   2
  -4   0  15-85.9161 69.3721   5
  -4   0  15 99.0012 116.255   8
  -4   0  14 27286.3 1576.31   2
  -4   0  13-320.101 194.689   2
  -4   0  12 21570.4 1296.57   2
   4   0 -11 364.199 157.369   1
  -4   0  11 83.9232 161.298   2
  -4   0  10 53681.8 1985.69   2
   4   0 -10 55794.4 1891.91   1
   4   0  -9 69.4443 126.198   1
  -4   0   9 212.491 162.495   2
  -4   0   8 5829.82 572.659   2
   4   0  -8 6362.48 599.768   1
   4   0  -7-41.7882 119.244   1
  -4   0   7-156.258 134.508   2
  -4   0   6 48297.1 1563.80   2
   4   0  -6 43282.0 1623.21   1
   4   0  -5-144.514 172.064   1
  -4   0   5-43.7189 100.140   2
  -4   0   4 4612.84 403.389   2
   4   0  -4 4198.99 478.044   1
   4   0  -3 86.9647 138.641   1
  -4   0   3-145.002 101.922   2
   4   0  -2 49198.9 1768.44   1
  -4   0   2 53730.0 1420.47   2
   4   0  -1 3.01153 140.866   1
  -4   0   1-63.6841 85.6245   2
   4   0   0 292.138 174.017   1
  -4   0   0 681.824 135.503   2
   4   0   1 31.3814 73.1841  12
   4   0   1-37.9129 154.266   1
  -4   0  -1 100.185 70.7709   2
   4   0   2 2035.44 264.467  12
   4   0   2 2255.24 368.190   1
   4   0   3-11.6637 78.8110  12
   4   0   3-87.2706 184.863   1
   4   0   4 3161.18 354.780  12
   4   0   4 2772.53 395.975   1
   4   0   5-250.093 130.628  12
   4   0   5-25.6421 124.633   1
   4   0   6 2111.03 358.893  12
   4   0   6 2246.32 371.919   1
   4   0   7-67.0901 113.453  12
   4   0   7 46.2630 102.281   1
   4   0   8 16893.9 1043.62  12
   4   0   8 16118.2 964.888   1
   4   0   9-5.75316 67.8241   1
   4   0   9 82.5743 123.046  12
   4   0  10 9451.46 839.494  12
   4   0  10 10049.1 746.991   1
   4   0  11-16.8863 120.511  12
   4   0  12 55306.2 2313.65  12
   4   0  13 120.867 133.274  12
   4   0  14 40618.9 2110.44  12
   4   0  15 89.2593 58.8554   4
   4   0  15-74.5052 99.2238  11
   4   0  15 34.4828 147.550  12
   4   0  15-11.1559 83.4131   7
   4   0  16-67.6292 76.2307   4
   4   0  16 75.0003 187.502  12
   4   0  16 21.4776 86.9811  11
   4   0  16 59.7415 73.4400   7
   4   0  17 242.000 93.8332   4
   4   0  17-57.1027 221.942  12
   4   0  17 43.0249 105.647  11
   4   0  17 63.5130 97.0146   7
   4   0  18 75724.2 1835.40  11
   4   0  18 77025.8 1769.06   7
   4   0  19 69.9213 102.580  11
   4   0  19 14.8727 83.8913   7
   4   0  20-125.875 139.985  11
   4   0  20 4.85326 92.1883   7
   4   0  21-8.76325 95.4637  11
   4   0  21-115.709 93.8505   7
   4   0  22 229.187 138.222  11
   4   0  22 180.136 122.303   7
   4   0  23 35.1477 82.4107   7
   4   0  23-49.7626 107.632  11
   4   0  24-19.8815 90.5178  11
   4   0  24 32.1345 82.1094   7
   4   0  25-23.2856 80.7780  11
   4   0  25-52.1212 78.6541   7
   4   0  26-0.25913 77.3806  11
   4   0  26 121.168 80.1360   7
   4   0  27-7.63752 55.5080   7
  -4  -1  28 157.625 56.3473  11
  -4   1  28 179.523 59.5849  11
  -4  -1  27 633.949 109.551  11
  -4   1  27 599.976 98.1127  11
  -4  -1  26-67.1754 66.9418  11
  -4   1  26 73.3714 67.8793  11
  -4   1  26 6.35199 66.6572   8
  -4   1  25 2251.30 241.731   8
  -4  -1  25 2450.88 227.205  11
  -4   1  25 2499.08 222.595  11
  -4  -1  24 6981.99 396.816  11
  -4   1  24 6840.89 388.301  11
  -4  -1  24 5612.52 379.347   8
  -4   1  24 5675.88 407.439   8
  -4   1  23 200.821 103.265  11
  -4   1  23 55.8931 96.0652   8
  -4  -1  23 173.272 92.7259  11
  -4  -1  23 166.576 117.079   8
  -4  -1  22 212.590 111.560  11
  -4   1  22 217.120 109.064  11
  -4  -1  22 251.322 124.850   8
  -4   1  22 309.731 139.970   8
  -4  -1  21 89.8760 99.0397  11
  -4   1  21 255.863 113.993  11
  -4  -1  21 245.993 132.084   8
  -4   1  21 311.454 154.296   8
  -4  -1  20 8644.21 489.461  11
  -4  -1  20 6865.37 501.867   8
  -4   1  20 7375.74 528.320   8
  -4  -1  19 798.010 148.232   5
  -4  -1  19 1034.78 211.693   8
  -4   1  19 631.355 182.448   8
  -4  -1  18 3408.80 283.070   5
  -4  -1  18 3594.10 358.562   8
  -4   1  18 3100.14 351.974   8
  -4  -1  17 10574.4 505.452   5
  -4   1  17 10899.2 498.917   5
  -4  -1  17 11060.8 626.015   8
  -4   1  17 11958.5 671.367   8
  -4  -1  17 11924.7 1124.43   2
  -4   1  17 12223.3 1154.50   2
  -4  -1  16 1847.94 442.971   2
  -4   1  16 1487.95 403.384   2
  -4  -1  16 1205.00 176.908   5
  -4   1  16 1253.46 174.810   5
  -4  -1  16 973.711 200.830   8
  -4   1  16 952.149 202.489   8
  -4  -1  15 3105.44 263.008   5
  -4   1  15 2578.27 235.349   5
  -4   1  15 3471.79 337.025   8
  -4  -1  15 2924.96 533.463   2
  -4   1  15 2974.76 543.927   2
  -4  -1  15 2957.11 325.406   8
  -4  -1  14 1060.87 276.056   2
  -4   1  14 1753.33 431.501   2
  -4  -1  13-9.35777 139.383   2
  -4   1  13 410.537 186.002   2
  -4   1  12 6991.33 749.253   2
  -4  -1  12 6443.43 708.361   2
  -4   1  11 37577.9 1717.60   2
   4   1 -11 38686.5 1574.70   1
  -4  -1  11 35451.3 1614.19   2
  -4  -1  10 80160.4 2414.91   2
   4  -1 -10 78243.4 2266.14   1
   4   1 -10 73665.6 2314.55   1
  -4   1  10 74656.0 2460.89   2
  -4  -1   9 76959.4 2261.06   2
  -4   1   9 71383.8 2309.39   2
   4   1  -9 73339.5 2277.32   1
   4  -1  -9 70510.1 2174.51   1
  -4  -1   8 874.091 222.261   2
  -4   1   8 953.250 270.772   2
   4   1  -8 891.201 233.406   1
   4  -1  -8 988.836 244.649   1
   4   1  -7 26857.2 1278.20   1
   4  -1  -7 25718.3 1223.93   1
  -4  -1   7 28590.0 1182.02   2
  -4   1   7 29604.9 1286.16   2
  -4  -1   6 4336.74 416.762   2
   4   1  -6 3893.34 471.549   1
   4  -1  -6 3772.48 450.757   1
  -4   1   6 3481.60 430.453   2
   4   1  -5 78.8109 123.699   1
  -4  -1   5 79.4172 82.6778   2
   4  -1  -5-47.2631 125.219   1
  -4   1   5 57.2780 107.387   2
  -4  -1   4 6412.39 452.294   2
   4   1  -4 5909.47 576.073   1
  -4   1   4 7034.03 565.926   2
   4  -1  -4 6776.10 617.596   1
  -4  -1   3 32151.4 1003.04   2
   4   1  -3 30232.7 1335.95   1
  -4   1   3 32562.2 1201.62   2
   4  -1  -3 29517.4 1303.50   1
  -4  -1   2 112511. 2157.07   2
   4   1  -2 110580. 2829.62   1
  -4   1   2 107256. 2501.90   2
   4  -1  -2 105940. 2774.79   1
   4  -1  -1 5670.99 571.655   1
   4   1  -1 6515.70 592.990   1
  -4   1   1 5762.22 462.222   2
   4   1   0 5437.08 348.526  12
   4   1   0 4888.32 530.642   1
   4  -1   0 5137.27 529.630   1
  -4   1   0 4575.34 395.528   2
   4   1   1 2118.59 349.932   1
   4  -1   1 2070.37 354.835   1
   4   1   1 2941.66 290.067  12
   4   1   2 3232.58 318.956  12
   4   1   2 3664.00 444.618   1
   4  -1   2 3727.08 459.807   1
   4   1   3 181.067 132.416  12
   4  -1   3 235.976 115.886  12
   4  -1   3 241.737 139.539   1
   4   1   4 18006.1 993.545   1
   4   1   4 18738.8 898.260  12
   4  -1   4 16067.1 850.374  12
   4  -1   4 18982.5 1040.42   1
   4  -1   5 10188.8 706.172  12
   4   1   5 11650.8 827.827   1
   4  -1   5 10826.2 798.086   1
   4   1   6 10557.1 739.348  12
   4  -1   6 9449.42 708.454  12
   4  -1   6 10705.3 791.218   1
   4   1   6 11090.6 768.591   1
   4   1   7 1917.74 324.673  12
   4  -1   7 1843.54 347.107   1
   4   1   7 1839.65 318.521   1
   4  -1   7 1718.17 339.296  12
   4   1   8 31200.4 1436.19  12
   4  -1   8 31482.1 1456.19  12
   4   1   8 31677.6 1346.34   1
   4  -1   8 31187.4 1408.86   1
   4   1   9 1397.67 270.771   1
   4  -1   9 1243.40 310.701  12
   4   1   9 1335.36 317.431  12
   4  -1   9 1272.48 287.900   1
   4   1  10 10243.7 876.308  12
   4  -1  10 11279.8 923.702  12
   4   1  10 9213.50 706.923   1
   4  -1  10 9737.59 765.640   1
   4   1  11 1847.87 389.649  12
   4  -1  11 2040.68 414.178  12
   4  -1  11 1543.39 280.349   1
   4   1  12 9889.46 948.064  12
   4  -1  12 8544.82 872.075  12
   4   1  13 584.948 278.436  12
   4  -1  13 768.714 264.381  12
   4  -1  14 173.586 88.1793  11
   4   1  14 23.8250 61.8307   7
   4   1  15 12535.1 1195.41  12
   4  -1  15 12705.6 651.926  11
   4   1  15 12043.2 591.347  11
   4  -1  15 12451.1 562.677   7
   4   1  15 13406.3 592.729   7
   4  -1  15 12111.8 575.248   4
   4   1  16 12704.4 1228.42  12
   4  -1  16 12357.9 1230.41  12
   4   1  16 11779.8 592.336  11
   4  -1  16 12482.3 634.121  11
   4  -1  16 12408.6 573.982   7
   4   1  16 12319.7 583.741   7
   4  -1  16 11753.1 566.661   4
   4   1  17 35735.3 2153.17  12
   4  -1  17 30408.4 2004.40  12
   4  -1  17 31621.1 1081.70  11
   4   1  17 31580.3 1040.76  11
   4  -1  17 33485.9 1003.78   7
   4   1  17 32484.0 1020.25   7
   4  -1  17 31359.7 990.739   4
   4   1  18 2318.94 264.698  11
   4  -1  18 2919.42 314.871  11
   4  -1  18 3204.87 292.353   7
   4   1  18 2916.41 291.400   7
   4  -1  18 2899.12 274.808   4
   4   1  19 15089.1 700.936  11
   4  -1  19 15481.9 734.323  11
   4  -1  19 15718.8 675.286   7
   4   1  19 15608.8 691.872   7
   4  -1  19 15033.3 637.409   4
   4  -1  20 1593.68 205.555   4
   4   1  20 1442.76 218.662  11
   4  -1  20 1476.25 237.314  11
   4  -1  20 1710.10 224.897   7
   4   1  20 1418.95 212.350   7
   4   1  21 14132.2 655.823  11
   4  -1  21 14128.4 695.780  11
   4  -1  21 14519.5 638.934   7
   4   1  21 14304.7 654.538   7
   4   1  22 83.4937 87.6520  11
   4  -1  22 25.3263 113.975  11
   4  -1  22-272.007 129.359   7
   4   1  22 14.4944 108.491   7
   4   1  23 11353.5 547.393  11
   4  -1  23 10604.8 515.367   7
   4   1  23 11401.9 556.266   7
   4  -1  23 11847.0 586.468  11
   4  -1  24 1900.92 226.754  11
   4   1  24 2132.57 229.976  11
   4  -1  24 1947.43 212.420   7
   4   1  24 1990.09 224.772   7
   4  -1  25 656.662 143.203  11
   4   1  25 653.236 121.726  11
   4  -1  25 525.665 116.761   7
   4   1  25 588.070 120.594   7
   4  -1  26-30.6556 63.4388   7
   4   1  26-30.4691 71.4421   7
   4  -1  26-77.7774 74.7155  11
   4  -1  27 527.182 119.817  11
   4   1  27 50.8051 58.4577   7
   4   1  28 185.771 64.2744   7
  -4   2  28 16.0325 35.0660  11
  -4  -2  28 108.274 56.3990  11
  -4  -2  27 1362.34 140.250  11
  -4   2  27 1168.40 122.688  11
  -4   2  27 952.445 133.867   8
  -4  -2  26 205.943 83.2881  11
  -4   2  26 253.128 79.6168  11
  -4   2  26 39.8960 80.6752   8
  -4   2  25 7427.42 368.051  11
  -4  -2  25 8049.74 399.363  11
  -4   2  25 6999.49 425.535   8
  -4  -2  24 182.203 93.9375  11
  -4   2  24 283.008 100.155  11
  -4   2  24 289.493 129.536   8
  -4   2  23 134.235 119.001   8
  -4  -2  23 155.187 99.0830  11
  -4   2  23 215.048 95.6628  11
  -4  -2  23 142.754 84.0736   3
  -4  -2  22 4283.89 328.642  11
  -4   2  22 4196.59 319.509  11
  -4   2  22 4132.33 378.777   8
  -4   2  21 76.3494 81.1157  11
  -4  -2  21 105.866 98.0846  11
  -4  -2  21 162.499 113.662   8
  -4   2  21-7.51947 112.202   8
  -4  -2  20 2739.52 274.880  11
  -4  -2  20 2266.93 280.570   8
  -4   2  20 2521.18 310.574   8
  -4  -2  20 2479.27 235.214   5
  -4  -2  19 5717.22 390.508  11
  -4  -2  19 5477.92 357.667   5
  -4  -2  19 4756.63 410.760   8
  -4   2  19 4859.09 439.942   8
  -4  -2  18 796.308 155.404   5
  -4  -2  18 767.232 193.948   8
  -4   2  18 679.379 185.353   8
  -4   2  17 8870.57 998.926   2
  -4  -2  17 7605.37 438.642   5
  -4  -2  17 8125.20 933.460   2
  -4   2  17 7681.65 537.822   8
  -4  -2  17 6531.99 476.884   8
  -4  -2  16 1629.22 409.294   2
  -4  -2  16 1121.78 172.596   5
  -4   2  16 1353.04 406.048   2
  -4   2  16 954.391 145.938   5
  -4  -2  16 750.976 182.305   8
  -4   2  16 1183.26 216.460   8
  -4  -2  15 17.7345 79.8032   5
  -4   2  15 145.462 199.747   2
  -4  -2  15 118.890 118.101   8
  -4   2  15 36.8554 84.7264   8
  -4  -2  15 135.146 159.897   2
  -4  -2  14 393.971 129.602   2
  -4   2  14 366.139 112.505   9
  -4   2  14 239.857 179.333   2
  -4   2  14 356.198 124.397   8
  -4   2  13 5882.01 739.053   2
  -4  -2  13 5302.98 678.321   2
   4   2 -12 234.984 118.601   1
  -4  -2  12-47.1612 142.964   2
  -4   2  12 144.113 220.003   2
   4   2 -11 9280.21 800.259   1
  -4   2  11 8618.28 831.375   2
  -4  -2  11 9205.22 797.849   2
   4  -2 -10 186.262 96.6704   1
  -4  -2  10 256.415 150.131   2
  -4   2  10 355.156 185.151   2
   4   2 -10 639.074 243.884   1
  -4   2   9 4671.30 569.483   2
   4  -2  -9 4517.56 501.594   1
  -4  -2   9 4002.54 461.424   2
   4   2  -9 4943.47 559.325   1
   4   2  -8 8318.26 748.361   1
  -4   2   8 9250.56 769.566   2
  -4  -2   8 10027.1 694.776   2
   4  -2  -8 7858.30 669.199   1
  -4   2   7 51274.8 1879.79   2
   4  -2  -7 52613.0 1825.35   1
   4   2  -7 49922.2 1892.08   1
  -4  -2   7 55025.2 1669.89   2
   4   2  -6 7163.86 658.507   1
  -4   2   6 6517.38 613.538   2
   4  -2  -6 7045.98 622.747   1
  -4  -2   6 7614.28 536.148   2
  -4   2   5 2904.63 400.592   2
   4   2  -5 3186.15 456.332   1
  -4  -2   5 3426.70 338.928   2
   4  -2  -5 2735.28 390.807   1
   4   2  -4 46610.4 1744.64   1
  -4   2   4 45199.3 1650.83   2
   4  -2  -4 45145.1 1678.22   1
  -4   2   3 34980.0 1369.37   2
   4  -2  -3 34558.7 1444.49   1
   4   2  -3 35547.8 1485.08   1
   4  -2  -2 863.722 402.293   1
  -4   2   2 439.655 238.085   2
   4   2  -2 538.354 237.011   1
   4   2  -1 96361.1 2649.03   1
   4   2  -1 102592. 2055.37  12
   4   2   0 53138.6 1845.40   1
   4   2   0 55972.9 1443.29  12
   4  -2   0 51159.5 1850.74   1
   4   2   1 21427.2 1114.90   1
   4   2   1 21104.7 859.239  12
   4  -2   1 19868.5 1115.46   1
   4   2   2 714.088 181.823  12
   4  -2   2 558.056 233.540   1
   4   2   2 811.064 246.230   1
   4   2   3 23459.5 1169.09   1
   4   2   3 24492.6 1040.84  12
   4  -2   3 25153.0 1248.15   1
   4   2   4 27207.1 1170.28  12
   4   2   4 25575.2 1216.86   1
   4  -2   4 24691.2 1269.10   1
   4   2   5 3712.26 443.134  12
   4   2   5 3318.35 435.582   1
   4  -2   5 3891.67 510.622   1
   4   2   6 17153.8 981.409  12
   4   2   6 15057.1 915.374   1
   4  -2   6 14230.2 971.915   1
   4   2   7 612.059 215.679  12
   4   2   7 575.010 189.607   1
   4  -2   7 613.793 232.332   1
   4   2   8 13368.7 939.551  12
   4   2   8 12347.7 822.249   1
   4  -2   8 12528.2 906.183   1
   4  -2   9 16286.1 1103.56  12
   4   2   9 16411.8 939.846   1
   4  -2   9 15853.4 1041.70   1
   4   2  10 9664.72 862.886  12
   4  -2  10 9135.34 851.644  12
   4  -2  10 9047.33 782.204   1
   4   2  11 1731.44 382.415  12
   4  -2  11 1767.22 397.638  12
   4  -2  11 2043.58 371.158   1
   4   2  12 2753.01 517.549  12
   4   2  13 17870.2 1327.64  12
  -4   2 -14 552.254 258.920  13
   4   2  14 595.079 275.165  12
   4  -2  14 127.804 85.0908   4
   4  -2  14 342.479 117.326  11
   4   2  14 397.044 112.306   7
   4   2  15 3446.33 691.896  12
   4  -2  15 2972.49 307.475  11
   4  -2  15 2939.75 258.543   7
   4   2  15 3038.09 288.632   7
   4  -2  15 2818.15 278.215   4
   4   2  16 395.608 248.695  12
   4   2  16 229.677 108.303  11
   4  -2  16-26.5507 119.025  11
   4  -2  16-28.7576 65.6021   7
   4  -2  16 171.237 102.165   4
   4   2  16 252.746 104.030   7
   4   2  17 2001.73 529.557  12
   4  -2  17 2074.23 249.620   4
   4  -2  17 2288.47 274.385  11
   4   2  17 1947.04 239.910  11
   4  -2  17 1979.65 227.353   7
   4   2  17 2137.75 251.870   7
   4  -2  18 979.613 173.537   4
   4   2  18 947.723 181.063  11
   4  -2  18 802.065 187.496  11
   4  -2  18 845.024 163.521   7
   4   2  18 1076.83 179.173   7
   4  -2  19 174.360 78.0844   4
   4   2  19 50.4764 82.8268  11
   4  -2  19 154.034 118.418  11
   4  -2  19 85.5067 73.4279   7
   4   2  19 69.3248 92.2001   7
   4  -2  20 832.732 151.430   4
   4   2  20 774.469 151.201  11
   4  -2  20 944.437 192.462  11
   4  -2  20 838.725 157.788   7
   4   2  20 939.117 183.205   7
   4  -2  21 2015.82 219.079   4
   4  -2  21 2617.31 296.541  11
   4   2  21 2670.44 267.789  11
   4  -2  21 2402.42 244.951   7
   4   2  21 2554.12 276.254   7
   4  -2  22 150.834 89.2654   4
   4   2  22 84.4521 82.7306  11
   4  -2  22 107.769 116.488  11
   4  -2  22 99.2963 73.3604   7
   4   2  22 194.838 118.455   7
   4  -2  23 6264.90 434.795  11
   4   2  23 5965.18 365.066  11
   4  -2  23 5590.13 353.997   7
   4   2  23 5839.11 394.175   7
   4  -2  24 5715.96 389.260  11
   4  -2  24 5130.81 324.843   7
   4   2  24 5653.30 368.103   7
   4  -2  25 543.852 136.689  11
   4  -2  25 447.310 98.0872   7
   4   2  25 638.893 136.293   7
   4  -2  26 26.3025 81.1726  11
   4   2  26-71.5501 79.5992   7
   4  -2  27 4003.54 251.829  11
   4   2  27 3172.94 220.003   7
   4   2  28 725.435 98.3121   7
  -4  -3  28 1098.47 106.755  11
  -4  -3  27 764.439 104.810  11
  -4   3  27 648.425 113.217   8
  -4  -3  26 606.369 107.210  11
  -4   3  26 491.668 118.858   8
  -4   3  26 624.672 91.6420  11
  -4  -3  25 159.700 70.4346  11
  -4   3  25 176.032 67.0646  11
  -4   3  25 65.2962 90.4335   8
  -4  -3  24 3052.37 248.925  11
  -4   3  24 3008.63 229.252  11
  -4   3  24 2850.84 293.792   8
  -4   3  23 1194.23 164.838  11
  -4   3  23 1209.14 209.449   8
  -4  -3  23 848.073 137.538   3
  -4  -3  23 1142.72 164.508  11
  -4  -3  22 6168.32 382.889  11
  -4   3  22 5165.38 350.890  11
  -4  -3  22 4736.94 343.550   3
  -4   3  22 5391.95 434.003   8
  -4  -3  21-88.5661 99.9397  11
  -4   3  21-29.1935 76.9598  11
  -4   3  21-62.2829 111.406   8
  -4  -3  21-3.29422 76.8304   3
  -4  -3  20 1397.76 201.137  11
  -4   3  20 1231.21 188.264  11
  -4   3  20 1322.88 250.196   8
  -4  -3  19 7355.92 442.714  11
  -4  -3  19 6763.13 414.140   5
  -4  -3  18-21.9929 80.8211  11
  -4  -3  18 206.574 107.860   5
  -4   3  18 95.2551 122.440   8
  -4  -3  17 3435.24 578.682   2
  -4  -3  17 3167.02 290.408   5
  -4   3  17 3813.80 336.239   9
  -4   3  17 3117.13 345.467   8
  -4  -3  17 2634.15 299.714   8
  -4  -3  16 1705.50 214.461   5
  -4  -3  16 1581.53 237.412   8
  -4   3  16 1786.63 265.272   8
  -4   3  16 2102.65 253.904   9
  -4   3  15 13910.1 1225.58   2
  -4  -3  15 12725.1 562.983   5
  -4   3  15 11447.6 511.424   5
  -4   3  15 12971.8 613.202   9
  -4  -3  15 10297.1 583.632   8
  -4   3  15 13145.0 669.795   8
  -4  -3  15 11700.9 1069.55   2
  -4  -3  14 2405.53 494.647   2
  -4   3  14 2219.60 244.875   9
  -4   3  14 1862.16 456.774   2
  -4  -3  14 1667.31 233.353   8
  -4   3  14 1931.61 259.831   8
  -4  -3  14 2294.67 231.605   5
  -4   3  13 6269.58 402.611   9
  -4   3  13 5941.38 763.481   2
  -4  -3  13 6013.81 723.626   2
  -4  -3  12 413.462 246.401   2
  -4   3  12 347.164 226.240   2
   4   3 -12 387.917 233.332   1
   4   3 -11 4888.68 613.435   1
   4   3 -11 6225.98 717.567  13
  -4   3  11 5187.51 684.997   2
  -4  -3  11 4990.40 602.373   2
   4   3 -10 53955.2 2209.48  13
  -4   3  10 54705.0 2187.01   2
  -4  -3  10 52231.0 1910.04   2
   4   3 -10 54745.7 2090.20   1
  -4  -3   9 2751.93 392.180   2
   4   3  -9 2805.15 484.670  13
  -4   3   9 3009.63 489.983   2
   4  -3  -9 3092.26 421.963   1
   4   3  -9 2887.94 460.616   1
   4   3  -8 1511.65 368.204  13
  -4  -3   8 1120.71 256.742   2
   4  -3  -8 1703.87 319.830   1
  -4   3   8 1413.84 321.110   2
   4   3  -8 1377.38 308.971   1
   4   3  -7 2860.99 482.798  13
  -4  -3   7 2676.53 344.756   2
   4  -3  -7 3289.91 442.119   1
  -4   3   7 2833.37 461.157   2
   4   3  -7 2698.60 442.699   1
   4   3  -6 1196.38 327.012  13
   4  -3  -6 1361.17 312.999   1
  -4   3   6 936.139 249.459   2
   4  -3  -5 5428.28 569.527   1
  -4   3   5 5201.10 582.170   2
   4   3  -5 6016.99 685.493  13
   4   3  -4 598.786 278.451  13
   4  -3  -4 744.891 242.727   1
  -4   3   4 521.753 187.495   2
  -4   3   3 3950.14 481.127   2
   4  -3  -3 4264.86 530.396   1
   4  -3  -2 87618.1 2580.21   1
   4   3  -2 88002.6 2606.59   1
   4   3  -1 121672. 2651.32  12
   4  -3  -1 115758. 3160.34   1
   4   3  -1 122305. 3175.02   1
   4   3   0 7150.77 523.214  12
   4  -3   0 7470.49 727.555   1
   4   3   0 6844.24 668.024   1
   4   3   1 30385.6 1187.17  12
   4  -3   1 27412.1 1382.87   1
   4   3   1 30363.3 1388.75   1
   4   3   2 188353. 4168.45   1
   4   3   2 189444. 3857.65  12
   4  -3   2 182034. 4243.55   1
   4   3   3 10035.9 702.186  12
   4   3   3 8727.03 728.706   1
   4  -3   3 9274.35 801.171   1
   4   3   4 1352.03 274.862  12
   4  -3   4 1095.17 307.198   1
   4   3   4 818.898 240.903   1
   4   3   5 89.2026 93.7178   1
   4  -3   5 114.145 163.171   1
   4   3   5 121.071 150.118  12
   4   3   6 108972. 2959.33  12
   4   3   6 109099. 2883.83   1
   4  -3   6 110492. 3103.73   1
   4   3   7 10248.2 828.536  12
   4   3   7 9865.60 742.790   1
   4  -3   7 8615.39 792.113   1
   4   3   8-3.13224 134.489  12
   4   3   8-158.114 113.521   1
   4  -3   8-31.1417 105.688   1
   4   3   9 7090.79 747.478  12
   4   3   9 6620.16 600.776   1
   4  -3   9 6729.22 701.737   1
   4   3  10 3860.74 580.496  12
   4  -3  10 3071.43 479.144   1
   4   3  11 1816.69 416.160  12
   4   3  12 6541.26 795.221  12
  -4   3 -12 6552.81 860.004  13
  -4   3 -13 883.611 345.424  13
   4   3  13 983.345 346.060  12
   4  -3  13 1399.43 205.683   4
   4  -3  13 1163.41 200.936  11
   4   3  13 1352.95 181.636   7
  -4   3 -14 9090.49 1041.34  13
   4   3  14 9929.76 1047.73  12
   4  -3  14 8217.34 517.976  11
   4   3  14 9105.66 492.970   8
   4   3  14 9767.31 505.525   7
   4  -3  14 9498.10 523.602   4
   4   3  15-136.422 172.915  12
   4  -3  15 84.6121 104.563  11
   4   3  15 105.776 85.7925   8
   4  -3  15 141.369 78.4370   4
   4   3  15 243.311 112.776   7
   4   3  16 2236.53 504.817  12
   4  -3  16 2222.41 264.485   4
   4  -3  16 1699.55 253.573  11
   4   3  16 1931.53 248.084   8
   4   3  16 2455.18 261.105   7
   4  -3  17 5259.82 435.460  11
   4   3  17 5714.83 388.885   8
   4   3  17 5000.10 376.630   7
   4  -3  17 5640.14 415.855   4
   4  -3  18 107.723 137.948  11
   4   3  18 52.6558 96.8424   8
   4  -3  18 315.865 128.968   4
   4   3  18 246.575 90.0334   7
   4  -3  19 1460.30 207.927   4
   4  -3  19 1652.58 252.814  11
   4  -3  19 1172.29 173.608   7
   4   3  19 1477.33 228.296   7
   4  -3  20 2856.32 317.862  11
   4  -3  20 2892.19 264.031   7
   4   3  20 2987.29 300.911   7
   4  -3  20 2684.54 269.834   4
   4  -3  21 82.1226 86.5367   4
   4  -3  21 103.951 120.796  11
   4  -3  21 119.821 65.0770   7
   4   3  21 17.7728 103.041   7
   4  -3  22 1646.22 237.809  11
   4  -3  22 1302.73 174.587   4
   4  -3  22 1572.37 179.528   7
   4   3  22 1751.18 224.028   7
   4  -3  23 6368.87 440.054  11
   4  -3  23 5964.60 340.544   7
   4   3  23 6273.47 396.554   7
   4  -3  23 5451.82 327.522   4
   4  -3  24 16.3674 103.232  11
   4   3  24-123.188 96.1932   7
   4  -3  25 94.8332 91.9425  11
   4   3  25-20.2073 83.8818   7
   4   3  26 145.145 78.6528   7
   4  -3  26 376.767 108.643  11
   4   3  27 86.5730 55.4481   7
   4   3  28 422.415 74.2097   7
  -4  -4  27 1467.79 122.047  11
  -4   4  27 1269.97 141.332   8
  -4  -4  26 737.090 102.181  11
  -4   4  26 791.151 136.106   8
  -4  -4  25 5754.77 305.078  11
  -4   4  25 4971.37 350.969   8
  -4  -4  24 2489.93 211.581  11
  -4   4  24 1977.33 174.260  11
  -4   4  24 2024.65 246.376   8
  -4  -4  23 2337.64 218.146  11
  -4  -4  23 2158.24 208.309   3
  -4   4  23 2061.15 254.563   8
  -4   4  23 2270.10 199.478  11
  -4  -4  22 119.285 81.3327  11
  -4   4  22 84.7301 109.480   8
  -4   4  22 113.053 68.3843  11
  -4  -4  22 205.601 92.6869   3
  -4  -4  21 5022.57 351.760  11
  -4   4  21 4904.46 326.326  11
  -4  -4  21 4531.57 343.317   3
  -4   4  21 5137.42 419.744   8
  -4  -4  20 1639.95 212.041  11
  -4   4  20 1406.09 187.474  11
  -4   4  20 1525.42 250.866   8
  -4  -4  20 1496.13 212.850   3
  -4  -4  19 1582.37 209.641  11
  -4   4  19 1381.37 249.012   8
  -4  -4  18 4.90686 77.4048   5
  -4   4  18 191.115 122.268   9
  -4   4  18-28.0597 105.518   8
  -4  -4  18 10.1337 79.5243  11
  -4  -4  17-69.2411 86.7477  11
  -4  -4  17-90.9366 101.658   5
  -4   4  17 98.5559 81.7556   9
  -4   4  17 35.7800 106.449   8
  -4  -4  16 193.315 100.293  11
  -4  -4  16 162.398 106.263   5
  -4   4  16 163.220 94.2391   9
  -4   4  16-89.2826 121.980   8
  -4  -4  15 333.337 115.764   5
  -4   4  15 356.349 130.570   9
  -4   4  15 448.917 260.743   2
  -4   4  15 180.324 87.2226   8
  -4  -4  14 310.405 205.802   2
  -4  -4  14 285.745 113.581   5
  -4   4  14 229.455 105.179   9
  -4   4  14 160.261 73.1131   5
  -4   4  14 274.981 109.144   8
   4   4 -13 2340.07 477.166  13
  -4  -4  13 2261.37 438.175   2
  -4   4  13 2637.50 238.551   5
  -4   4  13 3140.83 295.560   9
  -4   4  13 3012.17 309.031   8
  -4   4  13 2954.20 559.365   2
  -4  -4  13 2918.34 274.767   5
   4   4 -12 12271.3 1091.79  13
  -4   4  12 12968.3 1130.32   2
   4   4 -12 12668.4 1040.90   1
  -4  -4  12 14061.0 577.411   5
  -4   4  12 12569.1 586.839   9
  -4  -4  12 12345.0 980.866   2
   4   4 -11 2549.36 505.596  13
  -4   4  11 3129.68 551.265   2
   4   4 -11 2718.83 487.654   1
  -4   4  10 7504.04 820.638   2
   4   4 -10 7306.15 832.041  13
   4   4  -9 448.707 255.886  13
  -4   4   9 213.040 221.376   2
  -4   4   8 14127.2 1076.15   2
   4  -4  -8 14255.3 955.450   1
   4   4  -8 14367.7 1148.16  13
   4   4  -7 60252.9 2425.96  13
  -4   4   7 56373.1 2234.36   2
   4  -4  -7 62070.3 2123.94   1
   4   4  -6 5047.27 666.656  13
  -4   4   6 5438.24 649.769   2
   4  -4  -6 5497.29 594.222   1
   4   4  -5 265.844 187.354  13
   4  -4  -5 240.522 183.949   1
  -4   4   5 104.148 144.809   2
   4  -4  -4 9372.26 784.104   1
  -4   4   4 8606.36 772.345   2
   4   4  -4 9355.27 885.037  13
   4   4  -3 6614.81 733.286  13
   4  -4  -3 6982.59 684.505   1
   4   4  -2 239.754 205.211  13
   4  -4  -2 424.789 209.098   1
   4   4  -2 432.465 148.744  12
   4   4  -1 6786.80 737.389  13
   4   4  -1 7158.57 588.606  12
   4  -4  -1 6325.16 665.239   1
   4   4   0 285.144 127.758  12
   4  -4   0 319.730 204.299   1
   4   4   1 3609.33 431.713  12
   4  -4   1 3833.52 527.182   1
   4   4   2 270.777 173.266  12
   4  -4   2-63.3143 149.383   1
   4   4   2 47.7695 134.343   1
   4   4   3 188.211 127.206  12
   4  -4   3 134.967 172.841   1
   4   4   3 258.852 142.998   1
   4   4   4 723.973 222.561  12
   4  -4   4 777.747 286.583   1
   4   4   4 381.120 178.706   1
   4   4   5 15927.7 1014.91   1
   4   4   5 16214.1 1037.78  12
   4  -4   5 15835.6 1108.57   1
   4   4   6 10126.1 791.121   1
   4   4   6 10011.1 850.853  12
   4  -4   6 9677.39 877.448   1
   4   4   7 22260.2 1186.61   1
   4   4   7 22813.7 1310.61  12
   4  -4   7 22629.3 1339.45   1
   4   4   8 26072.7 1455.81  12
   4   4   8 26011.0 1272.29   1
   4  -4   8 25736.7 1471.10   1
   4   4   9 12769.9 1032.95  12
  -4   4  -9 12158.3 1143.97  13
   4   4  10 6434.99 761.497  12
  -4   4 -10 5931.07 805.013  13
  -4   4 -11 497.331 236.913  13
   4   4  11 294.491 130.586  12
  -4   4 -12 43.6053 185.389  13
   4   4  12 239.352 262.264  12
   4  -4  12-43.9075 99.4995  11
   4  -4  12-38.6012 94.2181   4
   4   4  12-34.9484 76.4628   7
  -4   4 -13 763.330 314.051  13
   4   4  13 492.587 203.196  12
   4  -4  13 707.675 166.134  11
   4  -4  13 1011.96 183.576   4
   4   4  13 1015.67 171.423   7
   4   4  14 4335.39 707.802  12
   4  -4  14 3959.05 373.347  11
   4   4  14 3987.46 344.300   8
   4   4  14 4750.99 345.995   7
   4  -4  14 4373.37 362.396   4
  -4   4 -14 4549.42 777.616  13
  -4   4 -15 8915.58 1043.37  13
   4   4  15 10430.4 1106.78  12
   4  -4  15 8584.91 565.206  11
   4   4  15 9848.81 539.071   8
   4   4  15 10488.3 536.166   7
   4  -4  15 10450.8 570.044   4
   4  -4  16 5879.79 459.094  11
   4   4  16 6809.86 446.478   8
   4   4  16 5795.15 406.447   7
   4  -4  16 5916.94 429.580   4
   4  -4  17 11711.6 655.011  11
   4   4  17 13162.5 621.265   8
   4   4  17 11934.4 592.936   7
   4  -4  17 12716.2 635.492   4
   4  -4  18 6968.97 499.682  11
   4   4  18 7170.60 449.291   8
   4   4  18 7304.20 459.152   7
   4  -4  18 7239.75 470.439   4
   4  -4  19 6711.41 482.193  11
   4   4  19 6813.71 443.442   8
   4   4  19 6693.13 439.345   7
   4  -4  19 6831.51 447.305   4
   4  -4  20 222.063 98.7097   4
   4  -4  20 345.223 124.008  11
   4   4  20 327.882 107.558   8
   4   4  20 323.263 124.881   7
   4  -4  21 1203.40 183.023   4
   4  -4  21 1349.62 222.586  11
   4   4  21 1342.48 189.521   8
   4   4  21 1212.81 188.415   7
   4  -4  22 1179.86 210.939  11
   4  -4  22 1295.50 176.285   4
   4   4  22 1237.40 160.074   8
   4   4  22 1572.96 210.220   7
   4  -4  23 508.848 106.186   4
   4  -4  23 601.484 156.200  11
   4   4  23 539.052 129.268   7
   4  -4  24-89.2948 71.8659   4
   4  -4  24 101.595 105.937  11
   4   4  24-77.7107 80.1853   7
   4  -4  25 489.714 131.910  11
   4   4  25 408.056 104.379   7
   4   4  26 2453.85 192.498   7
   4   4  27 1.62213 48.3053   7
  -4   5  27 986.449 114.675   8
  -4  -5  26 124.940 44.4530  11
  -4   5  26-20.9153 66.1226   8
  -4  -5  25 1843.48 153.445  11
  -4   5  25 1757.68 208.748   8
  -4  -5  24 2344.82 189.545  11
  -4   5  24 2266.76 239.235   8
  -4  -5  23 948.427 128.436  11
  -4   5  23 756.022 164.274   8
  -4  -5  22 225.055 92.2649  11
  -4   5  22 376.318 148.732   8
  -4  -5  22 402.081 117.580   3
  -4  -5  21 4746.05 309.225  11
  -4  -5  21 4176.27 321.855   3
  -4   5  21 4491.15 391.804   8
  -4  -5  20 893.721 147.625  11
  -4   5  20 944.052 137.938  11
  -4   5  20 956.977 199.143   8
  -4  -5  20 725.545 162.856   3
  -4  -5  19 4144.97 305.242  11
  -4   5  19 3662.22 274.770  11
  -4   5  19 3553.43 320.510   9
  -4  -5  19 3867.73 346.293   3
  -4   5  19 3702.38 375.830   8
  -4  -5  18 1732.07 205.743  11
  -4   5  18 1643.52 235.737   9
  -4   5  18 1695.12 273.223   8
  -4  -5  18 1870.19 261.725   3
  -4  -5  17 2480.13 245.130  11
  -4   5  17 2520.35 285.551   9
  -4  -5  17 2646.81 301.745   3
  -4   5  17 2443.58 312.305   8
  -4  -5  16 6709.42 394.774  11
  -4   5  16 6228.96 437.538   9
  -4  -5  16 6032.02 404.646   5
  -4   5  16 6364.40 488.955   8
  -4   5  15 126.971 101.407   9
  -4  -5  15 250.372 82.7091  11
  -4  -5  15 156.084 84.8172   5
  -4   5  15 101.264 96.4780   8
  -4   5  14 15244.5 1340.45   2
  -4  -5  14 15224.6 646.991   5
  -4   5  14 14535.1 587.710   5
  -4   5  14 15855.4 702.614   9
  -4   5  14 15728.3 746.853   8
   4   5 -13 24235.4 1669.98  13
  -4   5  13 25167.3 1698.76   2
  -4  -5  13 24640.1 842.250   5
  -4   5  13 23520.5 773.513   5
  -4   5  13 23780.2 866.061   9
  -4   5  13 23423.6 917.269   8
   4   5 -13 25961.6 1559.17   1
   4   5 -12 12239.4 1162.36  13
  -4   5  12 12137.6 1135.93   2
  -4  -5  12 12894.0 569.116   5
  -4   5  12 11862.4 525.040   5
  -4   5  12 11779.7 579.967   9
  -4   5  12 12434.6 620.941   8
   4   5 -11 625.268 269.203  13
  -4  -5  11 817.749 149.213   5
  -4   5  11 676.154 153.738   9
  -4   5  11 661.029 136.268   5
  -4   5  11 777.004 162.444   8
  -4   5  11 859.254 287.659   2
   4   5 -10 14794.7 1254.30  13
  -4   5  10 14231.2 1183.46   2
   4   5  -9 28681.7 1764.21  13
  -4   5   9 28561.2 1676.67   2
   4  -5  -8 3389.50 479.563   1
  -4   5   8 2908.81 533.636   2
   4   5  -8 3262.76 572.724  13
   4  -5  -7 891.131 275.486   1
  -4   5   7 1018.59 328.019   2
   4   5  -7 758.038 307.318  13
   4   5  -6 7686.02 880.209  13
  -4   5   6 6660.41 753.580   2
   4  -5  -6 8065.38 761.866   1
   4   5  -5 5135.51 702.496  13
   4  -5  -5 5534.39 642.234   1
  -4   5   5 4813.85 583.756  13
  -4   5   5 4790.03 629.477   2
   4  -5  -4 1847.41 373.440   1
   4   5  -4 1924.14 462.097  13
  -4   5   4 1245.78 331.241   2
   4  -5  -3 313.452 188.062   1
   4   5  -3 245.126 189.989  13
   4   5  -2 15817.4 1213.94  13
   4   5  -2 14677.6 958.548  12
   4  -5  -2 14340.9 1040.59   1
   4   5  -1 8543.57 887.751  13
   4   5  -1 8146.00 720.062  12
   4  -5  -1 8350.98 795.062   1
   4   5   0 348.035 169.544  12
   4  -5   0 477.765 228.169   1
   4   5   0 327.465 219.826  13
   4   5   1 2571.25 409.288  12
   4  -5   1 2156.98 409.377   1
   4   5   2 8102.56 754.687  12
   4  -5   2 7566.74 788.265   1
   4   5   3 110.270 86.0898  12
   4  -5   3-54.7606 183.101   1
   4   5   4 8019.27 753.554  12
   4  -5   4 7668.66 805.460   1
   4   5   4 8218.79 760.773   1
  -4   5  -5 1769.46 450.709  13
   4   5   5 1549.90 343.261  12
   4  -5   5 1156.10 350.511   1
   4   5   5 1603.81 336.507   1
  -4   5  -6 386.915 252.439  13
   4   5   6 607.723 231.804  12
   4   5   6 411.067 179.835   1
   4  -5   6 560.533 243.992   1
   4   5   7 49.3952 105.291   1
  -4   5  -7-222.874 202.605  13
   4   5   7 318.384 220.048  12
   4   5   8 7994.43 837.555  12
  -4   5  -8 8271.80 966.864  13
   4   5   9 2893.39 535.873  12
  -4   5  -9 1826.95 471.495  13
   4   5  10 2054.46 451.662  12
   4  -5  10 2441.18 262.802   4
  -4   5 -10 2510.59 549.987  13
  -4   5 -11 245.787 247.522  13
   4   5  11 295.073 192.814  12
   4  -5  11 227.105 88.5533   4
   4  -5  11 53.2889 85.5675  11
   4   5  11 64.5705 66.0922   7
  -4   5 -12 2928.67 637.750  13
   4  -5  12 2302.74 304.653  11
   4   5  12 4144.25 695.924  12
   4   5  12 3747.57 318.335   7
   4  -5  12 3930.12 339.392   4
   4  -5  13 423.405 166.625  11
   4  -5  13 744.266 162.254   4
   4   5  13 776.538 356.012  12
   4   5  13 905.639 167.858   7
  -4   5 -14 9756.03 1145.69  13
   4   5  14 11027.9 1166.68  12
   4  -5  14 8312.54 538.068  11
   4   5  14 10478.2 578.986   8
   4   5  14 10045.2 524.145   7
   4  -5  14 9915.55 566.690   4
   4   5  15 5734.95 425.393   8
   4   5  15 6097.49 400.246   7
   4  -5  15 6352.76 447.911   4
   4  -5  16 1822.26 250.824   4
   4  -5  16 1728.01 256.264  11
   4   5  16 1511.37 242.680   8
   4   5  16 1604.92 212.521   7
   4  -5  17 69.0004 100.091   4
   4  -5  17 23.1730 101.919  11
   4   5  17 18.8540 101.030   8
   4   5  17 192.351 125.413   7
   4  -5  18 662.104 159.645   4
   4  -5  18 364.748 139.785  11
   4   5  18 613.648 160.560   8
   4   5  18 759.749 157.737   7
   4  -5  19 605.265 158.080   4
   4  -5  19 734.611 180.803  11
   4   5  19 497.872 140.781   8
   4   5  19 915.791 172.905   7
   4  -5  20 1506.13 210.238   4
   4  -5  20 1289.28 219.531  11
   4   5  20 1198.13 189.606   8
   4   5  20 1399.83 195.900   7
   4  -5  21 15.8788 75.0405   4
   4  -5  21 124.339 100.318  11
   4   5  21-0.67036 69.8788   8
   4   5  21 87.0962 84.7565   7
   4  -5  22 2580.59 279.958  11
   4   5  22 2708.03 233.959   8
   4   5  22 2713.65 248.908   7
   4  -5  22 2282.38 227.328   4
   4  -5  23 596.413 116.982   4
   4  -5  23 751.994 158.488  11
   4   5  23 961.011 133.895   8
   4   5  23 941.548 151.174   7
   4  -5  24 4297.87 307.282  11
   4   5  24 4625.89 290.356   7
   4  -5  24 3965.19 245.570   4
   4   5  25 1564.39 156.465   7
   4   5  26-2.66434 47.1883   7
  -4   6  26 126.109 59.8365   8
  -4   6  25 84.5456 73.6164   8
  -4   6  24-7.39473 88.8138   8
  -4  -6  23 2411.05 196.272   3
  -4   6  23 2623.70 253.011   8
  -4   6  22-54.0990 117.569   8
  -4  -6  22 77.1418 67.2246   3
  -4   6  21 3138.08 308.012   8
  -4  -6  21 2203.08 233.826   3
  -4   6  20 13.4725 99.1607   8
  -4  -6  20 194.216 113.213   3
  -4   6  19 9052.69 498.943   9
  -4  -6  19 8440.65 489.200   3
  -4   6  19 10011.4 573.951   8
  -4   6  18 79.8459 112.755   9
  -4   6  18 89.6328 122.509   8
  -4  -6  18 204.733 124.781   3
  -4   6  17 3716.89 341.109   9
  -4  -6  17 3702.14 341.707   3
  -4   6  17 3421.01 353.197   8
  -4   6  16 268.508 141.186   9
  -4   6  16 322.413 166.421   8
  -4  -6  16 219.103 111.868   3
  -4   6  15 923.274 176.521   9
  -4   6  15 672.949 164.912   8
  -4  -6  15 1032.79 206.186   3
  -4   6  14 4411.60 369.439   9
  -4  -6  14 4864.01 396.735   3
  -4   6  14 4363.83 400.724   8
   4   6 -13 1773.13 522.201  13
  -4   6  13 792.046 173.453   9
  -4   6  13 875.467 149.440   5
  -4   6  13 1003.67 197.201   8
  -4   6  13 1626.60 451.786   2
  -4  -6  13 1578.27 258.156   3
   4   6 -12 28747.0 1878.64  13
  -4   6  12 28703.9 1836.12   2
  -4  -6  12 27113.4 890.105   5
  -4   6  12 26230.0 838.036   5
  -4   6  12 26864.4 932.650   9
  -4  -6  12 28484.8 979.328   3
  -4   6  12 25202.8 964.706   8
   4   6 -11 167.351 230.822  13
  -4   6  11 155.988 87.6608   9
  -4   6  11 226.127 95.7315   5
  -4   6  11 170.716 89.9006   8
  -4   6  11 544.472 323.455   2
  -4  -6  11 440.547 134.952   5
  -4  -6  11 424.065 143.377   3
  -4  -6  10 81.8709 84.3101   5
  -4   6  10-15.1368 91.7734   9
  -4   6  10 110.429 86.8637   8
  -4   6  10 84.8502 87.2487   5
  -4   6  10 326.576 253.808   2
   4   6 -10 14.1775 125.054  13
  -4  -6  10 208.726 125.459   3
  -4  -6   9 5004.21 354.129   6
  -4  -6   9 5523.21 372.020   5
  -4   6   9 5153.76 344.584   5
  -4  -6   9 6050.30 410.458   3
  -4   6   9 5649.10 383.275   9
  -4   6   9 4398.04 674.950   2
   4   6  -9 5367.57 794.895  13
  -4  -6   8 2972.02 261.161   5
  -4   6   8 3134.87 267.701   5
  -4   6   8 3372.44 297.449   9
  -4  -6   8 3148.39 291.134   3
   4   6  -8 3505.53 639.962  13
  -4   6   8 3181.98 578.492   2
  -4   6   7 117.273 209.996   2
   4   6  -7 16.7478 189.973  13
   4   6  -6 2109.18 489.085  13
  -4   6   6 1564.18 374.669   2
  -4   6   5 5425.56 712.057   2
   4   6  -5 5050.34 749.467  13
   4   6  -4 4323.30 678.861  13
  -4   6   4 4423.55 655.320   2
  -4   6   3-559.159 222.689  13
   4   6  -3-61.7475 158.108  13
  -4   6   2-1.27611 203.161  13
   4   6  -2 329.198 214.253  13
   4   6  -2 720.248 235.813  12
  -4   6   1 1116.09 335.628  13
   4   6  -1 1040.44 285.841  12
   4   6  -1 1103.09 347.487  13
   4   6   0 3274.48 492.686  12
   4   6   0 3888.12 643.549  13
  -4   6   0 3187.93 581.348  13
  -4   6  -1 4271.02 645.391  13
   4   6   1 5028.38 646.069  12
   4   6   1 4695.35 684.191  13
  -4   6  -2 3853.36 653.081  13
   4   6   2 4356.98 587.902  12
  -4   6  -3 2019.97 498.983  13
   4   6   3 2634.83 463.044  12
  -4   6  -4 2584.53 530.212  13
   4   6   4 2821.51 508.819  12
  -4   6  -5 3699.78 651.631  13
   4   6   5 3650.47 577.762  12
   4   6   5 3815.29 538.100   1
  -4   6  -6-17.2004 226.414  13
   4   6   6-105.034 139.283  12
   4   6   6-97.7718 113.480   1
  -4   6  -7 314.927 254.080  13
   4   6   7 113.149 154.877  12
  -4   6  -8 4159.92 744.482  13
   4   6   8 5191.17 718.410  12
   4  -6   8 5043.50 368.519   4
   4   6   9 1573.74 412.496  12
   4  -6   9 1379.59 207.515   4
   4  -6   9 708.090 182.095  11
  -4   6  -9 1426.94 404.877  13
   4   6  10 75.2341 152.588  12
   4  -6  10-61.5274 101.948  11
   4  -6  10 69.3011 93.9131   4
  -4   6 -10 213.929 274.227  13
   4   6  10 159.498 90.2430   7
  -4   6 -11 2026.40 526.109  13
   4   6  11 2359.26 513.677  12
   4  -6  11 1589.29 244.199  11
   4  -6  11 2190.10 258.836   4
   4   6  11 2402.17 247.512   7
  -4   6 -12 845.638 406.430  13
   4   6  12 1102.09 391.709  12
   4  -6  12 581.441 155.040   4
   4  -6  12 387.460 145.445  11
   4   6  12 660.716 140.665   7
   4  -6  13 2846.13 328.039  11
   4   6  13 3456.80 346.439   8
   4   6  13 3356.35 297.935   7
   4  -6  13 3644.08 344.232   4
   4  -6  14 1754.55 244.811   4
   4  -6  14 977.029 204.564  11
   4   6  14 1853.25 251.629   8
   4   6  14 1675.18 218.326   7
   4   6  15 12415.1 648.636   8
   4  -6  15 10233.4 594.844  11
   4   6  15 11952.7 571.525   7
   4  -6  15 11749.0 629.075   4
   4  -6  16 720.338 164.991   4
   4  -6  16 703.703 169.225  11
   4   6  16 584.536 147.040   8
   4   6  16 643.771 131.531   7
   4  -6  17 4432.94 393.322  11
   4   6  17 5129.99 394.106   8
   4   6  17 4961.38 359.859   7
   4  -6  17 5477.50 414.050   4
   4   6  18 16973.3 717.984   8
   4   6  18 15888.5 651.105   7
   4  -6  18 16435.6 714.007   4
   4  -6  19 67.2846 90.7895   4
   4  -6  19 83.8103 121.845  11
   4   6  19 201.441 87.8578   8
   4   6  19 213.339 112.075   7
   4  -6  20 492.331 131.778   4
   4   6  20 415.351 119.623   8
   4  -6  20 362.171 131.422  11
   4   6  20 452.422 120.117   7
   4  -6  21 3479.13 303.604  11
   4   6  21 4153.90 305.841   8
   4   6  21 4251.79 301.060   7
   4  -6  21 3704.80 297.949   4
   4  -6  22 1225.87 161.370   4
   4  -6  22 1462.54 216.844  11
   4   6  22 1399.89 164.749   8
   4   6  22 1341.17 165.167   7
   4   6  23 2778.68 215.104   8
   4   6  23 2884.85 218.261   7
   4  -6  23 2867.44 220.729   4
   4  -6  24 1086.16 122.059   4
   4   6  24 1526.40 150.284   7
   4   6  25 110.954 48.2907   7
  -4   7  25 1394.56 138.064   8
  -4   7  24 154.705 78.9498   8
  -4  -7  23 863.513 109.401   3
  -4   7  23 891.766 142.970   8
  -4  -7  22 2140.43 194.642   3
  -4   7  22 2124.13 226.477   8
  -4   7  21 462.627 136.497   8
  -4  -7  21 506.736 118.554   3
  -4  -7  20 2853.07 257.131   3
  -4   7  20 2942.48 258.253   9
  -4   7  20 2633.64 277.496   8
  -4   7  19 10800.2 519.042   9
  -4  -7  19 9318.95 501.345   3
  -4   7  19 9502.54 535.309   8
  -4   7  18 2681.50 280.113   9
  -4   7  18 2788.37 303.386   8
  -4  -7  18 2373.62 271.548   3
  -4   7  17 25.9778 102.223   9
  -4   7  17 20.1282 110.554   8
  -4  -7  17-23.1543 102.210   3
  -4   7  16 1571.30 227.886   9
  -4   7  16 1252.27 222.017   8
  -4  -7  16 1502.95 227.836   3
  -4   7  15 14287.7 669.967   9
  -4  -7  15 15164.8 711.573   3
  -4   7  15 14754.2 717.798   8
  -4   7  14 3662.02 340.607   9
  -4  -7  14 3391.49 343.189   3
  -4   7  14 3384.86 330.867   8
  -4   7  13 663.754 157.190   9
  -4   7  13 717.392 137.496   5
  -4   7  13 483.507 141.608   8
  -4  -7  13 646.418 174.810   3
  -4   7  12 362.481 134.208   9
  -4   7  12 652.254 121.008   5
  -4   7  12 380.335 157.312   8
  -4  -7  12 398.367 137.743   3
  -4   7  11 175.995 94.9330   9
  -4   7  11 375.223 112.145   5
  -4   7  11 267.076 116.287   8
  -4  -7  11 320.076 139.447   3
   4   7 -10 10477.8 1163.50  13
  -4  -7  10 10804.6 553.035   6
  -4   7  10 11445.1 1126.02   2
  -4   7  10 11191.5 528.354   5
  -4   7  10 11051.0 576.155   9
  -4  -7  10 11963.8 606.220   3
   4   7  -9 5151.60 812.967  13
  -4  -7   9 4199.56 337.994   6
  -4   7   9 4277.35 319.736   5
  -4   7   9 4457.53 354.885   9
  -4  -7   9 4772.54 374.034   3
  -4   7   9 4063.03 697.792   2
   4   7  -8 215.367 202.622  13
  -4  -7   8 347.502 117.097   6
  -4   7   8 339.855 125.634   9
  -4   7   8 485.467 128.875   5
  -4  -7   8 375.955 122.084   3
  -4   7   8 184.193 148.940   2
   4   7  -7 2322.71 536.147  13
   4  -7  -7 1671.70 221.909   6
  -4  -7   7 1604.89 220.114   6
  -4   7   7 1927.23 232.934   9
  -4   7   7 1993.24 220.637   5
  -4  -7   7 1717.87 235.342   3
  -4   7   7 1758.49 418.170   2
   4   7  -6 283.586 235.890  13
   4  -7  -6 65.0096 77.1514   6
  -4  -7   6 230.104 100.730   6
  -4   7   6-33.3852 64.1550   9
  -4   7   6 59.1173 75.2815   5
  -4  -7   6 169.220 96.0615   3
  -4   7   6 466.901 258.259   2
   4   7  -5 334.365 297.750  13
  -4  -7   5 431.827 130.501   6
  -4   7   5 517.212 121.913   9
   4  -7  -5 549.400 140.252   6
  -4   7   5 461.540 116.779   5
  -4  -7   5 647.345 142.098   3
  -4   7   5 383.237 172.598   2
   4  -7  -4 229.573 99.9070   6
  -4  -7   4 504.292 146.054   6
   4   7  -4 347.947 240.309  13
  -4   7   4 349.824 110.455   5
  -4   7   4 165.600 181.373   2
   4   7  -3 153.253 188.771  13
  -4  -7   3 133.783 100.794   6
  -4  -7   2 39190.4 1121.87   6
   4   7  -2 36750.4 1832.80  12
   4   7  -2 37444.3 2125.48  13
   4  -7  -2 37981.4 1115.39   6
  -4   7   2 35550.3 1895.60  13
  -4   7   1 1834.07 453.277  13
   4  -7  -1 1751.93 230.923   6
   4   7  -1 1744.63 372.670  12
  -4  -7   1 2316.19 245.497   6
   4   7  -1 2115.92 517.781  13
  -4   7   0 2784.88 545.591  13
  -4  -7   0 3319.17 296.545   6
   4   7   0 2661.86 488.750  12
   4   7   0 2907.12 579.188  13
   4  -7   0 2726.18 291.887   6
   4   7   1 9332.17 1009.83  13
  -4  -7  -1 9747.84 506.012   6
   4   7   1 9590.86 939.006  12
  -4   7  -1 9099.64 1008.21  13
   4  -7   1 8725.95 494.507   6
  -4   7  -2 5527.90 775.269  13
  -4  -7  -2 5978.93 397.896   6
   4   7   2 5227.91 716.557  12
   4  -7   2 5914.10 404.092   6
  -4   7  -3 137.451 152.477  13
   4   7   3-49.6842 129.842  12
  -4  -7  -3 191.338 72.0366   6
   4  -7   3 74.0044 79.8811   6
  -4   7  -4-5.33765 116.948  13
   4  -7   4 131.350 83.3980   6
   4   7   4-216.759 188.315  12
  -4  -7  -4-15.9513 93.3624   6
  -4   7  -5-38.6652 156.873  13
   4  -7   5 64.8991 74.1478   6
   4   7   5 204.905 116.365  12
  -4  -7  -5 61.1257 62.2672   6
  -4  -7  -6 11516.2 545.280   6
   4   7   6 11198.6 1072.93  12
   4  -7   6 11439.9 555.287   4
   4  -7   6 10507.5 546.305   6
  -4   7  -6 11303.9 1211.13  13
  -4   7  -7 2835.86 608.893  13
  -4  -7  -7 3138.47 281.562   6
   4   7   7 2346.88 513.522  12
   4  -7   7 2619.04 272.870   4
   4  -7   7 2886.68 287.558   6
  -4  -7  -8 17875.7 677.782   6
   4   7   8 18821.8 1448.74  12
   4  -7   8 17878.6 733.569   4
   4  -7   8 16664.2 698.303   6
  -4   7  -8 17137.7 1569.95  13
   4   7   9 22965.5 1623.83  12
   4   7   9 20298.8 722.837   7
   4  -7   9 21121.3 819.016   4
  -4   7  -9 21534.3 1733.82  13
  -4   7 -10 243.092 218.314  13
   4  -7  10 440.579 123.343   4
   4   7  10 671.458 145.268   7
   4  -7  11 23.6535 93.4242   4
   4   7  11 28.4367 79.2495   7
   4  -7  12-157.255 109.945   4
   4   7  12 44.2729 97.3160   8
   4   7  12 82.5778 82.2335   7
   4  -7  13 6.42668 100.501   4
   4   7  13-32.0450 109.497   8
   4   7  13-10.0213 86.4383   7
   4   7  14 9255.97 552.915   8
   4   7  14 9431.23 478.282   7
   4  -7  14 8563.18 537.117   4
   4  -7  15 444.760 140.242   4
   4  -7  15 811.507 210.518  11
   4   7  15 663.848 158.825   8
   4   7  15 523.665 123.913   7
   4  -7  16 65.6561 100.251   4
   4  -7  16 364.899 169.642  11
   4   7  16 88.0078 94.6911   8
   4   7  16 61.0447 73.9467   7
   4  -7  17 2327.05 272.894   4
   4   7  17 2779.67 291.786   8
   4   7  17 2650.20 246.421   7
   4   7  18 7739.69 471.710   8
   4   7  18 7184.73 397.771   7
   4  -7  18 6954.03 453.263   4
   4  -7  19 207.624 108.630   4
   4   7  19 200.831 108.968   8
   4   7  19 295.454 98.8336   7
   4   7  20 3456.69 283.177   8
   4   7  20 3379.38 253.315   7
   4  -7  20 3265.73 278.857   4
   4  -7  21-49.1674 89.0088   4
   4   7  21 28.6755 74.6170   8
   4   7  21 24.4204 59.1311   7
   4  -7  22 13.2642 69.9991   4
   4   7  22 84.4481 73.9894   8
   4   7  22 117.307 60.8403   7
   4   7  23 1584.97 148.956   8
   4   7  23 1578.46 135.970   7
   4  -7  23 1622.08 153.336   4
   4  -7  24 417.835 70.9985   4
  -4   8  23 2808.36 199.931   8
  -4  -8  22 1539.58 142.879   3
  -4   8  22 1732.72 178.973   8
  -4  -8  21 793.413 123.376   3
  -4   8  21 585.421 123.956   8
  -4   8  20 257.347 106.044   8
  -4  -8  20 234.780 90.7734   3
  -4   8  19 3393.46 275.136   9
  -4  -8  19 2913.31 266.598   3
  -4   8  19 2661.16 255.061   8
  -4   8  18 6421.58 393.322   9
  -4   8  18 6098.97 408.156   8
  -4  -8  18 6478.53 401.979   3
  -4   8  17 417.891 129.683   9
  -4   8  17 538.645 146.573   8
  -4  -8  17 440.833 139.825   3
  -4   8  16 6675.68 437.723   9
  -4  -8  16 6723.18 449.013   3
  -4   8  16 6466.45 446.530   8
  -4   8  15 1050.80 187.410   9
  -4   8  15 1007.35 190.861   8
  -4  -8  15 1013.33 206.384   3
  -4   8  14 1337.96 206.552   9
  -4   8  14 1496.99 225.301   8
  -4  -8  14 1447.96 234.662   3
  -4   8  13 1318.91 216.920   9
  -4   8  13 1453.24 222.824   8
  -4  -8  13 1337.24 219.870   3
  -4   8  12 8761.10 442.233   5
  -4   8  12 7874.25 502.032   9
  -4  -8  12 8735.73 529.312   3
  -4   8  12 8686.42 519.019   8
  -4  -8  11 3834.71 316.531   6
  -4   8  11 4244.34 311.636   5
  -4   8  11 3896.56 344.394   9
  -4  -8  11 3901.85 362.913   3
  -4  -8  10 1759.50 220.366   6
  -4   8  10 2257.44 234.222   5
  -4   8  10 1930.75 247.814   9
  -4  -8  10 2057.34 266.575   3
  -4  -8   9 803.969 165.357   6
  -4   8   9 985.402 180.764   9
  -4   8   9 971.679 166.575   5
  -4  -8   9 1042.14 198.623   3
  -4  -8   8 15385.4 674.576   6
  -4   8   8 15318.8 636.357   5
  -4   8   8 14992.1 668.644   9
  -4  -8   8 14839.1 688.191   3
  -4  -8   7 5996.86 409.665   6
  -4   8   7 5628.19 378.629   5
  -4   8   7 5378.71 395.525   9
  -4  -8   7 5809.56 413.804   3
  -4   8   7 5010.95 776.945   2
   4  -8  -7 5386.74 384.521   6
   4   8  -6 423.815 263.857  13
   4  -8  -6 407.861 128.695   6
  -4  -8   6 580.302 153.099   6
  -4   8   6 402.902 117.907   9
  -4   8   6 344.454 94.2184   5
  -4  -8   6 374.128 115.263   3
  -4   8   6-73.5418 167.890   2
   4   8  -5 3289.88 659.828  13
  -4  -8   5 2821.27 297.739   6
  -4  -8   5 2795.09 281.105   3
  -4   8   5 2819.94 268.186   5
  -4   8   5 2757.12 271.914   9
  -4   8   5 2161.62 510.166   2
   4  -8  -5 2720.24 287.030   6
  -4  -8   4 7801.70 479.483   6
   4   8  -4 7809.02 1012.23  13
  -4   8   4 7574.67 960.104   2
  -4   8   4 7672.85 442.454   5
  -4   8   4 7727.89 442.454   9
  -4  -8   4 7484.72 457.925   3
   4  -8  -4 7724.08 475.996   6
   4  -8  -3 45.7341 77.9178   6
  -4  -8   3-13.4597 75.0226   6
  -4  -8   3-40.2566 63.1696   3
  -4   8   3 18.9715 160.326   2
  -4  -8   2 7224.51 463.218   6
   4   8  -2 6597.88 923.770  13
   4  -8  -2 6689.60 447.112   6
   4   8  -1 14606.5 1362.98  13
  -4  -8   1 14334.0 657.336   6
   4   8  -1 12966.8 1147.47  12
   4  -8  -1 14166.7 660.161   6
   4   8   0 2035.76 521.266  13
   4  -8   0 1732.17 232.162   6
   4   8   0 1707.50 424.258  12
  -4  -8   0 1804.12 236.047   6
  -4   8   0 886.146 333.469  13
  -4   8  -1 1290.18 424.669  13
   4   8   1 2215.64 512.841  13
   4  -8   1 1214.37 206.898   6
   4   8   1 1547.18 407.349  12
  -4  -8  -1 1218.54 193.946   6
  -4  -8  -2 7179.84 445.724   6
   4   8   2 5543.65 760.403  12
  -4   8  -2 7124.34 923.246  13
   4  -8   2 7072.95 462.555   6
  -4   8  -3-17.0562 162.741  13
   4  -8   3 175.186 117.476   6
   4   8   3 242.596 193.663  12
  -4  -8  -3 376.424 133.162   6
  -4   8  -4 442.328 273.768  13
   4  -8   4 399.056 147.483   6
   4   8   4 616.981 270.092  12
  -4  -8  -4 632.069 150.143   6
  -4  -8  -5 13797.0 621.764   6
   4   8   5 13451.5 1230.33  12
   4  -8   5 13058.9 636.566   6
  -4   8  -5 12908.4 1333.40  13
  -4   8  -6 7375.92 1021.15  13
  -4  -8  -6 7579.99 448.726   6
   4   8   6 7456.59 932.507  12
   4  -8   6 6905.86 430.382   4
   4  -8   6 7141.42 457.240   6
  -4  -8  -7 11995.8 560.867   6
   4  -8   7 10687.8 555.407   4
   4  -8   7 10617.3 561.522   6
  -4  -8  -8 5293.21 362.715   6
   4  -8   8 4378.48 358.732   4
   4  -8   8 4552.83 355.160   6
   4  -8   9 13694.8 656.860   4
   4  -8  10 12546.8 629.566   4
   4   8  11 10220.3 605.834   8
   4  -8  11 10197.6 566.476   4
   4  -8  12 77.3331 101.847   4
   4   8  12 75.5438 137.783   8
   4   8  13 8526.13 525.670   8
   4  -8  13 8468.19 515.325   4
   4  -8  14-45.3916 107.097   4
   4   8  14 76.2379 112.737   8
   4   8  15 33.4187 64.7815   9
   4   8  15-31.8394 95.6563   8
   4   8  15-87.9294 78.2656   7
   4  -8  15 79.5987 99.0069   4
   4  -8  16 295.536 124.332   4
   4   8  16 493.998 140.407   8
   4   8  16 404.157 100.407   7
   4  -8  17-56.0050 103.436   4
   4   8  17 47.4587 90.9892   8
   4   8  17 72.5352 62.7018   7
   4  -8  18 227.332 109.746   4
   4   8  18 93.8704 94.2352   8
   4   8  18 226.073 74.2458   7
   4  -8  19 1958.53 216.316   4
   4   8  19 2353.94 234.267   8
   4   8  20 4943.03 313.749   8
   4  -8  20 4171.03 289.038   4
   4  -8  21-7.89301 62.0574   4
   4   8  21-74.7236 76.0922   8
   4  -8  22 210.664 71.5887   4
   4   8  22 89.4580 60.2755   8
   4  -8  23 958.937 105.354   4
   4   8  23 1130.45 110.466   8
  -4  -9  21 1185.71 121.031   4
  -4  -9  21 954.246 110.083   3
  -4   9  21 944.137 115.769   8
  -4   9  20 8530.06 373.739   8
  -4  -9  20 7923.70 354.336   3
  -4  -9  19 1362.14 160.269   3
  -4   9  19 1466.92 167.775   8
  -4   9  19 1845.75 189.171   9
  -4   9  18 185.724 100.527   9
  -4  -9  18 193.105 109.385   3
  -4   9  18 235.548 80.7881   8
  -4   9  17 11721.2 516.685   9
  -4  -9  17 11079.7 518.630   3
  -4   9  17 11645.9 515.570   8
  -4   9  16 66.8963 93.8312   9
  -4   9  16 20.3382 71.2517   8
  -4  -9  16 37.4325 85.0921   3
  -4   9  15 9.74829 94.3602   9
  -4   9  15-15.3808 78.9498   8
  -4  -9  15 82.8860 106.122   3
  -4   9  14 85.6936 92.0152   9
  -4  -9  14 85.2676 114.528   3
  -4   9  13 5295.72 389.730   9
  -4  -9  13 4716.93 382.151   3
  -4  -9  12 122.473 75.7060   6
  -4   9  12 62.1610 87.5225   9
  -4   9  12 117.782 68.6360   5
  -4  -9  12-10.5281 109.664   3
  -4  -9  11 1466.23 207.669   6
  -4   9  11 1607.56 228.957   9
  -4   9  11 1692.99 185.491   5
  -4  -9  11 1357.95 215.345   3
  -4  -9  10 944.062 178.076   6
  -4   9  10 1054.25 200.195   9
  -4   9  10 1203.90 174.979   5
  -4  -9  10 900.362 188.559   3
  -4  -9   9 182.385 116.452   6
  -4   9   9 40.9707 90.8917   9
  -4   9   9 168.615 78.5538   5
  -4  -9   9 177.580 118.400   3
  -4  -9   8 204.745 99.7010   6
  -4   9   8 339.125 123.389   9
  -4  -9   8 281.425 135.481   3
  -4   9   8 177.064 91.3313   5
  -4  -9   7 5500.85 398.705   6
  -4   9   7 5259.50 362.466   5
  -4   9   7 5220.86 384.086   9
  -4  -9   7 5191.02 392.964   3
  -4  -9   6 21472.7 832.613   6
  -4   9   6 20985.2 771.340   5
  -4   9   6 20727.4 784.300   9
  -4  -9   6 21640.5 818.659   3
   4  -9  -6 20797.1 799.527   6
   4  -9  -5 88.9068 83.9748   6
  -4  -9   5-16.4508 87.4082   6
  -4   9   5 228.031 104.406   9
  -4  -9   5 34.9817 84.2424   3
  -4   9   5 78.0203 99.8192   5
  -4  -9   4 9886.31 551.375   6
  -4   9   4 9338.29 504.361   5
  -4  -9   4 9689.04 521.671   3
   4  -9  -4 9726.35 545.430   6
   4  -9  -3 1230.41 206.741   6
  -4  -9   3 1162.52 200.474   6
  -4  -9   3 1093.51 176.935   3
  -4   9   3 1154.79 183.427   5
  -4  -9   2 4516.96 374.924   6
  -4  -9   2 4054.03 314.125   3
   4  -9  -2 3826.91 353.680   6
  -4  -9   1 14977.4 677.251   6
   4  -9  -1 13631.6 671.623   6
   4  -9   0 481.059 150.321   6
  -4  -9   0 659.838 159.477   6
  -4  -9  -1 6486.39 443.583   6
   4  -9   1 6478.86 466.344   6
   4  -9   2-53.2192 90.0541   6
  -4  -9  -2 103.632 96.0948   6
   4  -9   3 776.397 174.828   6
  -4  -9  -3 1219.86 207.010   6
  -4  -9  -4 3668.90 327.547   6
   4  -9   4 3571.02 345.555   6
   4  -9   5 4.35035 84.0038   6
  -4  -9  -5 24.9623 92.2190   6
  -4  -9  -6 9375.14 511.663   6
   4  -9   6 9100.03 535.562   6
  -4  -9  -7 2527.75 257.979   6
   4  -9   7 2121.70 264.079   6
   4  -9   7 2099.78 240.685   4
   4  -9   8-62.7747 91.6922   6
  -4  -9  -8-111.255 106.340   6
   4  -9   8 86.9736 91.3855   4
  -4  -9  -9 384.543 101.743   6
   4   9   9 150.083 99.2854   8
   4  -9   9 144.653 102.915   4
   4   9  10 2502.59 296.548   8
   4  -9  10 2665.02 278.755   4
   4  -9  11 175.080 107.706   4
   4   9  11 380.020 131.119   8
   4  -9  12 796.932 163.161   4
   4   9  12 812.354 170.738   8
   4  -9  13 634.990 152.768   4
   4   9  13 519.800 147.377   8
   4  -9  14 1320.98 202.963   4
   4   9  14 1416.99 206.140   8
   4  -9  15 35.9246 84.6397   4
   4   9  15-116.819 72.2079   9
   4   9  15-52.8832 106.518   8
   4  -9  16 952.938 163.287   4
   4   9  16 648.742 146.848   8
   4  -9  17 29.1463 75.4574   4
   4   9  17 37.2570 83.7041   8
   4  -9  18 1959.41 208.051   4
   4   9  18 2140.45 217.647   8
   4  -9  19 214.480 87.0128   4
   4   9  19 145.515 84.6298   8
   4   9  20 5513.07 295.614   8
   4  -9  20 5192.70 288.751   4
   4  -9  21 12.5635 48.0067   4
   4   9  21 33.6733 47.8245   8
   4  -9  22 1233.99 107.014   4
  -4 -10  20 1392.73 116.973   3
  -4 -10  20 1410.93 121.204   4
  -4 -10  19 1427.22 138.841   3
  -4 -10  18 6264.24 318.524   3
  -4  10  18 6810.22 324.702   9
  -4  10  17 595.197 116.218   9
  -4 -10  17 562.239 120.802   3
  -4  10  16 639.338 133.425   9
  -4 -10  16 870.196 149.014   3
  -4  10  15 2441.77 231.191   9
  -4 -10  15 2313.08 233.753   3
  -4  10  14 17.4823 73.5115   9
  -4 -10  14 23.1550 92.9291   3
  -4  10  13 594.436 147.277   9
  -4 -10  13 632.145 150.572   3
  -4 -10  12 1096.46 151.198   6
  -4  10  12 1007.19 169.739   9
  -4 -10  12 895.641 167.878   3
  -4  10  11 1631.16 210.664   9
  -4 -10  11 1487.33 187.619   6
  -4 -10  11 1813.27 223.224   3
  -4  10  11 1633.07 170.712   5
  -4 -10  10 89.3049 73.4613   6
  -4  10  10 168.936 79.3548   9
  -4 -10  10 19.9133 92.6911   3
  -4  10  10 210.304 80.5180   5
  -4 -10   9 798.660 158.995   6
  -4  10   9 1220.36 189.937   9
  -4 -10   9 1113.33 182.842   3
  -4  10   9 1143.96 157.298   5
  -4 -10   8 1748.77 221.119   6
  -4  10   8 1423.09 202.415   9
  -4 -10   8 1802.19 227.164   3
  -4  10   8 2020.76 216.349   5
  -4 -10   7 179.476 101.163   6
  -4  10   7 44.0727 79.6728   9
  -4 -10   7 56.0207 91.1996   3
  -4  10   7 152.496 91.0209   5
  -4 -10   6 870.213 183.650   6
  -4  10   6 690.568 148.135   9
  -4 -10   6 896.787 168.457   3
  -4  10   6 594.897 143.246   5
   4 -10  -5 464.880 142.981   6
  -4 -10   5 316.605 113.266   6
  -4  10   5 319.360 104.631   9
  -4 -10   5 536.913 133.786   3
  -4  10   5 340.125 112.041   5
   4 -10  -4 146.180 120.341   6
  -4 -10   4 126.797 108.434   6
  -4 -10   4 233.668 116.479   3
  -4  10   4 111.752 100.754   5
   4 -10  -3 238.812 129.427   6
  -4 -10   3 344.889 124.993   6
  -4 -10   3 143.067 80.3559   3
  -4  10   3 334.188 122.865   5
   4 -10  -2 1226.83 214.837   6
  -4 -10   2 1717.38 231.290   6
  -4  10   2 1599.45 222.106   5
  -4 -10   1 2661.30 288.437   6
   4 -10  -1 2130.18 270.035   6
   4 -10   0 1113.12 200.148   6
  -4 -10   0 1561.11 234.295   6
  -4 -10  -1 8973.16 529.511   6
   4 -10   1 9288.32 553.289   6
   4 -10   2 549.616 165.300   6
  -4 -10  -2 718.154 163.858   6
   4 -10   3 1749.57 257.004   6
  -4 -10  -3 2072.80 248.873   6
  -4 -10  -4 4035.70 340.148   6
   4 -10   4 3946.47 364.880   6
   4 -10   5 689.346 171.952   6
  -4 -10  -5 889.931 160.736   6
   4 -10   6 139.214 110.120   6
  -4 -10  -6 58.5759 78.6687   6
   4  10   6 129.799 96.4998   8
   4 -10   7 968.660 179.321   6
  -4 -10  -7 1188.22 176.422   6
   4  10   7 1011.23 187.367   8
  -4 -10  -8 44.7242 74.0147   6
   4 -10   8 1.03262 65.3200   4
   4  10   8 168.776 111.897   8
  -4 -10  -9 3252.78 264.329   6
   4  10   9 3260.22 300.957   8
   4 -10   9 3421.70 287.960   4
   4 -10  10 676.410 142.773   4
   4  10  10 473.286 139.355   8
   4 -10  11 1639.34 208.070   4
   4  10  11 1675.48 221.938   8
   4 -10  12 654.380 142.342   4
   4  10  12 463.061 123.975   8
   4 -10  13-9.25577 82.2596   4
   4  10  13 140.924 95.5913   8
   4  10  14 5127.16 320.465   9
   4  10  14 5447.94 355.520   8
   4 -10  14 5389.01 345.469   4
   4 -10  15 823.995 147.040   4
   4  10  15 778.601 123.265   9
   4  10  15 748.955 142.935   8
   4 -10  16-65.6923 65.8689   4
   4  10  16-29.0978 70.0255   8
   4 -10  17 1349.25 157.287   4
   4  10  17 1246.92 159.438   8
   4  10  18 2085.53 181.927   8
   4 -10  18 2000.37 175.672   4
   4 -10  19 260.107 71.1904   4
   4  10  19 211.131 65.4624   8
   4 -10  20 375.708 65.7220   4
   4  10  20 418.984 74.0493   8
  -4 -11  18 212.017 56.3096   4
  -4 -11  18 241.057 56.9937   3
  -4 -11  17 1781.60 149.619   3
  -4  11  16 516.837 95.8633   9
  -4 -11  16 410.991 93.2431   3
  -4  11  15 1496.64 157.814   9
  -4 -11  15 1453.45 159.789   3
  -4  11  14 330.288 97.0292   9
  -4 -11  14 108.226 87.7939   3
  -4  11  13 117.298 69.0133   9
  -4 -11  13 48.0267 74.2989   3
  -4  11  12 6.61814 62.0532   9
  -4 -11  12-53.6902 82.3676   3
  -4  11  11 2039.49 214.359   9
  -4 -11  11 2325.37 201.380   6
  -4 -11  11 2039.23 218.373   3
  -4 -11  10 426.411 104.953   6
  -4  11  10 262.393 101.836   9
  -4 -11  10 325.898 112.502   3
  -4  11  10 442.985 85.5559   5
  -4 -11   9 567.736 125.414   6
  -4  11   9 635.737 129.715   9
  -4 -11   9 737.936 147.222   3
  -4  11   9 719.008 124.756   5
  -4 -11   8 3365.50 278.958   6
  -4  11   8 3254.97 248.261   5
  -4 -11   8 3194.10 274.089   3
  -4  11   8 3326.64 268.610   9
  -4 -11   7 492.484 126.767   6
  -4  11   7 402.099 109.210   9
  -4 -11   7 449.380 125.310   3
  -4  11   7 475.094 110.394   5
  -4 -11   6 3616.02 304.312   6
  -4  11   6 3465.61 270.312   5
  -4 -11   6 3113.88 273.041   3
  -4  11   6 3023.85 251.724   9
  -4 -11   5 215.391 111.208   6
  -4 -11   5 71.7236 79.3166   3
  -4  11   5 304.295 114.331   5
  -4 -11   4 346.111 116.527   6
  -4 -11   4 313.040 100.669   3
  -4  11   4 358.400 115.249   5
   4 -11  -3 682.924 147.667   6
  -4 -11   3 633.645 148.407   6
  -4 -11   3 819.342 131.941   3
  -4  11   3 609.190 128.447   5
   4 -11  -2 742.006 171.816   6
  -4 -11   2 499.037 127.430   6
  -4  11   2 799.102 156.590   5
   4 -11  -1-159.010 120.388   6
  -4 -11   1-7.49586 91.7268   6
  -4  11   1 66.5374 89.3234   5
   4 -11   0 1314.66 203.647   6
  -4 -11   0 1223.26 204.474   6
  -4  11   0 1422.24 197.846   5
   4 -11   1 212.775 112.422   6
  -4 -11  -1 231.918 93.0061   6
  -4 -11  -2 8863.00 498.073   6
   4 -11   2 8809.76 512.644   6
  -4 -11  -3 4125.85 329.159   6
   4 -11   3 4372.78 358.679   6
  -4 -11  -4 2675.40 261.937   6
   4  11   4 2506.30 248.605   8
   4 -11   4 2541.69 282.155   6
   4 -11   5 510.345 138.363   6
  -4 -11  -5 349.483 105.996   6
   4  11   5 359.601 112.802   8
  -4 -11  -6 370.976 102.868   6
   4  11   6 338.325 108.763   8
  -4 -11  -7 159.687 70.7489   6
   4  11   7 249.458 87.6456   8
  -4 -11  -8 815.571 136.830   6
   4  11   8 688.160 145.518   8
   4  11   9 1101.47 168.370   8
   4  11  10 5021.51 337.543   8
   4 -11  10 6017.97 333.124   4
   4  11  11 3017.98 258.852   8
   4 -11  11 3042.86 235.118   4
   4 -11  12 167.660 73.9374   4
   4  11  12 14.6577 64.8967   9
  -4  11 -12-51.4960 64.4420   5
   4  11  12 156.330 96.2764   8
   4 -11  13 43.3175 51.7947   4
   4  11  13 33.2790 60.1639   9
  -4  11 -13 30.5852 56.3117   5
   4  11  13 5.56488 61.2695   8
   4 -11  14-28.9608 57.0559   4
   4  11  14-4.65695 50.8630   9
   4  11  14-41.3094 70.0937   8
   4  11  15 4213.51 226.437   9
   4  11  15 4353.42 265.541   8
   4 -11  15 4333.53 249.885   4
   4 -11  16 69.6851 52.1314   4
   4  11  16 4.68586 58.0009   8
   4 -11  17 778.757 91.2069   4
   4  11  17 1037.00 116.229   8
  -4 -12  15 349.347 71.2645   4
  -4 -12  14 15.7879 44.5776   3
  -4  12  13 654.169 91.4029   9
  -4 -12  13 642.639 96.6429   3
  -4  12  12 1017.67 118.546   9
  -4 -12  12 806.841 115.533   3
  -4 -12  11 17844.1 568.393   3
  -4  12  11 19049.4 548.740   9
  -4 -12  10 11267.7 416.228   6
  -4 -12  10 10670.5 435.122   3
  -4  12  10 11902.3 424.662   9
  -4 -12   9 1608.58 166.440   6
  -4  12   9 1646.41 157.702   9
  -4 -12   9 1574.22 169.885   3
  -4 -12   8 2351.29 206.610   6
  -4 -12   8 2356.74 207.027   3
  -4  12   8 2359.37 175.208   5
  -4  12   8 2503.55 189.417   9
  -4 -12   7 1015.11 146.253   6
  -4 -12   7 1077.73 142.627   3
  -4  12   7 1316.38 146.817   5
  -4 -12   6 9859.12 460.605   6
  -4 -12   6 10137.8 432.289   3
  -4  12   6 9796.20 412.819   5
  -4 -12   5 27.2328 74.1337   6
  -4  12   5-12.6716 62.8117   5
  -4 -12   4 188.485 106.628   6
  -4  12   4 147.517 81.3879   5
  -4 -12   3-123.275 103.304   6
  -4  12   3-74.4990 76.0719   5
  -4 -12   2 423.340 126.083   6
  -4  12   2 287.803 99.8150   5
  -4 -12   1 5113.91 345.364   6
  -4  12   1 5205.94 326.951   5
  -4 -12   0 2174.96 233.010   6
  -4  12   0 2195.78 220.746   5
  -4 -12  -1 604.315 136.775   6
  -4  12  -1 671.376 139.736   5
  -4 -12  -2 883.094 155.513   6
  -4  12  -2 1023.65 158.425   5
  -4 -12  -3 80.0951 92.2560   6
  -4  12  -3 15.3327 93.0308   5
  -4 -12  -4 1242.06 166.191   6
  -4  12  -4 1106.45 161.506   5
  -4 -12  -5 666.676 131.289   6
  -4  12  -5 693.245 131.502   5
  -4 -12  -6 3549.44 254.161   6
  -4  12  -6 3271.85 255.648   5
   4  12   6 2651.95 216.009   8
  -4 -12  -7 1217.72 139.587   6
  -4  12  -7 1389.41 169.886   5
   4  12   7 1132.46 142.919   8
  -4 -12  -8 1828.73 159.043   6
  -4  12  -8 1923.37 190.959   5
   4  12   8 1598.27 163.648   8
  -4  12  -9 4079.66 257.645   5
   4  12   9 3679.67 243.006   8
   4  12  10 865.031 134.888   9
  -4  12 -10 805.813 119.346   5
   4  12  10 682.533 108.544   8
   4  12  11 1041.10 131.957   9
  -4  12 -11 1115.06 126.727   5
   4  12  11 921.194 118.104   8
  -4  12 -12 6878.62 277.859   5
   4  12  12 7076.06 318.380   9
   4  12  12 6484.27 296.944   8
   4  12  13-56.2670 47.5878   9
   4  12  13-123.076 50.6120   8
   4  12  14 94.7156 40.9385   8
  -4 -13   8 2882.93 183.235   6
  -4 -13   7 3048.46 199.467   6
  -4 -13   6 1568.62 155.177   6
  -4 -13   5 198.179 77.0615   6
  -4  13   5 211.856 71.4371   5
  -4 -13   4 1638.58 166.920   6
  -4  13   4 1518.72 141.981   5
  -4 -13   3 96.5448 63.4581   6
  -4  13   3 250.819 76.1864   5
  -4 -13   2 3387.27 241.842   6
  -4  13   2 3667.25 227.178   5
  -4  13   1 5576.28 286.915   5
  -4 -13   1 5228.08 303.932   6
  -4 -13   0 4586.26 281.500   6
  -4  13   0 4583.59 261.875   5
  -4 -13  -1 126.092 71.0561   6
  -4  13  -1 306.957 89.9696   5
  -4 -13  -2 11731.0 450.736   6
  -4  13  -2 11561.5 435.786   5
  -4 -13  -3 885.041 124.077   6
  -4  13  -3 817.792 121.406   5
  -4 -13  -4 46.2373 62.8577   6
  -4  13  -4 5.82871 65.6888   5
  -4 -13  -5 1019.85 121.792   6
  -4  13  -5 1137.10 132.961   5
  -4 -13  -6 6557.79 281.957   6
  -4  13  -6 6465.21 301.973   5
   4  13   7 251.627 82.3147   9
  -4  13  -7 179.495 72.5535   5
   4  13   8 306.736 79.0890   9
  -4  13  -8 170.408 57.3395   5
  -4  13  -9 2047.99 147.236   5
   4  13   9 2379.42 171.625   9
   4  13  10 293.398 65.4716   9
  -4  13 -10 311.407 59.3822   5
  -4 -14   3 499.491 74.4592   6
  -4 -14   2 350.141 67.1133   6
  -4 -14   1 35.3411 37.7598   6
  -4 -14   0 95.6308 41.6072   6
  -4  14   0 112.385 40.8674   5
  -4 -14  -1 1981.75 136.789   6
  -4  14  -1 1894.33 127.301   5
  -4  14  -2 2862.75 155.656   5
  -4  14  -3 2091.36 130.403   5
  -4  14  -4-23.1678 34.2206   5
  -5   0  27 34.4438 49.1010  11
  -5   0  26 173.828 63.9338  11
  -5   0  25-54.0877 71.9906  11
  -5   0  24 3431.85 259.875  11
  -5   0  23 47.4558 84.2932  11
  -5   0  23-107.363 118.767   8
  -5   0  22 2383.88 249.913  11
  -5   0  22 1751.14 259.966   8
  -5   0  21 63.9611 108.607  11
  -5   0  21 87.5809 140.413   8
  -5   0  20 10030.9 469.746   5
  -5   0  20 9447.41 588.877   8
  -5   0  19 74.0784 87.0964   5
  -5   0  19-22.0957 113.194   8
  -5   0  18 12251.1 557.665   5
  -5   0  18 12158.3 683.390   8
  -5   0  17 93.3068 78.2834   5
  -5   0  17 109.266 136.154   8
  -5   0  16 3035.76 280.579   5
  -5   0  16 2772.16 539.979   2
  -5   0  16 2778.73 355.860   8
  -5   0  15-16.8528 82.0082   5
  -5   0  15-7.32567 107.446   8
  -5   0  14 7709.48 445.070   5
  -5   0  14 7392.38 533.371   8
  -5   0  14 7684.15 863.826   2
  -5   0  13-8.52021 71.4035   5
  -5   0  13-138.273 98.2455   8
  -5   0  12 7512.99 816.481   2
  -5   0  12 6358.47 405.079   5
  -5   0  12 7193.75 498.910   8
  -5   0  11-661.446 252.200   2
  -5   0  10 665.378 217.418   2
   5   0 -10 422.048 211.537   1
   5   0  -9 5.43061 136.581   1
  -5   0   9 88.8034 162.265   2
  -5   0   8 7065.35 659.488   2
   5   0  -8 7063.71 734.497   1
   5   0  -7 1018.13 264.694   1
  -5   0   7 543.497 194.031   2
  -5   0   6 10617.2 744.721   2
   5   0  -6 9126.20 812.216   1
   5   0  -5 43.3873 128.047   1
  -5   0   5-65.1869 88.0970   2
   5   0  -4 22364.7 1296.36   1
   5   0  -3 162.208 156.714   1
   5   0  -2 356.593 200.143   1
   5   0  -1 18.7827 167.096   1
   5   0   0 5736.59 641.757   1
   5   0   1-72.8872 198.246   1
   5   0   2-36.6041 124.589   1
   5   0   3-32.4951 120.334   1
   5   0   4 489.042 248.292   1
   5   0   5 101.955 92.2786  12
   5   0   5 74.1221 158.780   1
   5   0   6 146.605 124.557  12
   5   0   6 378.209 185.428   1
   5   0   7 264.642 145.022   1
   5   0   7 30.6877 153.813  12
   5   0   8 5121.95 612.534  12
   5   0   8 5954.27 660.217   1
   5   0   9-359.552 193.749  12
   5   0   9-358.008 189.877   1
   5   0  10 1395.50 347.904  12
   5   0  10 1631.55 344.302   1
   5   0  11-12.3233 150.494  12
   5   0  12 35011.8 1926.79  12
   5   0  12 36765.4 1068.15   4
   5   0  12 38373.3 1038.41   7
   5   0  13 48.6110 65.4682   4
   5   0  13 101.515 100.164  11
   5   0  13-26.4826 67.9321   7
   5   0  14 8610.27 986.837  12
   5   0  14 7289.77 510.227  11
   5   0  14 7566.11 458.258   4
   5   0  14 8732.27 474.719   7
   5   0  15 138.026 177.839  12
   5   0  15 82.2697 74.6115   4
   5   0  15 143.261 139.358  11
   5   0  15 79.4309 94.9784   7
   5   0  16 51172.8 1456.19  11
   5   0  16 51986.8 1361.66   4
   5   0  16 54557.6 1381.10   7
   5   0  17 50.3832 88.5243   4
   5   0  17 13.9750 108.045  11
   5   0  17-129.427 80.9038   7
   5   0  18 12959.6 665.157  11
   5   0  18 12459.1 569.821   4
   5   0  18 13138.2 617.656   7
   5   0  19 222.572 104.212   4
   5   0  19 68.8464 114.844  11
   5   0  19 38.9889 97.9317   7
   5   0  20 11581.8 620.295  11
   5   0  20 13761.8 606.086   7
   5   0  21 200.235 131.302  11
   5   0  21-77.0402 90.6803   7
   5   0  22 12275.0 600.854  11
   5   0  22 14257.9 584.171   7
   5   0  23-223.932 100.554   7
   5   0  24 555.751 125.381   7
   5   0  25-39.3073 64.8738   7
   5   0  26 501.724 88.8909   7
  -5  -1  27 2243.86 156.396  11
  -5   1  27 2162.18 148.841  11
  -5  -1  26 1783.99 161.296  11
  -5   1  26 1839.34 155.239  11
  -5  -1  25 6041.04 315.828  11
  -5   1  25 5831.02 305.793  11
  -5  -1  24 4849.57 303.524  11
  -5   1  24 4852.41 304.283  11
  -5   1  24 4103.86 326.465   8
  -5  -1  23 2439.60 234.254  11
  -5   1  23 2664.83 239.483  11
  -5   1  23 1980.95 250.223   8
  -5  -1  22 5406.00 362.542  11
  -5   1  22 5278.99 353.116  11
  -5   1  22 4516.41 389.452   8
  -5  -1  21 2566.59 262.100  11
  -5   1  21 2710.50 275.753  11
  -5  -1  21 1858.30 199.567   5
  -5  -1  21 2168.59 279.330   8
  -5   1  21 2357.30 305.171   8
  -5  -1  20 4343.51 310.058   5
  -5   1  20 3919.78 288.128   5
  -5  -1  20 4257.77 394.378   8
  -5   1  20 4355.85 404.060   8
  -5  -1  19 137.017 100.450   5
  -5   1  19 29.1776 94.4627   5
  -5  -1  19 8.72796 107.843   8
  -5   1  19-40.1674 129.417   8
  -5  -1  18 800.348 152.967   5
  -5   1  18 804.045 150.734   5
  -5  -1  18 867.213 217.941   8
  -5   1  18 574.211 179.288   8
  -5  -1  17 7357.25 439.902   5
  -5   1  17 7721.11 437.467   5
  -5  -1  17 6795.76 520.804   8
  -5   1  17 6900.85 536.395   8
  -5  -1  16 3215.09 294.110   5
  -5   1  16 3050.67 279.091   5
  -5   1  16 2919.44 356.789   8
  -5  -1  16 2463.01 337.975   8
  -5  -1  15 2615.61 509.044   2
  -5   1  15 2025.11 481.226   2
  -5  -1  15 1643.25 213.676   5
  -5   1  15 1586.87 205.630   5
  -5  -1  15 1343.35 257.097   8
  -5   1  15 1545.00 260.952   8
  -5   1  14 19657.0 1395.76   2
  -5  -1  14 19175.3 721.681   5
  -5   1  14 17446.7 684.903   5
  -5  -1  14 17389.5 828.739   8
  -5   1  14 18378.2 843.763   8
  -5  -1  14 18536.8 1327.18   2
  -5  -1  13 4533.55 333.930   5
  -5   1  13 4122.96 318.043   5
  -5  -1  13 4262.36 624.729   2
  -5   1  13 4320.98 630.639   2
  -5  -1  13 3477.48 367.510   8
  -5   1  13 3945.48 381.010   8
  -5  -1  12 487.381 213.928   2
  -5  -1  12 329.310 122.878   5
  -5   1  12 256.530 195.917   2
  -5   1  12 501.871 128.424   5
  -5  -1  12 94.6694 102.793   8
  -5   1  12 200.514 122.948   8
   5   1 -11 4880.29 606.632   1
  -5  -1  11 5015.26 617.341   2
  -5   1  11 4081.10 581.602   2
   5   1 -10 3692.67 542.153   1
  -5  -1  10 5012.86 589.855   2
  -5   1  10 4768.26 623.804   2
   5  -1 -10 5388.22 613.693   1
  -5   1   9 12468.7 959.239   2
   5   1  -9 11089.9 915.203   1
   5  -1  -9 11625.3 917.365   1
  -5  -1   9 12223.4 866.468   2
   5   1  -8 551.356 209.631   1
  -5   1   8 325.696 178.681   2
   5  -1  -8 439.939 206.279   1
   5   1  -7-45.2245 132.425   1
  -5   1   7 194.259 123.006   2
   5  -1  -7 325.089 192.366   1
  -5   1   6 6227.16 605.001   2
   5   1  -6 5977.43 673.765   1
   5  -1  -6 6459.73 681.599   1
  -5   1   5 6058.44 579.446   2
   5   1  -5 6092.22 670.810   1
   5  -1  -5 5724.85 648.875   1
   5   1  -4 3123.29 484.600   1
  -5   1   4 3070.86 401.727   2
   5  -1  -4 2227.86 415.382   1
   5   1  -3 28.6996 122.437   1
   5  -1  -3 110.997 165.547   1
  -5   1   3 179.910 125.329   2
   5   1  -2 18099.5 1161.31   1
  -5   1   2 19990.1 952.800   2
   5  -1  -2 18163.2 1160.15   1
   5   1  -1 8213.12 778.379   1
   5  -1  -1 8354.36 784.614   1
   5   1   0 12373.2 949.686   1
   5  -1   0 11767.1 935.490   1
   5   1   1 3832.76 533.707   1
   5  -1   1 4506.63 591.079   1
   5   1   2 244.621 125.058   1
   5  -1   2 35.1509 121.372   1
   5   1   3 979.333 289.652   1
   5  -1   3 948.239 287.551   1
   5   1   4 10790.5 880.379   1
   5  -1   4 9386.14 839.574   1
   5  -1   5-70.7337 156.182   1
   5   1   5 49.4626 79.2839  12
   5   1   5 88.8343 137.066   1
   5   1   6 854.906 251.592  12
   5  -1   6 1014.65 261.175  12
   5  -1   6 355.404 166.214   1
   5   1   6 841.523 270.578   1
   5  -1   7-50.2166 131.845  12
   5  -1   7 109.614 117.929   1
   5   1   7 113.084 118.848   1
   5   1   8 11.9996 100.166  12
   5  -1   8 7.46016 86.8794  12
   5  -1   8 104.711 119.261   1
   5   1   8-273.799 163.424   1
   5   1   9 1334.16 313.652   1
   5   1   9 1272.91 323.443  12
   5  -1   9 1536.77 366.047  12
   5  -1   9 1137.34 304.610   1
   5  -1  10 488.975 212.418   1
   5   1  10 544.399 226.674  12
   5  -1  10 555.578 229.696  12
   5  -1  11 1611.27 416.443  12
   5  -1  11 1369.95 225.078  11
   5  -1  11 1764.35 354.140   1
   5   1  11 1919.67 448.884  12
   5   1  12-58.2390 59.2103   4
   5  -1  12 66.8771 72.7163   4
   5   1  12-536.243 266.442  12
   5  -1  12-496.238 253.109  12
   5   1  12-4.02269 81.2532  11
   5  -1  12 18.6746 125.786  11
   5  -1  12-40.9949 68.4376   7
   5   1  12 3.77611 75.7557   7
   5   1  13 3438.49 603.823  12
   5  -1  13 2569.95 516.738  12
   5   1  13 2651.15 286.036  11
   5  -1  13 3460.78 346.371  11
   5   1  13 3663.46 298.557   4
   5  -1  13 3632.22 312.998   4
   5  -1  13 3458.73 289.743   7
   5   1  13 3690.18 314.886   7
   5   1  14 1029.77 196.554  11
   5   1  14 1127.36 181.913   4
   5  -1  14 1364.75 205.675   4
   5   1  14 1188.80 409.671  12
   5  -1  14 627.727 296.997  12
   5  -1  14 1186.54 228.206  11
   5  -1  14 1389.89 188.122   7
   5   1  14 1176.93 179.893   7
   5   1  15-53.4464 63.9931   4
   5  -1  15 143.210 86.7706   4
   5   1  15-23.2749 153.539  12
   5  -1  15 181.502 135.475  11
   5   1  15 243.741 122.236  11
   5  -1  15-14.8861 83.6558   7
   5   1  15 175.110 106.227   7
   5   1  16 5031.19 399.564  11
   5  -1  16 5601.28 455.251  11
   5   1  16 6252.39 393.353   4
   5  -1  16 6148.34 396.097   7
   5  -1  16 6098.09 416.995   4
   5   1  16 6738.96 431.446   7
   5   1  17 447.626 112.147   4
   5  -1  17 605.202 146.436   4
   5   1  17 289.029 140.270  11
   5  -1  17 497.886 166.714  11
   5  -1  17 588.580 145.007   7
   5   1  17 633.354 155.182   7
   5  -1  18 1992.19 233.173   4
   5   1  18 2053.23 269.101  11
   5  -1  18 1995.94 278.987  11
   5  -1  18 2203.06 245.420   7
   5   1  18 1946.10 240.086   7
   5  -1  19 925.663 150.472   4
   5  -1  19 907.710 186.286  11
   5   1  19 712.187 169.841  11
   5  -1  19 779.732 150.853   7
   5   1  19 963.906 175.057   7
   5  -1  20 259.090 91.4272   4
   5   1  20 384.690 128.697  11
   5  -1  20 181.493 129.437  11
   5  -1  20 295.951 113.643   7
   5   1  20 353.727 128.902   7
   5   1  21 2785.56 283.824  11
   5  -1  21 2613.15 290.129  11
   5  -1  21 2117.58 211.418   4
   5  -1  21 2990.33 266.105   7
   5   1  21 2846.18 273.653   7
   5  -1  22 843.316 176.308  11
   5  -1  22 857.886 151.445   7
   5   1  22 807.584 157.267   7
   5  -1  23 362.448 101.116   7
   5   1  23 341.653 106.817   7
   5  -1  24 3662.01 249.851   7
   5   1  24 4238.47 284.533   7
   5  -1  25 1295.32 141.960   7
   5   1  25 1061.49 134.843   7
   5   1  26 79.2125 56.5948   7
   5   1  27 1205.91 108.782   7
  -5  -2  27 239.362 59.6021  11
  -5   2  27 271.539 54.0839  11
  -5  -2  26 356.468 83.1813  11
  -5   2  26 400.154 78.0723  11
  -5  -2  25 160.920 76.2070  11
  -5   2  25 183.830 71.8291  11
  -5   2  25 95.0925 79.9742   8
  -5  -2  24 2081.48 197.599  11
  -5   2  24 2001.69 188.736  11
  -5  -2  24 1791.87 168.680   3
  -5   2  24 1868.47 227.392   8
  -5  -2  23 12730.7 518.895  11
  -5   2  23 12281.9 504.938  11
  -5  -2  23 10349.6 463.941   3
  -5   2  23 11245.6 579.797   8
  -5  -2  22 5630.83 355.970  11
  -5   2  22 5583.34 357.562  11
  -5   2  22 5617.27 427.307   8
  -5  -2  21 399.599 120.909  11
  -5   2  21 335.870 117.943  11
  -5  -2  21 236.388 86.6107   5
  -5   2  21 414.518 151.577   8
  -5  -2  20 2449.01 242.515   5
  -5  -2  20 2860.94 274.173  11
  -5   2  20 3042.25 336.619   8
  -5  -2  19 3003.43 269.639   5
  -5   2  19 3154.66 258.962   5
  -5   2  19 3011.32 354.348   8
  -5  -2  18 1135.55 183.009   5
  -5   2  18 1074.42 163.831   5
  -5   2  18 1249.00 235.712   8
  -5  -2  17 1572.11 215.794   5
  -5   2  17 1604.86 202.108   5
  -5  -2  17 1474.75 250.303   8
  -5   2  17 1238.42 242.336   8
  -5  -2  16 547.692 148.684   5
  -5   2  16 515.853 124.763   5
  -5  -2  16 435.987 147.579   8
  -5   2  16 453.210 180.194   8
  -5  -2  15 4822.86 360.578   5
  -5   2  15 4571.52 338.075   5
  -5   2  15 4653.97 732.596   2
  -5  -2  15 4145.40 410.906   8
  -5   2  15 4654.66 430.064   8
  -5  -2  14 5870.39 385.895   5
  -5   2  14 5294.55 360.989   5
  -5  -2  14 4762.81 443.194   8
  -5   2  14 5735.93 791.744   2
  -5   2  14 5292.82 453.407   8
  -5  -2  13 455.759 130.267   5
  -5   2  13 778.952 315.833   2
  -5   2  13 496.550 137.766   5
  -5  -2  13 383.079 171.354   8
  -5   2  13 509.262 170.804   8
  -5   2  12 14181.7 1152.63   2
  -5  -2  12 14182.8 597.991   5
  -5   2  12 13597.6 579.461   5
  -5  -2  12 12684.9 671.846   8
  -5   2  12 13674.6 693.629   8
   5   2 -11 88.9791 129.715   1
  -5  -2  11 572.323 128.603   5
  -5   2  11 479.969 114.410   5
  -5  -2  11 271.244 126.297   8
   5   2 -10 736.535 274.239   1
  -5   2  10-65.7240 136.330   2
   5   2  -9 9.67659 161.289   1
   5  -2  -9-9.77250 93.6359   1
  -5   2   9 48.7894 173.830   2
   5   2  -8 34513.4 1731.63   1
  -5   2   8 40255.0 1771.95   2
   5  -2  -8 37378.6 1719.03   1
   5   2  -7 14387.7 1073.50   1
  -5   2   7 13413.5 971.972   2
   5  -2  -7 14117.9 1034.30   1
   5  -2  -6 3123.74 483.172   1
   5   2  -6 2879.94 492.759   1
  -5   2   6 2598.53 439.818   2
   5  -2  -5 878.794 263.669   1
   5   2  -5 750.490 271.464   1
  -5   2   5 549.415 209.061   2
   5   2  -4 16155.7 1134.27   1
  -5   2   4 17510.6 1019.66   2
   5  -2  -4 16058.5 1103.70   1
   5   2  -3 20495.4 1283.85   1
  -5   2   3 22635.0 1158.01   2
   5  -2  -3 20398.3 1249.29   1
   5   2  -2 5196.91 642.125   1
  -5   2   2 5986.95 571.319   2
   5  -2  -2 5039.43 625.441   1
   5   2  -1 12712.4 989.317   1
  -5   2   1 11750.0 784.054   2
   5  -2  -1 10231.6 891.803   1
   5  -2   0 2388.65 446.236   1
  -5   2   0 1978.78 319.582   2
   5   2   1 148.323 163.119   1
   5  -2   1 314.031 203.732   1
  -5   2  -1 149.033 111.803   2
   5   2   2 17423.1 1150.90   1
   5  -2   2 17773.0 1183.68   1
   5   2   3 1514.43 358.962   1
   5  -2   3 1883.11 408.832   1
   5   2   4 12411.5 828.407  12
   5   2   4 12721.0 977.188   1
   5  -2   4 13596.3 1041.27   1
   5   2   5 400.759 153.081  12
   5   2   5 104.735 109.394   1
   5  -2   5 258.540 202.293   1
   5   2   6 6180.73 622.004  12
   5   2   6 5633.45 640.375   1
   5  -2   6 4658.41 624.095   1
   5   2   7 22760.7 1268.27  12
   5   2   7 19410.7 1215.64   1
   5  -2   7 20813.8 1318.09   1
   5  -2   8 1243.73 349.385   1
   5   2   8 766.887 256.321  12
   5   2   8 834.990 255.835   1
   5   2   9 19831.3 1281.59  12
   5   2   9 17764.7 1142.98   1
   5  -2   9 18576.5 1253.31   1
   5   2  10 1640.29 380.533  12
   5  -2  10 1170.39 328.481   1
   5   2  11 416.573 263.842  12
   5  -2  11 869.107 171.187   4
   5  -2  11 509.724 153.878  11
   5  -2  11 377.162 186.522   1
   5   2  11 648.080 141.239   7
   5   2  12 11951.1 1115.86  12
   5   2  12 11780.0 546.774   4
   5  -2  12 10147.9 597.322  11
   5  -2  12 13198.3 619.330   4
   5   2  12 12196.3 570.210   7
   5   2  13 18991.2 1471.43  12
   5  -2  13 15999.0 753.524  11
   5   2  13 16341.6 654.328   4
   5  -2  13 17221.1 724.553   4
   5   2  13 17402.1 703.931   7
   5   2  14 11235.1 1164.57  12
   5  -2  14 11133.9 635.437  11
   5   2  14 9809.63 551.801  11
   5   2  14 11491.7 532.376   4
   5  -2  14 11251.0 524.130   7
   5  -2  14 12881.0 617.453   4
   5   2  14 12167.6 580.110   7
  -5   2 -14 10586.5 1154.00  13
   5   2  15-45.2275 66.2880   4
   5  -2  15 122.823 99.5971   4
   5  -2  15 66.1422 113.668  11
   5   2  15 215.665 126.124  11
   5  -2  15 24.0313 73.5308   7
   5   2  15 188.593 107.315   7
   5   2  16 10442.1 583.675  11
   5  -2  16 12527.7 678.877  11
   5  -2  16 12665.7 568.014   7
   5   2  16 12870.3 611.659   7
   5  -2  16 12591.3 618.709   4
   5  -2  17 215.594 133.617   4
   5   2  17 242.170 137.815  11
   5  -2  17 144.284 147.744  11
   5  -2  17 87.0494 73.0792   7
   5   2  17-0.40114 107.428   7
   5  -2  18 495.872 125.886   4
   5  -2  18 160.839 144.237  11
   5   2  18 302.037 155.618  11
   5  -2  18 389.226 119.999   7
   5   2  18 382.402 124.474   7
   5  -2  19 1182.90 187.803   4
   5  -2  19 1140.87 225.998  11
   5  -2  19 1239.35 181.746   7
   5   2  19 1167.09 202.108   7
   5  -2  20 5125.08 430.307  11
   5  -2  20 5740.41 360.858   7
   5   2  20 5591.76 391.503   7
   5  -2  20 4904.31 345.254   4
   5  -2  21 985.863 188.195  11
   5  -2  21 895.457 145.388   4
   5  -2  21 1010.71 141.993   7
   5   2  21 1008.32 179.373   7
   5  -2  22-31.9745 67.0141   4
   5  -2  22-12.6071 102.388  11
   5  -2  22 226.247 78.5015   7
   5   2  22 61.8973 92.5422   7
   5  -2  23 97.0132 59.4071   7
   5   2  23 128.853 92.9694   7
   5   2  24 991.919 145.072   7
   5   2  25-1.63089 66.7544   7
   5   2  26 1682.13 149.913   7
   5   2  27 22.6209 36.2334   7
  -5  -3  26 344.584 70.6650  11
  -5   3  26 193.149 51.4970  11
  -5  -3  25 669.702 105.687  11
  -5   3  25 505.514 87.4402  11
  -5   3  25 327.525 102.142   8
  -5  -3  24 462.512 95.4700  11
  -5   3  24 575.302 101.607  11
  -5   3  24 444.264 132.194   8
  -5  -3  24 170.517 66.4736   3
  -5  -3  23 136.948 75.1323  11
  -5   3  23 111.287 70.7410  11
  -5   3  23 197.896 127.859   8
  -5  -3  23 21.6125 70.9098   3
  -5  -3  22 668.967 129.286  11
  -5   3  22 608.549 122.982  11
  -5   3  22 689.103 174.654   8
  -5  -3  22 475.737 112.488   3
  -5  -3  21 5.31847 76.9943  11
  -5   3  21 30.8543 74.8833  11
  -5  -3  20 778.891 151.870  11
  -5  -3  20 548.751 139.905   5
  -5   3  20 525.869 182.988   8
  -5  -3  19 3032.86 279.084  11
  -5  -3  19 2587.86 256.896   5
  -5   3  19 2821.07 348.917   8
  -5  -3  18 1647.58 210.200   5
  -5   3  18 1555.77 183.462   5
  -5   3  18 1292.68 246.523   8
  -5  -3  17 122.421 84.5577   5
  -5   3  17 187.143 93.1440   5
  -5   3  17 68.5401 142.694   8
  -5  -3  16 124.508 93.7736   5
  -5   3  16 211.625 106.822   5
  -5   3  16 10.0147 116.928   8
  -5  -3  15 83.8906 103.315   5
  -5   3  15 58.9248 78.5332   5
  -5   3  15 28.1225 106.527   8
  -5  -3  14 1043.44 188.746   5
  -5   3  14 661.965 304.210   2
  -5   3  14 966.067 156.778   5
  -5   3  14 987.693 221.590   8
  -5  -3  13 2965.60 281.347   5
  -5   3  13 2973.34 268.599   5
  -5   3  13 3212.68 591.228   2
  -5   3  13 2473.32 323.079   8
   5   3 -12 746.292 272.733   1
  -5   3  12 396.466 112.941   9
  -5  -3  12 183.138 87.5933   5
  -5   3  12 445.118 115.692   5
  -5   3  12 479.803 236.239   2
  -5   3  12 480.545 169.536   8
   5   3 -11 169.601 197.252   1
  -5   3  11 808.102 162.260   9
  -5  -3  11 708.565 139.838   5
  -5   3  11 856.661 149.390   5
  -5   3  11 924.944 326.269   2
  -5   3  11 557.571 157.971   8
   5   3 -10-239.939 186.701   1
  -5   3  10 36.2617 66.5201   9
  -5  -3  10 0.33351 70.2493   5
  -5   3  10-39.5319 73.4763   5
  -5   3  10 147.126 161.315   2
   5   3  -9 1515.80 379.726   1
  -5   3   9 963.128 285.243   2
   5  -3  -9 1475.43 338.161   1
   5  -3  -8 3876.88 556.902   1
  -5   3   8 3671.17 553.007   2
   5   3  -8 4338.94 622.960   1
   5   3  -7 9382.65 903.514   1
  -5   3   7 8754.27 855.502   2
   5  -3  -7 8926.53 829.664   1
   5  -3  -6 2327.06 437.737   1
  -5   3   6 1880.39 381.164   2
   5   3  -6 2889.71 500.858   1
   5   3  -5 21884.8 1371.22   1
  -5   3   5 21677.4 1279.10   2
   5  -3  -5 21535.2 1322.08   1
   5   3  -4 30122.9 1622.80   1
  -5   3   4 32655.1 1536.50   2
   5  -3  -4 28708.1 1546.85   1
   5   3  -3 6698.03 753.059   1
  -5   3   3 6986.72 682.710   2
   5  -3  -3 6219.38 710.465   1
   5   3  -2 82867.0 2815.38   1
   5  -3  -2 83042.6 2804.34   1
  -5   3   2 88753.1 2626.83   2
   5   3  -1 127111. 3604.35   1
  -5   3   1 127074. 3331.41   2
   5  -3  -1 129259. 3634.95   1
   5   3   0 36495.8 1772.40   1
   5  -3   0 37765.9 1824.63   1
   5   3   1 865.539 270.519   1
   5  -3   1 1124.46 351.508   1
   5   3   2 16278.5 1158.22   1
   5  -3   2 15666.8 1166.42   1
   5   3   3 769.605 283.544   1
   5  -3   3 659.916 277.103   1
   5   3   4 1426.33 315.578  12
   5   3   4 2337.55 429.927   1
   5  -3   4 2272.79 458.374   1
   5  -3   5 2116.18 453.825   1
   5   3   5 2477.09 400.628  12
   5   3   5 2219.05 419.452   1
   5   3   6-70.8244 110.000  12
   5  -3   6-178.408 169.575   1
   5   3   6-16.6983 110.037   1
   5   3   7 7806.38 777.503  12
   5   3   7 7498.70 753.353   1
   5  -3   7 6852.36 780.448   1
   5   3   8 986.190 332.900  12
   5   3   8 1103.18 308.115   1
   5  -3   8 488.022 245.400   1
   5  -3   9 526.256 236.290   1
   5   3   9 79.9003 133.979  12
   5   3  10 8723.67 890.789  12
   5  -3  10 9229.75 903.293   1
   5  -3  10 8975.84 496.360   4
   5   3  11 708.959 124.947   4
   5   3  11 257.369 183.776  12
   5  -3  11 869.042 170.046   4
   5  -3  11 391.941 131.971  11
   5  -3  11 249.799 187.409   1
   5   3  12 229.929 87.9997   4
   5  -3  12 365.320 129.182   4
   5  -3  12 42.9842 98.8598  11
  -5   3 -12 143.156 359.800  13
   5   3  12 253.245 98.8268   7
  -5   3 -13 3192.60 684.925  13
   5  -3  13 2675.14 331.855  11
   5   3  13 4544.92 714.801  12
   5   3  13 3360.86 297.613   7
   5  -3  13 3519.79 320.245   4
  -5   3 -14 9693.58 1152.26  13
   5   3  14 14455.7 1316.97  12
   5  -3  14 9822.14 612.276  11
   5   3  14 11763.1 590.297   8
   5   3  14 12156.3 589.725   7
   5  -3  14 11859.8 611.614   4
   5  -3  15 1877.35 246.577   4
   5  -3  15 1657.24 259.006  11
   5   3  15 1362.97 203.947   8
   5   3  15 1707.64 226.601   7
   5  -3  16 8187.01 552.749  11
   5   3  16 9149.20 497.876   8
   5   3  16 8625.47 500.952   7
   5  -3  16 9022.97 526.757   4
   5  -3  17 16429.4 796.250  11
   5   3  17 17555.3 735.522   7
   5  -3  17 18351.0 758.893   4
   5  -3  18 4886.18 435.673  11
   5   3  18 5206.12 393.264   7
   5  -3  18 5329.04 391.616   4
   5  -3  19 635.997 144.764   4
   5  -3  19 681.071 194.510  11
   5   3  19 707.095 162.606   7
   5  -3  20 657.432 134.258   4
   5  -3  20 577.974 175.623  11
   5   3  20 801.075 181.792   7
   5  -3  21 1109.51 166.025   4
   5  -3  21 1155.40 225.181  11
   5   3  21 1138.09 191.217   7
   5  -3  22 1573.62 180.153   4
   5  -3  22 2188.25 280.094  11
   5   3  22 1822.27 210.823   7
   5   3  23 2392.79 226.775   7
   5  -3  23 2411.48 195.564   4
   5   3  24 3233.34 244.759   7
   5   3  25 374.044 87.7048   7
   5   3  26 1336.72 131.240   7
  -5   4  26 4191.03 241.838   8
  -5  -4  25 1529.54 133.276  11
  -5   4  25 1634.45 182.141   8
  -5  -4  24 1849.59 161.446  11
  -5   4  24 1587.25 201.545   8
  -5  -4  24 1227.09 129.085   3
  -5  -4  23 4752.97 274.332  11
  -5   4  23 4573.02 257.181  11
  -5  -4  23 3976.81 266.569   3
  -5   4  23 5226.05 370.246   8
  -5  -4  22 12488.4 487.251  11
  -5   4  22 10776.3 444.063  11
  -5  -4  22 10109.5 480.173   3
  -5   4  22 12153.9 593.723   8
  -5   4  21 2620.21 230.887  11
  -5  -4  21 2840.65 264.958   3
  -5   4  21 3144.10 337.859   8
  -5  -4  21 3028.89 246.791  11
  -5   4  20 1679.13 202.215  11
  -5  -4  20 1832.53 203.602  11
  -5   4  20 1419.56 249.679   8
  -5  -4  20 1712.00 218.391   3
  -5  -4  19 3580.80 281.986  11
  -5   4  19 3161.88 347.577   8
  -5  -4  18 30.7196 77.7524  11
  -5  -4  18 87.8059 80.8078   5
  -5   4  18 31.6334 116.590   8
  -5  -4  17 512.430 136.451  11
  -5  -4  17 456.675 137.005   5
  -5   4  17 174.688 83.7279   5
  -5   4  17 153.101 112.220   8
  -5  -4  16 9522.48 518.057   5
  -5   4  16 9390.08 471.418   5
  -5   4  16 9460.41 609.121   8
  -5   4  15-204.709 102.712   5
  -5   4  15 25.1964 111.240   8
  -5  -4  14 128.330 118.413   5
  -5   4  14 130.544 101.773   9
  -5   4  14 154.614 102.582   5
  -5   4  14 134.725 138.997   8
  -5   4  13 16002.1 1342.46   2
  -5  -4  13 15332.5 656.477   5
  -5   4  13 14561.9 620.522   5
  -5   4  13 15067.4 757.054   8
  -5   4  13 14605.7 674.230   9
   5   4 -12 6554.01 794.627   1
  -5  -4  12 6757.76 425.573   5
  -5   4  12 6320.71 393.720   5
  -5   4  12 6245.93 431.974   9
  -5   4  12 6258.43 483.730   8
  -5   4  12 6454.53 848.333   2
  -5  -4  11 343.080 137.432   5
  -5   4  11 294.360 123.706   9
  -5   4  11 317.489 108.104   5
  -5   4  11 386.475 145.447   8
  -5   4  11 479.382 267.291   2
   5   4 -10 6683.00 810.794   1
  -5  -4  10 6391.31 399.105   5
  -5   4  10 6178.09 385.709   5
  -5   4  10 6128.51 409.356   9
  -5   4  10 5466.41 431.388   8
  -5   4  10 5942.92 787.112   2
  -5   4   9 271.671 110.131   9
  -5  -4   9 158.103 79.4632   5
  -5   4   9 171.486 87.2443   5
  -5   4   9 378.779 218.649   2
   5   4  -9 30.9126 189.311   1
   5  -4  -8 909.485 314.682   1
  -5   4   8 1431.17 370.459   2
   5   4  -8 1759.43 415.993   1
   5  -4  -7 3650.79 531.185   1
  -5   4   7 2880.50 519.942   2
   5   4  -7 3241.08 561.467   1
   5  -4  -6 1459.97 350.854   1
  -5   4   6 1160.74 310.587   2
   5   4  -6 1870.68 468.269   1
   5  -4  -5 1129.00 328.919   1
  -5   4   5 1390.14 358.141   2
   5   4  -5 1697.58 424.430   1
   5   4  -4 6993.80 799.307   1
  -5   4   4 6183.10 712.234   2
   5  -4  -4 5845.31 699.610   1
   5   4  -3 40921.8 1965.20   1
  -5   4   3 39614.7 1815.89   2
   5  -4  -3 39722.5 1889.73   1
   5  -4  -2 512.547 222.596   1
  -5   4   2 529.229 240.977   2
   5   4  -2 467.601 252.506   1
   5   4  -1 46251.2 2058.65   1
  -5   4   1 42449.2 1858.70   2
   5  -4  -1 44233.8 2014.29   1
   5   4   0 18249.0 1262.19   1
   5  -4   0 18101.0 1261.23   1
   5  -4   1 97.2010 219.680   1
   5   4   1 213.900 236.674   1
   5   4   2 4946.66 646.277   1
   5  -4   2 4946.42 684.142   1
   5   4   3 171.344 154.712   1
   5  -4   3 124.848 152.169   1
   5   4   4 4294.46 590.765   1
   5   4   4 4646.70 558.691  12
   5  -4   4 4534.57 654.266   1
   5   4   5 225.258 160.344   1
   5   4   5 455.591 192.307  12
   5  -4   5 416.681 275.614   1
   5   4   6 28.4557 104.186  12
   5   4   6 50.7178 117.010   1
   5  -4   6 279.444 208.150   1
   5   4   7 8124.31 820.624  12
   5   4   7 7775.90 779.566   1
   5  -4   7 7565.16 858.033   1
   5   4   8 12861.0 1063.19  12
   5  -4   8 11305.9 1058.93   1
   5  -4   8 11893.4 573.362   4
   5   4   9 458.926 284.057  12
   5  -4   9 264.264 105.389   4
   5  -4   9 143.478 186.430   1
  -5   4 -10 320.468 218.392  13
   5   4  10 102.196 166.578  12
   5  -4  10 392.843 127.747   4
   5  -4  10 607.895 219.891  11
   5   4  11-254.917 178.065  12
   5  -4  11 1.26487 80.5620   4
   5  -4  11 22.3397 105.513  11
   5   4  11-24.3536 92.7302   7
  -5   4 -12 1906.08 454.208  13
   5   4  12 2716.06 515.659  12
   5  -4  12 2107.94 308.086  11
   5   4  12 3008.04 289.635   7
   5  -4  12 2877.56 290.351   4
  -5   4 -13 79.5050 165.278  13
   5   4  13 477.666 254.065  12
   5  -4  13 123.964 91.9764   4
   5  -4  13 125.904 102.820  11
   5   4  13 83.9850 111.768   7
   5   4  14 5256.48 392.156   8
   5   4  14 5616.71 391.788   7
   5  -4  14 5542.30 418.421   4
   5  -4  15 1949.73 259.621   4
   5  -4  15 1483.12 258.696  11
   5   4  15 1945.33 241.080   8
   5   4  15 1639.43 224.199   7
   5  -4  16 114.633 86.5122   4
   5  -4  16 298.615 162.990  11
   5   4  16 179.080 100.655   8
   5   4  16 402.728 132.117   7
   5  -4  17 1173.06 193.900   4
   5  -4  17 909.319 200.270  11
   5   4  17 873.299 184.624   8
   5   4  17 1267.92 203.484   7
   5  -4  18 7959.21 548.901  11
   5   4  18 9187.08 487.656   8
   5   4  18 9589.07 516.346   7
   5  -4  18 9371.08 519.897   4
   5  -4  19 925.611 167.646   4
   5  -4  19 769.596 211.966  11
   5   4  19 876.331 155.878   8
   5   4  19 1064.75 180.061   7
   5  -4  20 779.538 146.817   4
   5  -4  20 987.979 226.747  11
   5   4  20 832.169 138.656   8
   5   4  20 890.035 166.100   7
   5  -4  21 68.0347 73.7078   4
   5   4  21 12.2256 89.7005   7
   5  -4  22-30.3521 62.7314   4
   5   4  22 12.9517 75.0378   7
   5  -4  23 1731.67 165.474   4
   5   4  23 1883.40 192.053   7
   5   4  24 1072.91 145.992   7
   5   4  25 2845.03 196.247   7
   5   4  26-33.4887 39.1101   7
  -5   5  25 1965.08 176.485   8
  -5  -5  24 87.9748 47.0982  11
  -5   5  24 172.268 100.905   8
  -5  -5  23 11089.4 383.247  11
  -5   5  23 10888.4 514.010   8
  -5  -5  22 712.419 108.343  11
  -5   5  22 714.882 157.058   8
  -5  -5  22 743.610 140.805   3
  -5  -5  21 3994.82 258.320  11
  -5   5  21 3057.01 217.897  11
  -5  -5  21 3763.50 288.096   3
  -5   5  21 4049.83 344.828   8
  -5  -5  20 1080.91 150.117  11
  -5   5  20 897.391 136.393  11
  -5   5  20 1035.26 199.892   8
  -5  -5  20 925.888 164.399   3
  -5  -5  19 7081.53 376.849  11
  -5  -5  19 7025.84 444.776   3
  -5   5  19 7267.94 496.364   8
  -5  -5  18 138.002 82.4708  11
  -5   5  18-132.288 141.159   8
  -5  -5  18 62.4675 98.9532   3
  -5  -5  17 83.6096 68.6560  11
  -5   5  17-55.4385 135.511   8
  -5  -5  17 153.051 127.824   3
  -5  -5  16 7786.81 416.392  11
  -5  -5  16 7764.39 457.647   5
  -5   5  16 7696.03 415.680   5
  -5   5  16 7447.97 532.402   8
  -5  -5  15 3629.10 318.780   5
  -5   5  15 3449.45 282.845   5
  -5   5  15 3788.09 341.017   9
  -5   5  15 3268.60 363.772   8
  -5  -5  14 14438.5 636.546   5
  -5   5  14 13848.9 594.753   5
  -5   5  14 14440.8 673.959   9
  -5   5  14 14138.9 741.716   8
  -5  -5  13 676.911 168.140   5
  -5   5  13 728.245 178.087   9
  -5   5  13 892.851 159.436   5
  -5   5  13 808.645 212.681   8
  -5   5  12 18690.8 1475.33   2
  -5  -5  12 17277.2 697.739   5
  -5   5  12 16645.3 669.664   5
  -5   5  12 17785.7 740.367   9
  -5   5  12 15546.4 770.843   8
  -5  -5  11 1064.89 180.991   5
  -5   5  11 752.496 173.527   9
  -5   5  11 793.840 165.407   5
  -5   5  11 795.581 187.603   8
  -5   5  11 776.139 319.809   2
   5   5 -11 1197.06 361.390   1
  -5  -5  10 1818.42 235.610   6
  -5  -5  10 2686.54 261.719   5
  -5   5  10 2566.25 266.420   5
  -5   5  10 2794.28 281.298   9
  -5   5  10 2508.07 297.127   8
  -5   5  10 2356.71 520.478   2
   5   5 -10 3440.24 599.238   1
   5   5  -9 11507.2 1112.67   1
  -5  -5   9 9563.79 509.293   6
  -5   5   9 11062.6 1077.44   2
  -5  -5   9 10360.4 517.965   5
  -5   5   9 9934.23 502.724   5
  -5   5   9 10302.4 531.335   9
  -5   5   9 9056.19 545.385   8
  -5  -5   8 214.566 96.6822   6
  -5  -5   8 62.2948 89.1773   5
  -5   5   8 56.8642 82.8275   9
  -5   5   8 204.743 121.670   5
  -5   5   8 36.1439 210.154   2
  -5  -5   7 62.9107 66.9437   6
  -5  -5   7 58.9453 74.6259   5
  -5   5   7 160.689 91.4559   9
  -5   5   7 121.877 93.1108   5
   5  -5  -7 112.104 134.466   1
  -5   5   7 532.024 256.837   2
   5   5  -7 115.620 176.702   1
   5  -5  -6 145.116 150.964   1
  -5   5   6 170.045 93.4585   5
  -5   5   6-34.2536 136.425   2
   5   5  -6 32.6379 167.072   1
   5  -5  -5 2115.21 462.078   1
  -5   5   5 2344.56 481.695   2
   5   5  -5 2032.94 485.001   1
   5   5  -4 4079.15 651.953   1
  -5   5   4 3926.66 617.418   2
   5  -5  -4 3459.57 565.951   1
   5   5  -3 71.3204 182.890   1
   5  -5  -3 132.134 192.156   1
  -5   5   3 219.776 161.380   2
  -5   5   2 20401.9 1344.67   2
   5  -5  -2 21881.2 1440.75   1
   5   5  -2 20720.5 1412.27   1
   5   5  -1 2521.46 507.062   1
   5  -5  -1 2395.02 486.409   1
   5   5   0 6350.19 764.407   1
   5  -5   0 5232.15 718.068   1
   5  -5   1 354.015 214.184   1
   5   5   1 303.909 162.174   1
   5  -5   2 1403.18 399.111   1
   5   5   2 2062.56 443.028   1
   5   5   3 11838.7 1038.53   1
   5  -5   3 10672.4 1042.71   1
   5   5   4 2647.69 487.964   1
   5   5   4 2779.28 472.617  12
   5  -5   4 2855.30 544.562   1
   5   5   5 537.092 192.886   1
   5   5   5 289.969 170.816  12
   5  -5   5 188.250 244.587   1
  -5   5  -6 893.312 396.247  13
   5   5   6 1027.91 304.855   1
   5   5   6 1689.79 386.717  12
   5  -5   6 1182.10 180.076   4
   5   5   6 1342.92 173.936  10
   5  -5   6 938.689 339.175   1
  -5   5  -7 838.265 373.502  13
   5   5   7 1846.44 416.714  12
   5  -5   7 1548.08 210.595   4
   5   5   7 1322.62 339.858   1
   5  -5   7 1429.44 373.175   1
   5   5   7 1391.43 188.465   4
  -5   5  -8 4146.66 757.385  13
   5   5   8 4729.72 665.122  12
   5  -5   8 4560.84 360.471   4
  -5   5  -9 1279.40 428.830  13
   5   5   9 776.670 282.770  12
   5  -5   9 1218.33 201.078   4
  -5   5 -10-30.8482 146.694  13
   5  -5  10 152.493 104.412   4
  -5   5 -11 1336.05 506.391  13
   5   5  11 2343.63 537.092  12
   5  -5  11 1744.50 238.530   4
   5   5  11 2001.65 239.256   7
   5   5  12 5814.46 409.035   7
   5  -5  12 6016.73 434.189   4
   5  -5  13-34.7872 105.736   4
   5   5  13-116.707 85.3156   7
   5  -5  14 1206.53 206.853   4
   5  -5  14 1538.26 286.551  11
   5   5  14 959.680 188.531   8
   5   5  14 1260.36 202.759   7
   5  -5  15 4165.61 434.363  11
   5   5  15 5086.09 395.098   8
   5   5  15 5615.34 395.693   7
   5  -5  15 5497.80 429.616   4
   5  -5  16 223.721 119.959   4
   5   5  16 202.515 106.387   8
   5   5  16 348.809 129.802   7
   5  -5  17 235.191 105.264   4
   5   5  17 254.167 100.145   8
   5   5  17 277.736 110.666   7
   5  -5  18 5840.10 470.554  11
   5   5  18 6205.13 411.928   8
   5   5  18 5443.98 379.478   7
   5  -5  18 6484.91 429.679   4
   5   5  19 3151.15 282.978   8
   5   5  19 3701.33 305.525   7
   5  -5  19 3536.62 307.377   4
   5  -5  20 200.146 107.314   4
   5   5  20 305.894 100.832   8
   5   5  20 392.443 120.975   7
   5  -5  21 1085.42 152.536   4
   5   5  21 1133.71 147.775   8
   5   5  21 1075.94 153.402   7
   5   5  22 2849.71 230.024   7
   5  -5  22 2366.33 205.857   4
   5  -5  23 46.4938 58.4867   4
   5   5  23 13.8510 63.2456   7
   5   5  24 2148.26 172.242   7
   5  -5  24 1799.00 135.892   4
   5   5  25 313.573 60.5370   7
  -5   6  24 2131.77 188.054   8
  -5   6  23 1294.11 170.193   8
  -5  -6  23 1017.35 117.140   3
  -5   6  22 2019.27 221.047   8
  -5  -6  22 1569.18 163.787   3
  -5   6  21 311.119 119.141   8
  -5  -6  21 189.641 78.6938   3
  -5   6  20-23.6390 93.1457   8
  -5  -6  20-44.0345 84.9391   3
  -5   6  19 1443.75 221.741   8
  -5  -6  19 1365.01 199.540   3
  -5  -6  18 4666.26 360.989   3
  -5   6  18 4942.71 397.969   8
  -5   6  17 1108.79 216.769   8
  -5  -6  17 1200.81 215.187   3
  -5   6  16 1992.97 257.846   9
  -5   6  16 1890.51 199.877   5
  -5   6  16 1693.18 252.569   8
  -5  -6  16 1774.46 256.354   3
  -5   6  15 1099.04 202.938   9
  -5   6  15 1090.27 158.948   5
  -5   6  15 998.124 206.306   8
  -5  -6  15 1009.12 204.354   3
  -5   6  14 1702.15 242.215   9
  -5   6  14 1864.32 217.281   5
  -5   6  14 1696.84 250.884   8
  -5  -6  14 1911.41 263.464   3
  -5   6  13 149.393 117.103   9
  -5   6  13 203.009 110.734   5
  -5   6  13 246.188 124.403   8
  -5  -6  13 138.454 106.133   3
  -5  -6  12 337.082 126.490   5
  -5   6  12 494.234 155.983   9
  -5   6  12 598.902 143.350   5
  -5   6  12 598.839 172.806   8
  -5  -6  12 630.372 179.823   3
  -5  -6  11-11.2672 63.7167   6
  -5  -6  11-82.3241 104.329   5
  -5   6  11 44.3251 82.5097   9
  -5   6  11 115.588 95.1259   5
  -5   6  11 44.1745 92.5556   8
  -5  -6  11 238.861 132.074   3
  -5  -6  10-42.4095 67.2264   6
  -5  -6  10-39.9744 94.3623   5
  -5   6  10 49.4732 86.6527   9
  -5   6  10-241.705 123.067   8
  -5   6  10-110.899 90.4810   5
  -5   6  10 142.566 180.576   2
  -5  -6  10 180.654 118.744   3
  -5  -6   9 2966.93 301.214   6
  -5  -6   9 3167.02 301.683   5
  -5   6   9 3717.66 315.188   5
  -5   6   9 3761.66 328.710   9
  -5  -6   9 4202.40 353.635   3
  -5   6   9 4406.72 719.253   2
   5   6  -9 3477.44 599.208   1
  -5  -6   8 10070.4 543.540   6
  -5   6   8 10397.5 1089.56   2
  -5  -6   8 10291.2 517.767   5
  -5   6   8 10223.1 523.935   5
  -5   6   8 10206.5 532.623   9
  -5  -6   8 11527.7 576.105   3
   5   6  -8 12727.2 1210.89   1
  -5  -6   7 4546.10 375.155   6
  -5  -6   7 4668.59 354.852   5
  -5   6   7 5341.88 367.832   5
  -5   6   7 5301.66 378.721   9
  -5  -6   7 5698.27 404.335   3
  -5   6   7 5071.36 771.411   2
   5   6  -7 5631.31 790.460   1
  -5  -6   6 113.916 78.4639   6
  -5  -6   6-83.8659 112.407   5
  -5   6   6 283.429 141.538   9
  -5   6   6 212.890 131.138   5
   5   6  -6 304.727 231.195   1
  -5   6   6 19.2297 160.368   2
  -5  -6   6 237.925 78.5412   3
  -5  -6   5 6590.88 444.851   6
  -5  -6   5 5902.94 372.936   5
  -5   6   5 6694.42 410.003   5
  -5   6   5 6140.54 386.862   9
  -5  -6   5 6392.98 410.787   3
   5   6  -5 5973.67 809.564   1
  -5   6   5 5147.09 745.707   2
  -5  -6   4 969.537 176.999   6
  -5  -6   4 848.875 137.097   5
   5  -6  -4 664.343 301.200   1
  -5   6   4 816.191 146.153   5
   5   6  -4 771.544 304.105   1
  -5   6   4 947.307 332.284   2
  -5  -6   3 1036.58 183.446   6
   5  -6  -3 1524.78 399.519   1
  -5   6   3 1177.15 179.042   5
   5   6  -3 661.778 283.173   1
  -5   6   3 1132.93 398.921   2
  -5   6   2 2178.63 471.787  13
  -5  -6   2 2174.47 262.576   6
   5  -6  -2 2059.26 458.868   1
  -5   6   2 2653.71 255.723   5
   5   6  -2 2266.79 497.098   1
  -5   6   2 2206.41 468.833   2
  -5   6   1-31.7341 126.836  13
   5  -6  -1-214.816 197.956   1
  -5  -6   1 50.5678 84.9591   6
  -5   6   1 170.781 76.8889   5
   5   6  -1 105.109 168.307   1
  -5   6   0-143.033 177.394  13
  -5  -6   0 16.5291 91.3824   6
   5  -6   0-145.712 177.672   1
  -5   6   0 46.1781 73.7084   5
   5   6   0 94.8315 157.294   1
   5  -6   1 905.422 327.264   1
  -5  -6  -1 1189.68 199.531   6
  -5   6  -1 932.108 370.502  13
  -5   6  -1 1173.89 176.811   5
   5   6   1 1079.72 367.591   1
   5   6   2 7136.25 848.166   1
  -5   6  -2 7068.96 917.232  13
  -5  -6  -2 8550.09 493.497   6
  -5   6  -2 7590.38 436.003   5
   5  -6   2 7830.98 925.748   1
  -5   6  -3 363.132 274.540  13
  -5  -6  -3 427.473 127.560   6
  -5   6  -3 459.491 117.615   5
  -5   6  -4 871.371 427.405  13
  -5  -6  -4 552.209 143.711   6
  -5   6  -4 678.532 127.165   5
   5   6   4 360.885 202.478   1
   5   6   5 2564.73 475.497   1
  -5   6  -5 2536.03 607.400  13
  -5  -6  -5 2513.81 272.371   6
   5   6   5 2542.87 476.018  12
   5  -6   5 3007.23 285.386   4
   5   6   6 1019.57 303.846   1
   5   6   6 583.387 249.048  12
   5  -6   6 1040.77 174.745   4
  -5  -6  -6 1108.09 184.844   6
  -5   6  -7-2.03874 137.704  13
   5   6   7 10.2867 45.9045  12
   5  -6   7 14.7397 84.2201   4
  -5  -6  -7 13.4276 74.1754   6
  -5  -6  -8 25859.6 857.534   6
   5   6   8 27248.4 1725.59  12
   5  -6   8 23400.9 889.362   4
  -5   6  -8 26037.8 1938.32  13
  -5   6  -9 6028.58 933.008  13
   5   6   9 6761.68 866.283  12
   5  -6   9 6434.88 450.202   4
   5   6  10 2833.97 284.626   7
   5  -6  10 2707.90 299.208   4
   5  -6  11 390.112 154.761   4
   5   6  11 219.042 118.157   7
   5   6  12 2624.28 272.587   7
   5  -6  12 2506.30 292.269   4
   5  -6  13 302.170 134.048   4
   5   6  13 212.631 124.889   8
   5   6  13 215.734 90.2123   7
   5  -6  14 1222.08 212.142   4
   5   6  14 1027.17 200.016   8
   5   6  14 970.648 174.586   7
   5   6  15 7095.61 472.317   8
   5   6  15 7188.81 433.276   7
   5  -6  15 7281.57 474.396   4
   5  -6  16 2252.87 264.912   4
   5   6  16 2404.64 277.902   8
   5   6  16 2235.26 246.282   7
   5   6  17 8765.96 506.621   8
   5   6  17 8970.27 482.198   7
   5  -6  17 9228.12 517.519   4
   5   6  18 2639.87 279.781   8
   5   6  18 2757.26 253.720   7
   5  -6  18 3260.28 298.453   4
   5  -6  19-7.89401 81.6513   4
   5   6  19-79.9630 85.6131   8
   5   6  19-35.1624 74.9508   7
   5  -6  20 132.957 83.5272   4
   5   6  20 32.6820 70.0189   8
   5   6  20 71.3885 71.8645   7
   5  -6  21 36.9170 61.0068   4
   5   6  21-99.4932 75.3965   8
   5   6  21 115.794 76.4707   7
   5  -6  22 499.869 101.259   4
   5   6  22 578.181 98.4791   7
   5   6  23 1969.58 159.347   7
   5  -6  23 1867.64 151.588   4
   5   6  24 44.1207 35.3553   7
  -5  -7  23-36.9832 42.1657   3
  -5   7  23-51.2895 54.1682   8
  -5  -7  22 1971.25 164.277   3
  -5   7  22 2239.18 203.462   8
  -5   7  21 1909.60 209.632   8
  -5  -7  21 1680.58 173.340   3
  -5   7  20 290.692 113.249   8
  -5  -7  20 340.007 106.544   3
  -5   7  19 299.929 114.017   8
  -5  -7  19 186.313 89.1712   3
  -5   7  18 743.898 173.557   8
  -5  -7  18 911.479 160.378   3
  -5   7  17 142.668 116.468   8
  -5  -7  17 8.24795 103.302   3
  -5   7  16 2219.91 255.041   9
  -5   7  16 2092.41 265.857   8
  -5  -7  16 1977.95 254.432   3
  -5   7  15 2939.48 246.601   5
  -5   7  15 2548.55 281.821   9
  -5  -7  15 2839.23 302.229   3
  -5   7  15 2539.80 296.828   8
  -5   7  14 372.954 136.814   9
  -5   7  14 602.107 127.814   5
  -5   7  14 389.307 136.667   8
  -5  -7  14 482.265 159.259   3
  -5   7  13 1118.62 209.288   9
  -5   7  13 1304.81 177.795   5
  -5   7  13 974.614 192.120   8
  -5  -7  13 1147.20 225.457   3
  -5   7  12 3093.13 276.353   5
  -5   7  12 3149.84 317.758   9
  -5  -7  12 3036.30 316.724   3
  -5   7  12 2950.92 312.062   8
  -5  -7  11 6200.87 414.340   6
  -5   7  11 6613.12 405.983   5
  -5   7  11 6004.73 430.128   9
  -5  -7  11 6229.16 444.810   3
  -5  -7  10 621.108 138.348   6
  -5   7  10 471.434 138.249   9
  -5   7  10 558.313 140.934   5
  -5  -7  10 452.904 147.873   3
  -5  -7   9 6879.91 458.859   6
  -5   7   9 7476.15 442.744   5
  -5   7   9 7659.02 474.821   9
  -5  -7   9 7536.45 479.660   3
  -5  -7   8 336.059 115.859   6
  -5   7   8 361.865 121.925   9
  -5   7   8 560.922 145.672   5
  -5  -7   8 604.512 160.491   3
  -5  -7   7 2855.50 293.455   6
  -5   7   7 3154.56 283.793   5
  -5   7   7 2793.55 278.665   9
  -5  -7   7 2820.80 290.839   3
  -5  -7   6 1757.41 235.028   6
  -5   7   6 1671.58 218.049   9
  -5   7   6 1645.15 219.589   5
  -5  -7   6 1372.94 209.890   3
  -5   7   6 1762.87 478.710   2
  -5  -7   5 8327.98 497.184   6
  -5   7   5 8164.92 466.509   5
  -5   7   5 7334.17 442.207   9
  -5  -7   5 8087.84 469.312   3
  -5  -7   4 365.166 119.823   6
  -5   7   4 360.043 123.038   5
  -5  -7   4 628.992 141.525   3
  -5  -7   3 78.8659 81.6481   6
  -5   7   3 223.225 123.864   5
  -5   7   3 133.109 202.375   2
  -5  -7   2 10689.7 569.552   6
  -5   7   2 9512.03 1054.84   2
  -5   7   2 9647.14 515.043   5
   5   7  -2 11223.3 1128.49   1
  -5   7   1 5353.42 760.608  13
  -5  -7   1 4710.60 380.790   6
  -5   7   1 5073.49 375.786   5
   5   7  -1 5556.63 797.017   1
  -5  -7   0 579.301 140.069   6
  -5   7   0 991.675 178.117   5
   5   7   0 811.115 309.948   1
  -5   7  -1 7981.56 979.362  13
  -5  -7  -1 8196.13 493.414   6
  -5   7  -1 7694.32 445.528   5
   5   7   1 8557.15 955.638   1
   5   7   2 14419.3 1242.05   1
  -5  -7  -2 15620.3 685.775   6
  -5   7  -2 14522.5 626.069   5
  -5   7  -2 13027.6 1334.94  13
   5   7   3 33055.2 1893.40   1
  -5  -7  -3 35553.6 1076.86   6
  -5   7  -3 33926.9 1016.26   5
  -5   7  -3 31161.0 2080.91  13
  -5   7  -4 2191.55 563.440  13
  -5  -7  -4 2250.37 258.644   6
   5   7   4 2132.28 468.760   1
  -5  -7  -5 14725.6 653.600   6
   5  -7   5 13509.5 610.417   4
  -5   7  -5 14198.5 1402.27  13
  -5  -7  -6 13991.1 635.236   6
   5  -7   6 12987.7 605.291   4
  -5   7  -6 13360.0 1402.96  13
  -5  -7  -7 8532.25 488.165   6
   5  -7   7 8125.07 481.716   4
  -5  -7  -8 4294.28 339.089   6
   5  -7   8 4675.53 373.469   4
   5  -7   9 538.736 144.487   4
   5   7   9 649.287 149.071   7
   5   7  10 4373.49 344.265   7
   5  -7  10 3769.65 341.094   4
   5   7  11 3590.33 297.764   7
   5  -7  11 3038.87 310.930   4
   5  -7  12 195.000 119.978   4
   5   7  12 216.868 99.8980   7
   5   7  13 16902.3 766.071   8
   5   7  13 16933.5 669.752   7
   5  -7  13 15730.8 719.098   4
   5  -7  14 850.134 178.833   4
   5   7  14 1010.80 198.819   8
   5   7  14 1193.25 172.352   7
   5  -7  15-43.2109 92.5683   4
   5   7  15 52.3233 98.8283   8
   5   7  15 27.1045 71.8905   7
   5  -7  16 386.726 138.934   4
   5   7  16 165.554 96.5567   8
   5   7  16 410.943 107.755   7
   5   7  17 4436.09 338.872   8
   5   7  17 4118.22 295.431   7
   5  -7  17 4456.28 343.029   4
   5  -7  18 255.985 110.184   4
   5   7  18 80.2772 72.4007   8
   5   7  18 194.920 92.1352   7
   5  -7  19 277.025 101.250   4
   5   7  19 388.277 105.115   8
   5   7  19 367.315 94.9142   7
   5  -7  20 1473.77 169.161   4
   5   7  20 1585.01 173.983   8
   5   7  20 1376.04 154.152   7
   5  -7  21 50.3326 55.5895   4
   5   7  21 28.6634 56.7066   8
   5   7  21 30.8136 52.6214   7
   5  -7  22 66.0797 53.1895   4
   5   7  22 118.438 46.6700   8
   5   7  22 142.432 54.0425   7
   5  -7  23 2905.03 162.166   4
  -5   8  21 612.331 101.385   8
  -5  -8  21 888.651 110.337   3
  -5   8  20 464.613 105.755   8
  -5  -8  20 435.503 100.502   3
  -5   8  19 153.388 85.9602   8
  -5  -8  19 162.517 82.1587   3
  -5   8  18-11.0033 72.6041   8
  -5  -8  18-60.7412 94.3777   3
  -5   8  17 143.818 91.1870   8
  -5  -8  17 31.4452 92.9172   3
  -5   8  16 2811.29 264.270   9
  -5  -8  16 2959.45 284.495   3
  -5   8  16 2740.97 263.775   8
  -5   8  15 181.822 106.708   9
  -5   8  15 96.0987 77.2412   8
  -5  -8  15-61.4654 115.745   3
  -5   8  14 2913.25 234.299   5
  -5   8  14 3045.70 291.377   9
  -5  -8  14 3059.37 304.917   3
  -5   8  14 2366.19 249.073   8
  -5   8  13 417.862 140.803   9
  -5   8  13 302.982 101.154   5
  -5  -8  13 291.662 125.020   3
  -5   8  12 272.364 124.290   9
  -5   8  12 117.889 81.0542   5
  -5  -8  12 118.792 112.501   3
  -5  -8  11 675.034 146.609   6
  -5   8  11 827.186 185.296   9
  -5   8  11 893.729 157.904   5
  -5  -8  11 704.970 164.065   3
  -5  -8  10 294.691 116.732   6
  -5   8  10 198.314 119.231   9
  -5   8  10 377.038 111.648   5
  -5  -8  10 509.454 138.991   3
  -5  -8   9 447.727 143.426   6
  -5   8   9 407.331 126.653   9
  -5   8   9 259.658 119.870   5
  -5  -8   9 537.271 153.167   3
  -5  -8   8 6196.19 438.459   6
  -5   8   8 6883.49 425.797   5
  -5   8   8 6914.77 444.089   9
  -5  -8   8 7344.65 470.387   3
  -5  -8   7 11983.6 601.792   6
  -5   8   7 12021.3 569.944   5
  -5   8   7 11848.5 576.650   9
  -5  -8   7 12067.2 596.283   3
  -5  -8   6 178.604 127.516   6
  -5   8   6 110.773 78.1465   9
  -5   8   6 70.2310 88.0740   5
  -5  -8   6-142.341 91.2959   3
  -5  -8   5 1306.54 206.880   6
  -5   8   5 1306.17 194.364   9
  -5   8   5 1427.68 210.905   5
  -5  -8   5 1335.99 201.383   3
  -5  -8   4 27226.4 961.332   6
  -5   8   4 26283.4 896.828   5
  -5  -8   4 26248.6 887.606   3
  -5  -8   3 12171.3 614.716   6
  -5   8   3 11763.2 579.564   5
  -5  -8   2 11497.8 594.104   6
  -5   8   2 10327.5 551.936   5
  -5  -8   1 32045.6 1040.67   6
  -5   8   1 29045.6 959.215   5
  -5  -8   0 40271.2 1218.09   6
  -5   8   0 40558.1 1165.75   5
  -5  -8  -1 1143.63 199.700   6
  -5   8  -1 888.758 180.351   5
  -5  -8  -2 12702.1 625.544   6
  -5   8  -2 12186.1 588.052   5
  -5  -8  -3 16699.7 721.190   6
  -5   8  -3 16131.4 684.501   5
  -5  -8  -4 10172.2 553.014   6
  -5  -8  -5 812.546 158.748   6
  -5  -8  -6 13754.8 619.873   6
   5  -8   6 12224.1 578.613   4
  -5  -8  -7 40240.3 1145.45   6
   5  -8   7 39990.8 1151.52   4
  -5  -8  -8 16685.8 666.158   6
   5   8   8 15583.8 632.981   7
   5  -8   8 16187.0 692.388   4
  -5  -8  -9 2614.20 257.600   6
   5   8   9 2740.85 256.816   7
   5  -8   9 2856.20 290.156   4
   5  -8  10 259.356 114.542   4
  -5   8 -10 187.794 77.6016   5
   5   8  10 374.342 126.067   7
   5  -8  11 1301.68 200.663   4
   5   8  11 949.147 205.641   8
   5   8  11 1194.40 166.821   7
   5  -8  12 110.478 106.863   4
   5   8  12 47.2300 96.4025   8
   5   8  12 84.5720 63.2259   7
   5  -8  13 511.498 137.711   4
   5   8  13 340.333 140.125   8
   5   8  13 255.866 88.6185   7
   5  -8  14 114.698 100.730   4
   5   8  14 119.204 105.785   8
   5   8  14 51.7066 79.8033   7
   5  -8  15 127.113 90.8029   4
   5   8  15 158.400 98.3834   8
   5   8  15 191.976 77.3868   7
   5   8  16 9689.14 509.976   8
   5   8  16 10195.6 436.884   7
   5  -8  16 10373.5 511.146   4
   5  -8  17 1621.50 199.041   4
   5   8  17 1722.28 206.031   8
   5   8  17 1459.99 156.328   7
[truncated: 1,557,841 more chars]
