# Supplementary material for: Structures of the hydrate and dihydrate forms of the DNA-binding radioprotector methyl­pro­amine
Source: Acta Crystallogr E Crystallogr Commun. 2018 Nov 30;74(Pt 12):1903–7. doi: 10.1107/S2056989018016791 (PMC6281125; doi:10.1107/S2056989018016791)
Supplement: Supplementary file 2 [file e-74-01903-1_dihydratesup2.hkl]

data_1_dihydrate                                                                
_shelx_title ' shelxt_a.res in P2(1)/c'                                         
_shelx_refln_list_code          4                                               
_shelx_F_calc_maximum      247.76                                               
_exptl_crystal_F_000      1072.00                                               
_reflns_d_resolution_high  0.7954                                               
                                                                                
loop_                                                                           
 _space_group_symop_operation_xyz                                               
 'x, y, z'                                                                      
 '-x, y+1/2, -z+1/2'                                                            
 '-x, -y, -z'                                                                   
 'x, -y-1/2, z-1/2'                                                             
                                                                                
_cell_length_a     8.7190                                                       
_cell_length_b    12.0891                                                       
_cell_length_c    24.6794                                                       
_cell_angle_alpha  90.000                                                       
_cell_angle_beta   90.806                                                       
_cell_angle_gamma  90.000                                                       
                                                                                
_shelx_F_squared_multiplier     1.000                                           
                                                                                
loop_                                                                           
 _refln_index_h                                                                 
 _refln_index_k                                                                 
 _refln_index_l                                                                 
 _refln_F_squared_calc                                                          
 _refln_F_squared_meas                                                          
 _refln_F_squared_sigma                                                         
 _refln_observed_status                                                         
   1   0   0       9410.25       8660.83       178.40 o                         
   2   0   0       9061.85       8770.99       621.16 o                         
   3   0   0         21.60         13.25         2.76 o                         
   4   0   0         22.51         31.33        10.94 o                         
   5   0   0        292.42        321.98        36.02 o                         
   6   0   0         22.02         13.33        10.41 o                         
   7   0   0         13.82          7.71         3.44 o                         
   8   0   0         81.61         69.38         7.83 o                         
   9   0   0          0.03         -3.38         3.38 o                         
  10   0   0          0.77         -3.18         4.03 o                         
   1   1   0       2387.15       2371.94        39.82 o                         
   2   1   0      56203.86      50345.84       419.54 o                         
   3   1   0       8825.13       8487.49       183.69 o                         
   4   1   0        292.85        284.58        12.04 o                         
   5   1   0        654.08        677.63        37.41 o                         
   6   1   0        146.63        127.66        19.02 o                         
   7   1   0        127.69        118.80         5.65 o                         
   8   1   0         49.73         45.54         4.02 o                         
   9   1   0          0.12         -1.78         2.57 o                         
  10   1   0          1.94          0.82         2.70 o                         
   0   2   0         53.86         15.42         5.27 o                         
   1   2   0        230.53        165.21        10.42 o                         
   2   2   0         39.30         27.15         5.96 o                         
   3   2   0       3918.37       3960.18        70.89 o                         
   4   2   0       2835.50       3028.06        74.42 o                         
   5   2   0        168.92        119.86        14.58 o                         
   6   2   0          8.50         16.84         7.74 o                         
   7   2   0        152.07        163.56         6.71 o                         
   8   2   0        251.62        273.71         9.21 o                         
   9   2   0         76.36         91.04         6.70 o                         
  10   2   0         52.43         63.20         7.88 o                         
   1   3   0        736.53        605.94        18.83 o                         
   2   3   0          1.39          8.34         5.15 o                         
   3   3   0         98.32         73.67         8.37 o                         
   4   3   0        409.69        401.16        20.12 o                         
   5   3   0       2039.96       2083.61        71.36 o                         
   6   3   0         97.29         84.31        16.57 o                         
   7   3   0          7.82          4.50         3.21 o                         
   8   3   0         14.00          7.56         2.31 o                         
   9   3   0         20.47         21.01         2.97 o                         
  10   3   0        101.00        115.84         7.45 o                         
   0   4   0         75.38         74.85        14.00 o                         
   1   4   0       1295.47       1188.27        37.71 o                         
   2   4   0        723.45        617.62        23.44 o                         
   3   4   0          0.13          8.03         6.02 o                         
   4   4   0         20.51         16.75         6.08 o                         
   5   4   0        925.82       1020.12        50.07 o                         
   6   4   0         30.55         26.77         3.86 o                         
   7   4   0        289.35        292.46        12.31 o                         
   8   4   0         34.58         38.55         5.10 o                         
   9   4   0          2.34          4.80         3.60 o                         
  10   4   0         51.10         50.33         4.83 o                         
   1   5   0      11527.21      12194.07       176.14 o                         
   2   5   0         42.04         40.72         8.85 o                         
   3   5   0          0.01          2.94         4.10 o                         
   4   5   0          2.40         21.33         6.49 o                         
   5   5   0        306.56        326.12        31.38 o                         
   6   5   0        214.46        188.47        14.24 o                         
   7   5   0        428.10        469.96        18.91 o                         
   8   5   0          2.34          6.03         4.64 o                         
   9   5   0         14.25         17.94         3.37 o                         
  10   5   0          2.83          6.88         2.90 o                         
   0   6   0       2658.70       2933.99       106.15 o                         
   1   6   0        584.78        559.22        32.03 o                         
   2   6   0        279.97        275.59        23.80 o                         
   3   6   0        115.81         94.94        15.17 o                         
   4   6   0        198.84        192.38        18.22 o                         
   5   6   0          4.33         -0.29         2.78 o                         
   6   6   0        444.67        454.00        19.99 o                         
   7   6   0         16.51         20.83         7.30 o                         
   8   6   0        100.87        110.40        10.40 o                         
   9   6   0        428.83        459.57        12.40 o                         
  10   6   0          8.00          3.76         1.43 o                         
   1   7   0        408.85        530.10        33.84 o                         
   2   7   0          0.01          3.02         5.66 o                         
   3   7   0       1369.35       1426.92        62.46 o                         
   4   7   0        194.36        166.51         9.68 o                         
   5   7   0         34.85         44.57         5.82 o                         
   6   7   0          0.08          0.70         3.48 o                         
   7   7   0        596.85        660.47        22.89 o                         
   8   7   0          2.10         -0.91         3.70 o                         
   9   7   0         17.96         15.81         3.32 o                         
   0   8   0         32.65         48.66        17.10 o                         
   1   8   0        100.24        102.84        17.69 o                         
   2   8   0         79.22         70.36        14.57 o                         
   3   8   0          0.09          3.60         2.87 o                         
   4   8   0         88.76         95.21         7.59 o                         
   5   8   0       2355.47       2268.73        47.27 o                         
   6   8   0        205.53        220.43        13.28 o                         
   7   8   0        461.74        505.59        19.31 o                         
   8   8   0          1.31         -3.36         3.36 o                         
   9   8   0         69.22         73.41         3.32 o                         
   1   9   0        134.29        161.30        10.29 o                         
   2   9   0        716.58        716.38        17.83 o                         
   3   9   0       2632.95       2536.81        42.49 o                         
   4   9   0         29.56         32.51         6.14 o                         
   5   9   0         17.27         23.54         7.56 o                         
   6   9   0          9.05         16.95         6.24 o                         
   7   9   0         45.98         55.68         6.55 o                         
   8   9   0          4.16          4.06         3.64 o                         
   0  10   0       4290.57       4170.37       106.08 o                         
   1  10   0       1592.21       1611.90        30.27 o                         
   2  10   0        850.87        860.24        21.13 o                         
   3  10   0         21.14         14.95         4.67 o                         
   4  10   0         61.34         75.19        12.57 o                         
   5  10   0         13.20          8.46         5.02 o                         
   6  10   0         89.73        106.60         8.53 o                         
   7  10   0        156.32        177.89         9.47 o                         
   8  10   0          7.17          6.82         1.56 o                         
   1  11   0          0.60         -1.56         4.55 o                         
   2  11   0        253.37        226.14        16.82 o                         
   3  11   0        191.67        221.12        13.58 o                         
   4  11   0         78.60         74.50         6.54 o                         
   5  11   0         13.18         14.94         4.22 o                         
   6  11   0         11.72          8.33         2.61 o                         
   7  11   0          0.06         -2.14         2.14 o                         
   0  12   0         60.11         49.03         6.77 o                         
   1  12   0        514.76        498.55        20.36 o                         
   2  12   0        326.26        331.98        16.47 o                         
   3  12   0        139.47        158.30        11.17 o                         
   4  12   0        109.35        122.69         8.99 o                         
   5  12   0          7.39         13.68         3.71 o                         
   6  12   0          3.01          2.46         3.64 o                         
   1  13   0         87.62         94.91         6.62 o                         
   2  13   0          0.09          3.83         3.34 o                         
   3  13   0         85.71         94.06         6.02 o                         
   4  13   0        221.38        257.33        10.76 o                         
   5  13   0        144.93        160.86         7.41 o                         
   0  14   0          9.16          9.61         3.84 o                         
   1  14   0          0.25          3.79         2.77 o                         
   2  14   0          4.85         -0.19         2.85 o                         
   3  14   0         92.80         99.99         5.91 o                         
   4  14   0          4.42          5.84         1.64 o                         
   1  15   0          0.01         -0.29         4.30 o                         
 -10   1   1         10.52          9.21         3.14 o                         
  -9   1   1         83.91         86.96         5.82 o                         
  -8   1   1         71.18         67.14         4.81 o                         
  -7   1   1        129.67        147.05         5.76 o                         
  -6   1   1         29.15         31.62        14.13 o                         
  -5   1   1        470.68        464.94        31.02 o                         
  -4   1   1        387.62        334.47        17.25 o                         
  -3   1   1         70.91         65.25         4.68 o                         
  -2   1   1      51331.25      47207.97       345.58 o                         
  -1   1   1        628.02        635.57        17.74 o                         
   0   1   1        117.44        139.46         7.15 o                         
   1   1   1       1613.66       1521.11        38.52 o                         
   2   1   1       5750.06       5579.17        83.11 o                         
   3   1   1       1452.91       1419.38        29.52 o                         
   4   1   1         99.05        141.77        16.91 o                         
   5   1   1        231.70        233.63        22.23 o                         
   6   1   1        100.09         99.41        16.27 o                         
   7   1   1        244.00        262.00         9.42 o                         
   8   1   1          9.89          8.93         2.91 o                         
   9   1   1          7.11          5.15         2.42 o                         
  10   1   1         96.96        105.67         7.87 o                         
 -10   2   1         11.02         12.65         3.47 o                         
  -9   2   1         19.17         19.87         2.95 o                         
  -8   2   1         28.80         32.49         3.53 o                         
  -7   2   1        191.58        208.92         7.53 o                         
  -6   2   1         44.85         40.45        11.30 o                         
  -5   2   1        556.97        650.71        34.89 o                         
  -4   2   1       5141.27       5631.85       174.86 o                         
  -3   2   1      21354.06      20119.18       188.38 o                         
  -2   2   1       4562.53       4443.02        76.05 o                         
  -1   2   1        391.53        371.31        15.34 o                         
   0   2   1       1340.79       1331.58        28.41 o                         
   1   2   1        203.66        242.76        12.35 o                         
   2   2   1       5957.91       5355.21       105.64 o                         
   3   2   1        141.09        136.11        10.98 o                         
   4   2   1       1078.05       1171.66        32.61 o                         
   5   2   1         12.79         10.63         4.72 o                         
   6   2   1        609.60        643.52        43.16 o                         
   7   2   1         11.59         14.53         2.53 o                         
   8   2   1          6.52          7.80         2.43 o                         
   9   2   1         71.49         89.01         6.48 o                         
  10   2   1        290.25        364.20        18.89 o                         
 -10   3   1          5.67          8.75         3.08 o                         
  -9   3   1         23.45         19.08         3.56 o                         
  -8   3   1         54.40         48.94         4.53 o                         
  -7   3   1         39.21         32.52         4.08 o                         
  -6   3   1        157.87        133.38        20.10 o                         
  -5   3   1       7245.69       7171.60       113.91 o                         
  -4   3   1       6503.47       6745.82       106.24 o                         
  -3   3   1       1676.84       1611.60        38.05 o                         
  -2   3   1       6533.11       6218.13       100.48 o                         
  -1   3   1        196.16        198.90        10.66 o                         
   0   3   1          0.76          4.00         4.59 o                         
   1   3   1       1489.77       1427.74        37.42 o                         
   2   3   1        147.78        166.74        13.75 o                         
   3   3   1        865.96        910.52        28.57 o                         
   4   3   1       1576.29       1658.74        50.05 o                         
   5   3   1         56.40         54.90        12.03 o                         
   6   3   1        794.61        863.67        50.37 o                         
   7   3   1         34.28         35.72         4.25 o                         
   8   3   1         19.19         18.51         2.86 o                         
   9   3   1         30.93         29.59         3.87 o                         
  10   3   1         29.36         25.48         6.50 o                         
 -10   4   1         66.71         83.15        10.18 o                         
  -9   4   1         34.60         42.66         8.29 o                         
  -8   4   1         27.59         35.71         4.98 o                         
  -7   4   1       1795.42       1919.96        40.80 o                         
  -6   4   1        686.95        723.46        17.44 o                         
  -5   4   1       2467.65       2482.85        63.88 o                         
  -4   4   1        312.54        382.20        21.24 o                         
  -3   4   1        331.80        381.18        25.18 o                         
  -2   4   1        165.51        159.59        11.97 o                         
  -1   4   1        882.35        895.95        32.40 o                         
   0   4   1       1086.01       1086.10        34.77 o                         
   1   4   1       4570.44       4473.06        82.41 o                         
   2   4   1        175.33        169.56        12.54 o                         
   3   4   1        121.41        106.10        11.05 o                         
   4   4   1        175.09        207.81        18.75 o                         
   5   4   1          6.21          8.61         9.04 o                         
   6   4   1       1875.05       2067.98        40.59 o                         
   7   4   1          8.06          8.26         3.05 o                         
   8   4   1          8.99         12.33         2.95 o                         
   9   4   1         59.81         67.21         6.22 o                         
  10   4   1        140.55        146.11         8.63 o                         
 -10   5   1         55.92         51.08         4.47 o                         
  -9   5   1         31.22         37.64         4.48 o                         
  -8   5   1        347.01        381.16        17.03 o                         
  -7   5   1         39.21         39.43         6.50 o                         
  -6   5   1         86.07         96.17         7.30 o                         
  -5   5   1        142.09        137.92        19.70 o                         
  -4   5   1        398.27        467.12        25.67 o                         
  -3   5   1         59.61         81.99        10.45 o                         
  -2   5   1        213.69        135.40        15.50 o                         
  -1   5   1        415.67        484.51        26.40 o                         
   0   5   1       2163.83       2295.25        59.01 o                         
   1   5   1        707.35        817.55        35.23 o                         
   2   5   1         55.88         43.71         9.42 o                         
   3   5   1       1656.02       1802.87        42.14 o                         
   4   5   1        141.20        133.71        16.25 o                         
   5   5   1         16.24         18.27         7.26 o                         
   6   5   1         15.27         16.61         9.64 o                         
   7   5   1        213.50        250.37        13.62 o                         
   8   5   1        267.72        297.81        14.96 o                         
   9   5   1         37.24         39.35         4.20 o                         
  10   5   1          0.40          3.54         2.19 o                         
 -10   6   1         23.80         18.47         2.11 o                         
  -9   6   1         43.77         46.09         4.33 o                         
  -8   6   1         35.73         26.93         5.52 o                         
  -7   6   1         21.84         18.45         5.19 o                         
  -6   6   1          0.00         -5.30         7.28 o                         
  -5   6   1          3.87          2.71         2.95 o                         
  -4   6   1         67.18         60.73        10.35 o                         
  -3   6   1         59.69         50.22        11.18 o                         
  -2   6   1        481.57        470.48        30.91 o                         
  -1   6   1         80.01         66.22        12.46 o                         
   0   6   1         27.72         46.43        22.15 o                         
   1   6   1       3378.24       3599.87        86.56 o                         
   2   6   1       1578.71       1465.71        54.88 o                         
   3   6   1          3.26          4.05         4.01 o                         
   4   6   1        248.00        262.95        21.32 o                         
   5   6   1         76.66         63.04         6.23 o                         
   6   6   1        204.61        200.22        11.11 o                         
   7   6   1         65.76         64.72         7.89 o                         
   8   6   1          0.07         -3.47         3.65 o                         
   9   6   1         15.26         16.16         2.89 o                         
  10   6   1          5.48          2.23         2.05 o                         
  -9   7   1          1.88          3.48         2.17 o                         
  -8   7   1          1.10          1.79         3.35 o                         
  -7   7   1        691.31        778.44        24.98 o                         
  -6   7   1         54.37         45.75         6.67 o                         
  -5   7   1        265.97        281.53        13.50 o                         
  -4   7   1         94.58        112.38         7.85 o                         
  -3   7   1         40.21         38.45        12.11 o                         
  -2   7   1        559.48        569.94        36.45 o                         
  -1   7   1        147.28        149.35        18.27 o                         
   0   7   1        370.68        316.41        25.69 o                         
   1   7   1          9.13          2.72         4.91 o                         
   2   7   1        354.61        351.00        29.06 o                         
   3   7   1        238.12        184.96        18.28 o                         
   4   7   1        484.93        521.01        16.85 o                         
   5   7   1        452.02        448.90        16.71 o                         
   6   7   1          1.35          1.91         3.68 o                         
   7   7   1          6.20          6.65         3.74 o                         
   8   7   1         33.72         34.11         5.11 o                         
   9   7   1         19.25         18.13         2.95 o                         
  -9   8   1          5.18          6.64         1.83 o                         
  -8   8   1          1.38         -2.10         6.77 o                         
  -7   8   1          9.64         10.73         4.60 o                         
  -6   8   1          8.69         13.15         4.58 o                         
  -5   8   1       1675.68       1711.71        84.19 o                         
  -4   8   1        813.03        793.24        23.09 o                         
  -3   8   1       1618.94       1623.35        33.05 o                         
  -2   8   1        141.49        137.91        19.40 o                         
  -1   8   1         15.88         26.91         9.50 o                         
   0   8   1        150.27        108.74        16.56 o                         
   1   8   1       1019.93       1127.86        54.73 o                         
   2   8   1          1.42         -9.74         9.74 o                         
   3   8   1         34.74         39.12         5.28 o                         
   4   8   1         72.56         76.16         7.84 o                         
   5   8   1         56.48         57.21         7.51 o                         
   6   8   1         98.68        101.73         9.20 o                         
   7   8   1         79.22         80.07         8.13 o                         
   8   8   1          0.04          3.42         2.88 o                         
   9   8   1         13.34         11.81         2.01 o                         
  -8   9   1          5.96          4.11         2.65 o                         
  -7   9   1        123.10        141.07         9.78 o                         
  -6   9   1        186.20        231.90        13.36 o                         
  -5   9   1        548.17        576.44        21.72 o                         
  -4   9   1        812.16        804.33        37.77 o                         
  -3   9   1        475.34        483.09        14.93 o                         
  -2   9   1        648.49        664.40        17.15 o                         
  -1   9   1        915.44        927.69        20.32 o                         
   0   9   1       1273.66       1272.63        24.15 o                         
   1   9   1          2.23         -8.44        12.27 o                         
   2   9   1          3.69          0.64         3.23 o                         
   3   9   1        534.65        578.64        18.80 o                         
   4   9   1        391.05        363.86        18.04 o                         
   5   9   1         31.57         26.00         5.80 o                         
   6   9   1        136.29        142.80        10.53 o                         
   7   9   1         55.59         65.49         6.78 o                         
   8   9   1          7.41          5.68         1.88 o                         
  -8  10   1          3.15          4.33         1.62 o                         
  -7  10   1        313.69        335.18        13.05 o                         
  -6  10   1         10.22          7.64         4.01 o                         
  -5  10   1         29.16         32.76         6.10 o                         
  -4  10   1        155.63        135.14        14.91 o                         
  -3  10   1         64.94         64.68         6.16 o                         
  -2  10   1         11.04         10.14         3.62 o                         
  -1  10   1        368.46        366.27        13.48 o                         
   0  10   1        140.37        145.04        10.50 o                         
   1  10   1         33.68         42.78         5.91 o                         
   2  10   1         37.53         38.59         4.99 o                         
   3  10   1         64.58         66.85         8.27 o                         
   4  10   1        544.91        512.24        21.47 o                         
   5  10   1        445.49        449.96        31.47 o                         
   6  10   1          1.26         -0.70         3.50 o                         
   7  10   1        150.99        156.91        10.72 o                         
   8  10   1          0.87          3.33         1.22 o                         
  -7  11   1         37.07         38.35         3.96 o                         
  -6  11   1          0.25         -2.83         3.24 o                         
  -5  11   1          0.24          4.81         3.60 o                         
  -4  11   1          0.02         -1.21         3.17 o                         
  -3  11   1        388.41        379.07        14.00 o                         
  -2  11   1        336.80        321.47        16.70 o                         
  -1  11   1        205.00        197.20        10.47 o                         
   0  11   1       1267.92       1236.92        34.00 o                         
   1  11   1        400.86        369.19        17.99 o                         
   2  11   1        306.55        277.67        15.49 o                         
   3  11   1        161.11        168.07        11.80 o                         
   4  11   1         12.49         12.53         4.02 o                         
   5  11   1          3.51          1.00         2.91 o                         
   6  11   1         12.12         10.16         2.57 o                         
   7  11   1         14.96          5.95         1.68 o                         
  -6  12   1          3.75          2.81         1.99 o                         
  -5  12   1        198.64        206.53        10.43 o                         
  -4  12   1        302.31        289.77        13.33 o                         
  -3  12   1        293.10        274.62        14.47 o                         
  -2  12   1        819.19        759.86        25.04 o                         
  -1  12   1        163.09        164.01        11.71 o                         
   0  12   1        758.30        658.62        18.81 o                         
   1  12   1         87.19         92.02         9.01 o                         
   2  12   1          3.71          6.82         4.47 o                         
   3  12   1         48.34         60.80         7.52 o                         
   4  12   1         39.28         35.86         5.49 o                         
   5  12   1         48.35         56.22         5.58 o                         
   6  12   1         53.16         61.03         6.79 o                         
  -5  13   1          4.18          4.98         5.40 o                         
  -4  13   1        296.21        304.08        11.71 o                         
  -3  13   1        114.33        127.04         7.05 o                         
  -2  13   1        142.52        129.17         9.34 o                         
  -1  13   1          0.03          1.08         2.55 o                         
   0  13   1          6.19          2.25         2.70 o                         
   1  13   1          5.13          6.15         2.78 o                         
   2  13   1         61.15         55.92         6.61 o                         
   3  13   1        116.30        131.82         7.11 o                         
   4  13   1          7.51         11.88         5.08 o                         
   5  13   1         13.56         19.72         5.15 o                         
  -4  14   1          6.00          1.98         2.12 o                         
  -3  14   1         21.06         23.01         3.09 o                         
  -2  14   1         29.81         28.16         3.05 o                         
  -1  14   1          0.91          2.53         2.40 o                         
   0  14   1         30.60         33.24         4.63 o                         
   1  14   1         85.89         85.38         8.59 o                         
   2  14   1          9.26          7.30         1.73 o                         
   3  14   1         15.17         17.09         2.35 o                         
   4  14   1        122.40        108.66         5.23 o                         
  -1  15   1          1.41          3.73         1.87 o                         
   0  15   1         22.94         23.32         2.88 o                         
   1  15   1          0.10         -0.57         1.57 o                         
 -10   0   2         38.91         27.95         5.95 o                         
  -9   0   2        134.98        143.99         9.50 o                         
  -8   0   2         43.83         41.76         5.14 o                         
  -7   0   2        696.82        731.38        18.38 o                         
  -6   0   2       1569.05       1594.07        92.91 o                         
  -5   0   2         18.52         20.01        11.23 o                         
  -4   0   2       3122.80       2921.25       127.16 o                         
  -3   0   2       1979.87       1930.07        43.13 o                         
  -2   0   2       7918.06       7389.23        96.33 o                         
  -1   0   2       5260.62       4603.56        60.36 o                         
   0   0   2        271.67        215.46         6.05 o                         
   1   0   2       2288.07       2210.14        34.22 o                         
   2   0   2      15888.09      14109.17       758.61 o                         
   3   0   2       2369.22       2285.19        77.51 o                         
   4   0   2        133.10        118.73        12.06 o                         
   5   0   2          8.15         -2.05         6.99 o                         
   6   0   2         31.97         24.64        13.57 o                         
   7   0   2         24.16         24.10         5.22 o                         
   8   0   2         79.89         69.22         7.85 o                         
   9   0   2         71.69         68.61         7.38 o                         
  10   0   2         13.88          4.77         4.05 o                         
 -10   1   2         47.57         54.63         5.46 o                         
  -9   1   2         80.54         91.55         5.59 o                         
  -8   1   2         15.49          9.85         2.30 o                         
  -7   1   2         14.27          9.31         1.95 o                         
  -6   1   2          0.84          2.42         6.77 o                         
  -5   1   2       1023.20       1064.60        35.66 o                         
  -4   1   2       5915.18       6146.13        80.16 o                         
  -3   1   2         48.08         45.45         3.62 o                         
  -2   1   2        771.58        718.71        21.04 o                         
  -1   1   2        564.52        546.71        14.50 o                         
   0   1   2        943.55        892.90        16.45 o                         
   1   1   2      15103.88      13888.69       137.20 o                         
   2   1   2       2181.19       2074.35        52.69 o                         
   3   1   2         12.67         10.15         3.16 o                         
   4   1   2        180.50        195.24        12.67 o                         
   5   1   2          2.40          7.76         5.88 o                         
   6   1   2          3.44          5.76         5.74 o                         
   7   1   2          1.44         -2.32         2.32 o                         
   8   1   2        502.06        549.78        14.86 o                         
   9   1   2         57.89         60.38         4.87 o                         
  10   1   2         55.89         52.05         5.05 o                         
 -10   2   2         10.93          9.39         3.15 o                         
  -9   2   2         23.92         22.77         3.33 o                         
  -8   2   2        110.08        106.80         5.16 o                         
  -7   2   2         50.85         57.69         3.74 o                         
  -6   2   2        163.35        162.64        21.43 o                         
  -5   2   2        288.79        307.65        19.79 o                         
  -4   2   2         30.31         32.25         8.70 o                         
  -3   2   2       1290.39       1207.69        22.37 o                         
  -2   2   2        273.95        271.04        12.80 o                         
  -1   2   2        790.23        837.05        20.81 o                         
   0   2   2        327.19        329.76        27.36 o                         
   1   2   2        532.35        527.02        18.43 o                         
   2   2   2      19985.38      18947.77       191.17 o                         
   3   2   2       3686.56       3577.11        58.08 o                         
   4   2   2         26.86         39.25         6.96 o                         
   5   2   2       1058.35        987.55        46.31 o                         
   6   2   2        492.35        506.70        37.33 o                         
   7   2   2        124.15        134.52         6.93 o                         
   8   2   2          6.35          2.16         2.60 o                         
   9   2   2          0.00          0.63         2.31 o                         
  10   2   2          0.01         -0.07         5.05 o                         
 -10   3   2         90.26        100.83         7.00 o                         
  -9   3   2         24.36         22.21         4.24 o                         
  -8   3   2         44.94         38.90         5.03 o                         
  -7   3   2         36.82         36.73         4.42 o                         
  -6   3   2         15.81         12.25        12.80 o                         
  -5   3   2       4587.42       4779.58       105.84 o                         
  -4   3   2       4694.00       4928.44       102.92 o                         
  -3   3   2        142.29        136.15        14.95 o                         
  -2   3   2         22.81         28.01         6.63 o                         
  -1   3   2        464.42        465.80        16.00 o                         
   0   3   2       2502.03       2367.93        73.91 o                         
   1   3   2        230.40        250.79        18.10 o                         
   2   3   2         17.72          8.61         2.53 o                         
   3   3   2        323.44        308.82        20.17 o                         
   4   3   2       9480.23      10488.36       132.19 o                         
   5   3   2        840.72        896.95        46.13 o                         
   6   3   2          5.50          9.35         3.79 o                         
   7   3   2          2.81          1.16         2.72 o                         
   8   3   2          0.79         -1.49         2.37 o                         
   9   3   2         76.13         77.43         6.01 o                         
  10   3   2          1.73         -1.59         2.64 o                         
 -10   4   2         33.62         32.55         3.05 o                         
  -9   4   2          2.64          8.69        10.50 o                         
  -8   4   2         52.23         53.56         5.74 o                         
  -7   4   2       1186.87       1293.89        32.51 o                         
  -6   4   2       4396.29       4870.08        61.86 o                         
  -5   4   2         26.64         28.28         7.70 o                         
  -4   4   2         10.27         20.93         5.86 o                         
  -3   4   2        656.29        593.57        42.98 o                         
  -2   4   2       2042.00       1913.03        42.28 o                         
  -1   4   2        177.98        157.79        13.34 o                         
   0   4   2        245.20        224.22        15.26 o                         
   1   4   2         10.28         10.62         4.93 o                         
   2   4   2        477.57        495.60        21.24 o                         
   3   4   2          0.28         -2.88         4.58 o                         
   4   4   2          9.78          4.21         4.86 o                         
   5   4   2        279.78        277.63        26.37 o                         
   6   4   2       1238.21       1349.96        31.43 o                         
   7   4   2         21.04         19.92         3.76 o                         
   8   4   2         46.72         48.34         4.43 o                         
   9   4   2          5.60          4.16         3.32 o                         
  10   4   2         69.22         63.91         7.31 o                         
 -10   5   2         21.86         21.65         3.13 o                         
  -9   5   2        582.48        673.86        16.29 o                         
  -8   5   2       2127.50       2327.57        46.47 o                         
  -7   5   2          0.19          5.02         3.99 o                         
  -6   5   2         18.58         22.67         4.07 o                         
  -5   5   2       1123.02       1178.03        45.28 o                         
  -4   5   2        785.99        834.73        34.22 o                         
  -3   5   2        869.26        956.95        34.72 o                         
  -2   5   2       1081.83       1212.36        45.40 o                         
  -1   5   2          2.04          4.87         4.64 o                         
   0   5   2       1347.43       1472.24        45.98 o                         
   1   5   2         55.80         45.38         8.74 o                         
   2   5   2        428.00        392.86        25.68 o                         
   3   5   2        551.34        586.00        23.93 o                         
   4   5   2        434.00        440.90        30.60 o                         
   5   5   2         94.15         98.89        18.50 o                         
   6   5   2         51.20         50.29         6.60 o                         
   7   5   2          0.02          3.15         2.66 o                         
   8   5   2          1.01          8.30         4.15 o                         
   9   5   2          0.30         -1.98         3.08 o                         
  10   5   2         30.68         28.68         2.75 o                         
 -10   6   2         77.54         58.93         9.02 o                         
  -9   6   2         16.55         20.94         3.28 o                         
  -8   6   2         72.35         76.42        14.30 o                         
  -7   6   2        559.98        618.32        23.00 o                         
  -6   6   2        562.54        596.37        18.80 o                         
  -5   6   2        131.18        131.93         8.13 o                         
  -4   6   2         11.08         18.73         9.60 o                         
  -3   6   2        236.58        245.88        23.26 o                         
  -2   6   2       2620.22       2831.01       106.72 o                         
  -1   6   2       4701.60       5171.38       106.68 o                         
   0   6   2       2354.47       2578.42        69.70 o                         
   1   6   2       2702.94       3228.39        81.22 o                         
   2   6   2          5.47         -1.07         5.07 o                         
   3   6   2          0.74         -1.06         5.97 o                         
   4   6   2        223.79        232.74        24.52 o                         
   5   6   2        459.98        440.81        15.50 o                         
   6   6   2        114.78        116.01        16.70 o                         
   7   6   2         12.23          9.34         5.51 o                         
   8   6   2          0.28         -2.74         3.28 o                         
   9   6   2         12.51         14.86         2.79 o                         
  10   6   2         16.75         12.87         3.33 o                         
  -9   7   2         28.90         33.76         3.75 o                         
  -8   7   2         42.93         42.69         5.71 o                         
  -7   7   2        373.15        411.96        18.05 o                         
  -6   7   2         29.62         32.71         6.01 o                         
  -5   7   2        532.66        571.96        22.31 o                         
  -4   7   2       2012.26       2129.10        36.26 o                         
  -3   7   2        126.09        113.21        17.78 o                         
  -2   7   2        173.38        232.49        23.29 o                         
  -1   7   2       2893.91       3249.45       122.98 o                         
   0   7   2         47.04         64.39        11.96 o                         
   1   7   2        113.75         91.75        14.67 o                         
   2   7   2         26.16         33.02         9.09 o                         
   3   7   2         34.79         30.93         7.91 o                         
   4   7   2        315.94        327.08        14.01 o                         
   5   7   2        812.34        830.97        26.42 o                         
   6   7   2          5.77          5.72         3.85 o                         
   7   7   2         64.03         62.66         7.50 o                         
   8   7   2          7.65          2.25         5.64 o                         
   9   7   2          2.61          7.72         3.00 o                         
  -9   8   2         45.97         47.08         3.21 o                         
  -8   8   2          5.32         -0.70         2.96 o                         
  -7   8   2         43.62         42.87         6.60 o                         
  -6   8   2         70.92         74.32         8.26 o                         
  -5   8   2        597.35        611.84        32.84 o                         
  -4   8   2        369.11        388.44        17.05 o                         
  -3   8   2         33.95         45.01         5.96 o                         
  -2   8   2          8.38          5.58         5.42 o                         
  -1   8   2         24.05         21.95         8.56 o                         
   0   8   2         70.83         41.78        10.62 o                         
   1   8   2        501.01        535.64        37.07 o                         
   2   8   2       1096.24       1076.48        54.75 o                         
   3   8   2       2476.83       2498.53        40.55 o                         
   4   8   2        366.05        390.30        15.81 o                         
   5   8   2        654.45        697.85        24.05 o                         
   6   8   2          1.54          0.70         3.79 o                         
   7   8   2          1.26          0.30         3.48 o                         
   8   8   2         22.02         18.62         3.80 o                         
   9   8   2          0.00          2.03         1.75 o                         
  -8   9   2          0.71         -2.29         2.56 o                         
  -7   9   2          2.21          4.40         3.70 o                         
  -6   9   2        252.29        251.76        16.77 o                         
  -5   9   2        519.63        482.43        20.28 o                         
  -4   9   2        242.25        231.83        11.17 o                         
  -3   9   2         32.84         27.50         4.13 o                         
  -2   9   2        596.78        651.12        17.78 o                         
  -1   9   2          1.81          0.24         2.60 o                         
   0   9   2         39.11         51.71         6.90 o                         
   1   9   2         74.31         68.58         6.29 o                         
   2   9   2        179.77        170.78         9.82 o                         
   3   9   2        153.80        170.05        10.26 o                         
   4   9   2          8.53          1.27         4.40 o                         
   5   9   2        908.89        881.39        27.38 o                         
   6   9   2          0.63          1.95         3.66 o                         
   7   9   2          0.01          0.59         3.43 o                         
   8   9   2          3.89          1.53         1.69 o                         
  -8  10   2        244.01        264.13         7.18 o                         
  -7  10   2        241.35        228.43        10.74 o                         
  -6  10   2        220.71        235.79        12.51 o                         
  -5  10   2        252.50        263.71        18.44 o                         
  -4  10   2        104.24         86.00         7.38 o                         
  -3  10   2         65.10         46.79         5.46 o                         
  -2  10   2        167.52        164.63         8.16 o                         
  -1  10   2        318.12        332.03        11.13 o                         
   0  10   2         40.90         41.34         5.73 o                         
   1  10   2         14.30         13.43         4.66 o                         
   2  10   2         50.51         51.33         7.64 o                         
   3  10   2         37.87         32.08         7.57 o                         
   4  10   2         27.70         36.25         6.53 o                         
   5  10   2        329.55        360.39        16.81 o                         
   6  10   2         50.04         60.68         8.90 o                         
   7  10   2         64.82         49.80         6.24 o                         
   8  10   2          6.72          5.34         1.51 o                         
  -7  11   2        166.00        178.64         7.95 o                         
  -6  11   2          2.55          6.87         3.17 o                         
  -5  11   2         12.98         12.39         5.31 o                         
  -4  11   2         46.58         38.09         4.81 o                         
  -3  11   2        148.13        121.75         8.23 o                         
  -2  11   2        174.48        125.81         8.52 o                         
  -1  11   2       1005.61        891.36        22.68 o                         
   0  11   2        166.70        124.44        10.41 o                         
   1  11   2        603.54        602.11        23.55 o                         
   2  11   2        200.47        183.02        12.79 o                         
   3  11   2         66.33         68.53         7.98 o                         
   4  11   2        482.54        496.01        20.05 o                         
   5  11   2        173.05        162.96        10.91 o                         
   6  11   2        115.39        129.08         8.24 o                         
   7  11   2        111.02        120.81         7.86 o                         
  -6  12   2         32.04         26.03         6.57 o                         
  -5  12   2         38.25         45.97         5.18 o                         
  -4  12   2         10.00         19.73         4.39 o                         
  -3  12   2          0.51          0.06         3.12 o                         
  -2  12   2         79.37         87.51         8.85 o                         
  -1  12   2        180.62        163.72         9.17 o                         
   0  12   2        126.91        121.60         8.09 o                         
   1  12   2       1327.62       1356.53        34.89 o                         
   2  12   2        913.72        921.00        27.62 o                         
   3  12   2        289.96        307.36        15.23 o                         
   4  12   2         52.33         53.73         6.23 o                         
   5  12   2         23.02         24.82         6.82 o                         
   6  12   2        190.18        227.86        12.88 o                         
  -5  13   2         88.66         97.95         5.71 o                         
  -4  13   2        202.57        198.77         9.29 o                         
  -3  13   2        503.54        556.43        14.37 o                         
  -2  13   2        162.98        157.37         7.81 o                         
  -1  13   2          7.80         11.23         3.90 o                         
   0  13   2         13.40          9.05         2.68 o                         
   1  13   2         37.16         32.69         4.22 o                         
   2  13   2        132.15        138.13         9.62 o                         
   3  13   2        341.95        343.55        11.84 o                         
   4  13   2        595.72        653.54        17.58 o                         
   5  13   2        504.51        589.13        14.47 o                         
  -4  14   2         22.17         19.65         3.77 o                         
  -3  14   2          6.97          4.21         2.02 o                         
  -2  14   2         13.31         19.01         2.58 o                         
  -1  14   2         75.74         99.92         7.09 o                         
   0  14   2         70.93         80.38         6.56 o                         
   1  14   2         13.26         14.76         2.51 o                         
   2  14   2        101.57         97.53         4.54 o                         
   3  14   2         72.69         97.78         5.80 o                         
   4  14   2        159.42        160.68         8.74 o                         
  -1  15   2          1.68         -1.95         1.95 o                         
   0  15   2          7.09          5.97         1.60 o                         
   1  15   2        114.54        128.61         8.57 o                         
 -10   1   3         19.97         17.95         5.83 o                         
  -9   1   3         47.82         47.75         4.31 o                         
  -8   1   3        171.27        170.01         6.57 o                         
  -7   1   3         25.21         29.58         3.44 o                         
  -6   1   3          0.78          3.48         7.31 o                         
  -5   1   3          5.26          5.92         4.35 o                         
  -4   1   3       1724.72       1760.96        40.21 o                         
  -3   1   3       5156.97       5117.09        85.87 o                         
  -2   1   3      37346.75      34847.78       263.66 o                         
  -1   1   3        155.60        185.90         7.26 o                         
   0   1   3       1157.95       1084.15        16.25 o                         
   1   1   3       3006.40       2882.50        34.70 o                         
   2   1   3       3084.85       3049.00        38.18 o                         
   3   1   3         98.14         87.39         6.78 o                         
   4   1   3         13.40         12.35         4.15 o                         
   5   1   3         75.47         54.10        11.45 o                         
   6   1   3         37.10         12.54        11.75 o                         
   7   1   3        130.41        127.83         6.71 o                         
   8   1   3         29.66         32.44         4.35 o                         
   9   1   3         90.43        102.67         6.14 o                         
  10   1   3         18.66         16.96         2.91 o                         
 -10   2   3         75.27         77.70         4.65 o                         
  -9   2   3         84.27         84.95         9.44 o                         
  -8   2   3         13.71         11.61         2.94 o                         
  -7   2   3        687.66        756.86        14.48 o                         
  -6   2   3        440.38        418.11        34.40 o                         
  -5   2   3       1153.32       1196.49        40.47 o                         
  -4   2   3       1952.89       1965.70        46.36 o                         
  -3   2   3          7.54          3.17         1.87 o                         
  -2   2   3         56.49         35.72         4.44 o                         
  -1   2   3         14.73         21.31         3.53 o                         
   0   2   3       8695.29       8391.19       102.96 o                         
   1   2   3        380.83        398.57        10.33 o                         
   2   2   3       1884.90       1900.89        62.01 o                         
   3   2   3         78.44         86.61         8.30 o                         
   4   2   3       1335.57       1367.60        37.04 o                         
   5   2   3         90.83         95.13        15.14 o                         
   6   2   3        833.44        863.46        49.83 o                         
   7   2   3          3.67          2.33         3.77 o                         
   8   2   3          4.59          3.44         3.64 o                         
   9   2   3        253.70        292.17         9.89 o                         
  10   2   3          0.30         -0.01         2.98 o                         
 -10   3   3          9.86          9.71         2.11 o                         
  -9   3   3         60.14         54.71         5.12 o                         
  -8   3   3        173.19        170.42         7.91 o                         
  -7   3   3        404.37        427.71        13.46 o                         
  -6   3   3          7.03         10.03         4.58 o                         
  -5   3   3        364.24        373.69        23.13 o                         
  -4   3   3        202.04        230.02        20.00 o                         
  -3   3   3       2830.94       2730.96        47.77 o                         
  -2   3   3        614.66        622.94        19.50 o                         
  -1   3   3        353.36        278.81        15.14 o                         
   0   3   3        481.99        470.84        18.81 o                         
   1   3   3         94.61         52.06         7.21 o                         
   2   3   3        514.49        460.82        18.21 o                         
   3   3   3       5081.65       5177.25        95.73 o                         
   4   3   3        553.22        527.67        24.00 o                         
   5   3   3         59.44         40.08        11.12 o                         
   6   3   3        928.64       1032.75        24.64 o                         
   7   3   3        121.62        136.08         7.89 o                         
   8   3   3          0.10         -1.12         2.82 o                         
   9   3   3        134.13        159.86         8.15 o                         
  10   3   3         53.15         42.60         3.91 o                         
 -10   4   3         96.05         91.92         8.09 o                         
  -9   4   3        281.71        310.84        11.30 o                         
  -8   4   3        177.03        204.35        10.21 o                         
  -7   4   3         21.90         29.00         4.63 o                         
  -6   4   3          1.01         12.53         6.36 o                         
  -5   4   3       2088.58       2248.49        61.16 o                         
  -4   4   3        392.30        382.58        28.08 o                         
  -3   4   3        523.43        537.60        29.94 o                         
  -2   4   3        954.95        952.43        28.45 o                         
  -1   4   3       1301.04       1444.11        40.82 o                         
   0   4   3        988.51        950.02        31.94 o                         
   1   4   3        999.54       1022.39        34.91 o                         
   2   4   3       1825.59       1894.76        38.53 o                         
   3   4   3          2.24          6.20         4.33 o                         
   4   4   3         11.18         11.07         4.67 o                         
   5   4   3          2.60          8.30         6.09 o                         
   6   4   3       1107.23       1205.43        20.11 o                         
   7   4   3         51.87         56.20         4.84 o                         
   8   4   3         48.29         49.59         4.28 o                         
   9   4   3          0.12          3.58         2.51 o                         
  10   4   3          8.79          9.97         2.34 o                         
 -10   5   3          1.29          2.90         5.40 o                         
  -9   5   3        110.51        145.82         7.54 o                         
  -8   5   3         14.02         19.57         7.00 o                         
  -7   5   3         34.64         31.00         4.39 o                         
  -6   5   3         92.55         91.80         6.00 o                         
  -5   5   3         15.50          8.12         5.75 o                         
  -4   5   3         14.32         15.69         7.50 o                         
  -3   5   3       3851.54       4081.35        76.52 o                         
  -2   5   3       3814.77       4299.09        91.48 o                         
  -1   5   3        350.85        419.36        23.96 o                         
   0   5   3       2034.03       2250.26        57.75 o                         
   1   5   3         60.44         60.37        10.02 o                         
   2   5   3        476.97        565.30        31.21 o                         
   3   5   3        259.10        256.66        15.78 o                         
   4   5   3          0.12          3.23         4.63 o                         
   5   5   3        539.50        633.57        41.30 o                         
   6   5   3          1.64          2.74         2.04 o                         
   7   5   3         23.93         21.34         4.40 o                         
   8   5   3         60.49         67.41         5.56 o                         
   9   5   3          5.31          9.58         3.88 o                         
  10   5   3         14.77         10.10         1.91 o                         
 -10   6   3        149.90        111.20         7.54 o                         
  -9   6   3         87.67         93.72         5.81 o                         
  -8   6   3         66.37         66.34         7.36 o                         
  -7   6   3         25.37         25.58         6.09 o                         
  -6   6   3        242.07        244.22        12.23 o                         
  -5   6   3         50.41         62.06         6.05 o                         
  -4   6   3          0.02        -13.96        13.96 o                         
  -3   6   3        134.67        118.00        16.97 o                         
  -2   6   3        458.29        405.26        27.84 o                         
  -1   6   3       6131.12       6887.39       246.57 o                         
   0   6   3       1697.76       1890.90        58.28 o                         
   1   6   3        746.75        737.12        36.50 o                         
   2   6   3        266.73        231.27        21.57 o                         
   3   6   3         11.47         12.42         6.56 o                         
   4   6   3        143.13        134.16        19.05 o                         
   5   6   3         28.59         24.28         4.63 o                         
   6   6   3        300.17        278.47        14.01 o                         
   7   6   3        151.55        162.92        12.99 o                         
   8   6   3        171.05        194.24        11.28 o                         
   9   6   3        125.51        126.07         8.14 o                         
  10   6   3         94.43         60.23         5.43 o                         
  -9   7   3        511.15        551.87        12.43 o                         
  -8   7   3         21.80         21.39         8.02 o                         
  -7   7   3        114.37        119.40        10.36 o                         
  -6   7   3          0.22         -0.42         3.93 o                         
  -5   7   3          8.70          7.61         3.63 o                         
  -4   7   3          7.26          7.89         4.99 o                         
  -3   7   3          2.20        -13.74        17.89 o                         
  -2   7   3        184.75        236.52        23.32 o                         
  -1   7   3        145.15        152.62        17.84 o                         
   0   7   3        170.39        163.75        18.32 o                         
   1   7   3          1.57         -0.55         5.39 o                         
   2   7   3         49.64         32.61         9.13 o                         
   3   7   3         17.04         16.37         6.02 o                         
   4   7   3         12.27          5.66         2.64 o                         
   5   7   3       1821.78       1919.61        47.09 o                         
   6   7   3        199.10        197.04        12.65 o                         
   7   7   3        625.93        675.67        22.69 o                         
   8   7   3          5.79          4.67         3.89 o                         
   9   7   3          0.00          0.31         1.97 o                         
  -9   8   3         23.75         24.13         3.32 o                         
  -8   8   3         33.15         31.98         4.41 o                         
  -7   8   3        807.83        876.49        25.88 o                         
  -6   8   3          0.13         -3.97         4.18 o                         
  -5   8   3        656.51        671.21        23.67 o                         
  -4   8   3          0.20         -0.13         2.23 o                         
  -3   8   3          0.21         -1.67         2.91 o                         
  -2   8   3        680.27        601.48        60.81 o                         
  -1   8   3         88.96         79.85        14.36 o                         
   0   8   3         10.94          5.85         7.90 o                         
   1   8   3          0.00         -7.40         7.89 o                         
   2   8   3        168.32        136.06        16.20 o                         
   3   8   3        264.43        290.90        12.65 o                         
   4   8   3         18.61         11.23         4.04 o                         
   5   8   3        900.54        920.80        27.87 o                         
   6   8   3          2.32         -4.17         4.17 o                         
   7   8   3         25.62         23.40         8.27 o                         
   8   8   3          9.36          5.04         2.77 o                         
   9   8   3          1.10          1.17         1.92 o                         
  -8   9   3          5.88         11.55         3.45 o                         
  -7   9   3        251.50        280.29        13.26 o                         
  -6   9   3         14.11         27.54         5.78 o                         
  -5   9   3        157.60        156.78        11.97 o                         
  -4   9   3         61.58         64.93         5.35 o                         
  -3   9   3        393.37        349.23        11.32 o                         
  -2   9   3        542.28        557.85        14.33 o                         
  -1   9   3          0.32         -2.85         2.85 o                         
   0   9   3         53.21         58.72         5.79 o                         
   1   9   3         32.47         34.09         5.32 o                         
   2   9   3          4.62         17.12         5.90 o                         
   3   9   3       1505.21       1547.85        33.58 o                         
   4   9   3         55.66         56.73        12.45 o                         
   5   9   3        980.15       1013.05        29.38 o                         
   6   9   3         31.72         34.79         5.96 o                         
   7   9   3          5.45          6.69         3.43 o                         
   8   9   3          5.18          6.20         1.62 o                         
  -8  10   3          1.20          3.41         1.54 o                         
  -7  10   3         19.73         25.09         4.30 o                         
  -6  10   3        411.12        438.57        16.92 o                         
  -5  10   3          0.31          7.88        12.98 o                         
  -4  10   3         29.13         14.07         3.02 o                         
  -3  10   3        969.36        915.94        23.00 o                         
  -2  10   3        357.40        330.05        11.51 o                         
  -1  10   3        363.68        388.04        12.18 o                         
   0  10   3          0.70          0.36         2.97 o                         
   1  10   3        445.96        417.50        16.78 o                         
   2  10   3        646.11        632.62        23.21 o                         
   3  10   3         26.60         15.58        11.79 o                         
   4  10   3        129.34        108.32        10.03 o                         
   5  10   3         29.93         31.78         5.39 o                         
   6  10   3          6.57          4.50         6.23 o                         
   7  10   3        157.20        171.54         8.80 o                         
   8  10   3         25.74         17.00         1.95 o                         
  -7  11   3          3.78          2.99         2.16 o                         
  -6  11   3        152.55        178.53         9.63 o                         
  -5  11   3          2.63          5.75         3.31 o                         
  -4  11   3         46.03         39.22         3.88 o                         
  -3  11   3          1.54          1.41         2.91 o                         
  -2  11   3          4.57          0.55         2.53 o                         
  -1  11   3        867.79        788.98        18.36 o                         
   0  11   3       2219.97       2055.31        45.40 o                         
   1  11   3        208.98        211.83        13.54 o                         
   2  11   3        311.47        311.53        16.26 o                         
   3  11   3         45.61         39.21         6.12 o                         
   4  11   3        234.46        238.11        13.61 o                         
   5  11   3         27.07         22.17         4.60 o                         
   6  11   3          0.15          1.73         2.53 o                         
   7  11   3        112.41        114.09         5.96 o                         
  -6  12   3          0.43         -1.24         2.02 o                         
  -5  12   3         42.29         42.12         4.92 o                         
  -4  12   3          0.04         -3.44         3.44 o                         
  -3  12   3        242.04        245.45        10.63 o                         
  -2  12   3        124.93        140.61         8.30 o                         
  -1  12   3        460.67        421.38        14.52 o                         
   0  12   3        306.65        288.36        12.23 o                         
   1  12   3        991.76        979.09        28.57 o                         
   2  12   3        467.37        444.60        18.47 o                         
   3  12   3          5.03          3.92         3.67 o                         
   4  12   3          0.49          2.69         3.68 o                         
   5  12   3          2.61          4.56         2.83 o                         
   6  12   3         45.39         57.51         4.52 o                         
  -5  13   3          3.21          3.73         1.85 o                         
  -4  13   3         19.49          9.55         4.33 o                         
  -3  13   3        288.66        307.44        10.28 o                         
  -2  13   3        106.12        116.78         6.68 o                         
  -1  13   3         21.81         21.83         3.53 o                         
   0  13   3         18.00         15.94         3.26 o                         
   1  13   3          4.89          3.02         2.78 o                         
   2  13   3          3.57          7.26         3.50 o                         
   3  13   3        103.63        100.15         7.63 o                         
   4  13   3         29.16         47.82         4.87 o                         
   5  13   3        250.20        340.68        12.15 o                         
  -4  14   3         19.17         28.03         4.18 o                         
  -3  14   3          3.54         13.76         4.30 o                         
  -2  14   3         59.54         57.14         5.17 o                         
  -1  14   3         23.65         20.31         4.77 o                         
   0  14   3          1.13          1.86         1.82 o                         
   1  14   3         37.29         38.67         3.55 o                         
   2  14   3        200.99        239.84         7.00 o                         
   3  14   3         26.47         33.53         2.87 o                         
   4  14   3        107.44        117.38         7.32 o                         
  -1  15   3         30.74         31.86         4.18 o                         
   0  15   3        100.04         86.32         6.88 o                         
   1  15   3         78.79         69.59         6.18 o                         
 -10   0   4         27.57         25.90         5.70 o                         
  -9   0   4         14.10         14.26         4.24 o                         
  -8   0   4        258.78        249.63        11.15 o                         
  -7   0   4        355.19        372.69        13.06 o                         
  -6   0   4         30.16         31.68        13.80 o                         
  -5   0   4       1394.51       1255.26        72.76 o                         
  -4   0   4        243.76        249.77        17.30 o                         
  -3   0   4        351.66        290.75        16.31 o                         
  -2   0   4      11082.74      10090.62       127.25 o                         
  -1   0   4      19317.02      17056.59       812.27 o                         
   0   0   4      61385.02      55706.76       460.60 o                         
   1   0   4      19616.99      19217.15       259.99 o                         
   2   0   4        309.28        323.71        15.31 o                         
   3   0   4       1278.56       1180.49        49.74 o                         
   4   0   4        181.47        168.41        14.83 o                         
   5   0   4         29.51         27.45        13.94 o                         
   6   0   4         30.32         42.37        15.91 o                         
   7   0   4        204.67        215.62        12.20 o                         
   8   0   4        653.24        697.99        31.46 o                         
   9   0   4        325.57        382.29        16.22 o                         
  10   0   4         23.25         20.46         5.07 o                         
 -10   1   4         54.78         58.40         6.64 o                         
  -9   1   4          3.09          4.23         2.47 o                         
  -8   1   4        213.65        213.29         7.91 o                         
  -7   1   4          3.43         -2.78         5.50 o                         
  -6   1   4         77.05         62.49        13.01 o                         
  -5   1   4        186.39        159.72        14.82 o                         
  -4   1   4        350.31        366.95        15.19 o                         
  -3   1   4       3495.68       3330.24        45.25 o                         
  -2   1   4      44963.85      42690.89       388.65 o                         
  -1   1   4       7195.70       6342.28       118.57 o                         
   0   1   4        242.69        160.07         6.44 o                         
   1   1   4        237.05        204.30         7.51 o                         
   2   1   4       1019.09        941.03        22.97 o                         
   3   1   4        145.94        178.32         9.77 o                         
   4   1   4        946.91       1004.45        31.34 o                         
   5   1   4        613.80        567.10        39.41 o                         
   6   1   4        285.88        241.58        25.64 o                         
   7   1   4        514.93        506.72        13.36 o                         
   8   1   4         81.60         82.63         5.99 o                         
   9   1   4         71.16         86.74         5.62 o                         
  10   1   4        133.92        140.56         8.78 o                         
 -10   2   4          0.47         -2.06         2.06 o                         
  -9   2   4         57.77         60.95         4.48 o                         
  -8   2   4         66.47         61.46         5.03 o                         
  -7   2   4         41.63         32.68         3.53 o                         
  -6   2   4        224.75        215.41        24.44 o                         
  -5   2   4        911.26        935.16        35.08 o                         
  -4   2   4       2434.66       2561.18        54.76 o                         
  -3   2   4         18.14         33.61         4.72 o                         
  -2   2   4       2736.03       2343.88        55.15 o                         
  -1   2   4        102.65         79.56         6.88 o                         
   0   2   4        771.68        664.78        13.27 o                         
   1   2   4       3113.10       2884.34        40.89 o                         
   2   2   4       6673.94       6420.95        98.53 o                         
   3   2   4       1960.93       1939.05        41.01 o                         
   4   2   4       1375.52       1455.64        39.43 o                         
   5   2   4        738.00        720.86        30.32 o                         
   6   2   4         15.33         12.78         8.61 o                         
   7   2   4         19.03         20.64         3.18 o                         
   8   2   4          3.85          4.53         3.13 o                         
   9   2   4         83.63         94.34         5.74 o                         
  10   2   4          0.28          1.08         1.93 o                         
 -10   3   4         13.61         14.85         2.40 o                         
  -9   3   4          2.78          7.67         3.62 o                         
  -8   3   4         21.96         29.78         3.99 o                         
  -7   3   4        117.17        120.93         7.81 o                         
  -6   3   4        399.77        452.34        15.65 o                         
  -5   3   4       1689.76       1717.89        58.62 o                         
  -4   3   4         19.62         34.48         7.35 o                         
  -3   3   4        405.78        430.41        16.12 o                         
  -2   3   4        171.79        179.12        12.53 o                         
  -1   3   4       1625.75       1498.23        35.52 o                         
   0   3   4          4.80          2.28         3.13 o                         
   1   3   4         81.19         82.36         5.83 o                         
   2   3   4        642.89        597.98        24.95 o                         
   3   3   4         58.87         45.19         6.99 o                         
   4   3   4         46.90         62.37         8.76 o                         
   5   3   4        135.80        110.77        16.01 o                         
   6   3   4         96.72         94.86         6.15 o                         
   7   3   4         27.20         25.69         3.92 o                         
   8   3   4        149.27        156.58         7.77 o                         
   9   3   4         10.20         12.79         3.37 o                         
  10   3   4          0.11          1.89         1.47 o                         
 -10   4   4          1.20          5.93         1.91 o                         
  -9   4   4         23.07         28.55         4.50 o                         
  -8   4   4         14.08         19.05         3.35 o                         
  -7   4   4       1693.35       1857.57        47.13 o                         
  -6   4   4         18.06         14.84         3.21 o                         
  -5   4   4        364.30        354.78        23.76 o                         
  -4   4   4        563.26        510.86        26.23 o                         
  -3   4   4       2377.27       2367.66        66.77 o                         
  -2   4   4          6.35          3.08         3.17 o                         
  -1   4   4        603.48        600.93        25.33 o                         
   0   4   4        604.31        666.01        25.85 o                         
   1   4   4          0.25          0.47         2.92 o                         
   2   4   4        167.25        123.89         7.48 o                         
   3   4   4       3046.18       3347.59        83.10 o                         
   4   4   4         27.69         33.67         7.03 o                         
   5   4   4        228.97        252.60        19.36 o                         
   6   4   4         64.73         69.07         5.59 o                         
   7   4   4          0.25          1.94         2.75 o                         
   8   4   4        200.35        215.25         8.82 o                         
   9   4   4        368.52        383.07        12.29 o                         
  10   4   4         49.86         51.21         3.76 o                         
 -10   5   4          2.97          5.83         1.59 o                         
  -9   5   4        214.00        241.21         9.46 o                         
  -8   5   4         84.45         97.19         7.34 o                         
  -7   5   4         20.90         20.36         3.77 o                         
  -6   5   4        489.42        491.57        17.50 o                         
  -5   5   4        266.37        213.84        19.72 o                         
  -4   5   4        107.44         93.44        12.26 o                         
  -3   5   4       1664.14       1672.50        46.65 o                         
  -2   5   4       1264.56       1428.65        48.16 o                         
  -1   5   4       1148.49       1249.31        46.69 o                         
   0   5   4        243.96        323.96        67.77 o                         
   1   5   4       4795.84       5335.62       230.29 o                         
   2   5   4       2766.18       2973.18        61.98 o                         
   3   5   4        613.19        669.99        37.95 o                         
   4   5   4        414.34        448.26        25.03 o                         
   5   5   4        138.24        154.76        16.17 o                         
   6   5   4         27.59         32.90         5.33 o                         
   7   5   4         69.19         67.53         5.97 o                         
   8   5   4        127.35        134.81         8.04 o                         
   9   5   4         33.40         40.86         3.99 o                         
  10   5   4          5.69          2.74         1.41 o                         
  -9   6   4        169.74        180.72         7.71 o                         
  -8   6   4         27.15         24.78         4.91 o                         
  -7   6   4         55.68         43.11         6.90 o                         
  -6   6   4        130.91        129.58         7.91 o                         
  -5   6   4         36.27         47.95         4.40 o                         
  -4   6   4        237.64        245.60        26.46 o                         
  -3   6   4       2020.67       1991.96        67.37 o                         
  -2   6   4        478.31        495.44        30.49 o                         
  -1   6   4       1024.61       1056.54        42.91 o                         
   0   6   4         67.47         38.76         8.13 o                         
   1   6   4         21.47         12.31        12.65 o                         
   2   6   4        271.47        282.28        19.52 o                         
   3   6   4         47.33         57.95        10.51 o                         
   4   6   4        154.57        152.28        20.61 o                         
   5   6   4         35.13         33.91         5.16 o                         
   6   6   4         23.98         24.35         3.92 o                         
   7   6   4         16.91         20.23         3.59 o                         
   8   6   4          3.19          4.19         3.08 o                         
   9   6   4          3.71          4.53         2.69 o                         
  -9   7   4        132.63        150.95         6.29 o                         
  -8   7   4         45.76         38.11         5.51 o                         
  -7   7   4       1295.12       1453.41        35.55 o                         
  -6   7   4         94.59         92.71         9.04 o                         
  -5   7   4         19.49         26.13         4.89 o                         
  -4   7   4         16.68         18.11         3.37 o                         
  -3   7   4         52.89         30.73        15.94 o                         
  -2   7   4        816.55        892.21        44.45 o                         
  -1   7   4        138.51        164.23        18.80 o                         
   0   7   4         31.03         31.46        10.22 o                         
   1   7   4         24.19         26.86         8.85 o                         
   2   7   4        529.25        599.10        31.18 o                         
   3   7   4        216.56        164.80        17.74 o                         
   4   7   4          2.73          0.32         3.08 o                         
   5   7   4        120.58        124.57        11.79 o                         
   6   7   4          3.37         -0.20         3.84 o                         
   7   7   4        581.20        638.72        21.62 o                         
   8   7   4          0.02          1.58         2.70 o                         
   9   7   4          0.84          0.53         1.69 o                         
  -9   8   4          2.31          3.42         1.38 o                         
  -8   8   4         11.75         13.98         3.62 o                         
  -7   8   4        134.83        142.95        20.07 o                         
  -6   8   4        488.77        543.40        21.01 o                         
  -5   8   4       1451.48       1490.86        29.60 o                         
  -4   8   4        416.50        431.17        11.05 o                         
  -3   8   4        873.51        944.93        21.61 o                         
  -2   8   4        326.10        313.38        44.91 o                         
  -1   8   4        102.26        122.73        26.68 o                         
   0   8   4        542.67        596.18        59.48 o                         
   1   8   4        472.05        494.56        34.91 o                         
   2   8   4        157.73        145.47        16.73 o                         
   3   8   4         14.86         16.30         4.41 o                         
   4   8   4         36.11         29.91         5.18 o                         
   5   8   4        557.69        570.93        31.04 o                         
   6   8   4         50.27         58.45        12.78 o                         
   7   8   4        112.29        121.78         9.04 o                         
   8   8   4         10.35         14.15         2.53 o                         
   9   8   4         42.85         35.47         2.57 o                         
  -8   9   4          0.67         -1.10         1.94 o                         
  -7   9   4          4.39          5.04         3.15 o                         
  -6   9   4          0.19         -0.59         3.79 o                         
  -5   9   4          3.22          3.21         2.82 o                         
  -4   9   4        558.62        541.68        14.87 o                         
  -3   9   4       1553.72       1519.47        24.51 o                         
  -2   9   4        319.05        346.16        10.85 o                         
  -1   9   4        372.47        400.48        13.70 o                         
   0   9   4          2.68         11.61         2.72 o                         
   1   9   4         30.26         22.49         3.25 o                         
   2   9   4         59.21         44.94         5.66 o                         
   3   9   4        946.65        939.58        25.55 o                         
   4   9   4        235.35        203.36        13.34 o                         
   5   9   4         25.45         21.93         5.28 o                         
   6   9   4          4.17         -2.14         3.77 o                         
   7   9   4         68.39         82.55         7.32 o                         
   8   9   4         15.94         15.85         1.92 o                         
  -8  10   4          4.89          4.76         1.68 o                         
  -7  10   4         24.68         16.00         4.84 o                         
  -6  10   4          9.05         11.68         7.09 o                         
  -5  10   4         18.75         18.45         3.65 o                         
  -4  10   4          1.99          8.56         3.11 o                         
  -3  10   4         42.33         25.48         3.64 o                         
  -2  10   4        598.46        589.73        15.58 o                         
  -1  10   4        238.78        266.07        13.42 o                         
   0  10   4         30.45         26.56         3.83 o                         
   1  10   4        112.61        103.06         9.34 o                         
   2  10   4         42.56         44.79         6.64 o                         
   3  10   4        132.56        111.50         9.13 o                         
   4  10   4        242.41        224.21        13.96 o                         
   5  10   4        120.31        114.42         9.39 o                         
   6  10   4          0.28          6.29        13.09 o                         
   7  10   4        118.71        127.12         7.40 o                         
   8  10   4         92.81         41.87         5.32 o                         
  -7  11   4          5.34          8.37         2.41 o                         
  -6  11   4          0.03         -3.73         3.73 o                         
  -5  11   4        123.72        123.85         8.99 o                         
  -4  11   4         20.93         18.96         3.57 o                         
  -3  11   4          1.78          0.43         2.08 o                         
  -2  11   4          8.54          5.20         2.78 o                         
  -1  11   4        976.79        828.54        18.86 o                         
   0  11   4        296.20        278.11        15.45 o                         
   1  11   4         64.84         57.67         6.98 o                         
   2  11   4          0.01         -2.80         5.40 o                         
   3  11   4         55.12         49.14         6.70 o                         
   4  11   4        162.30        144.56         8.53 o                         
   5  11   4          0.57          1.45         2.26 o                         
   6  11   4          0.00         -2.17         2.17 o                         
   7  11   4         10.45          7.60         1.85 o                         
  -6  12   4          0.07         -0.32         1.97 o                         
  -5  12   4          0.12          1.32         2.69 o                         
  -4  12   4          6.06          9.28         3.63 o                         
  -3  12   4         13.75         10.10         4.06 o                         
  -2  12   4        909.27        918.04        18.16 o                         
  -1  12   4          2.48          1.08         2.77 o                         
   0  12   4        132.48        129.19         8.33 o                         
   1  12   4          5.15          5.61         3.89 o                         
   2  12   4          0.00         -2.67         3.74 o                         
   3  12   4          0.40          2.40         3.46 o                         
   4  12   4         62.93         66.02         6.50 o                         
   5  12   4          1.09          2.28         2.90 o                         
   6  12   4          2.18          1.82         2.39 o                         
  -5  13   4         68.10         72.32         4.61 o                         
  -4  13   4         74.50         88.19         6.07 o                         
  -3  13   4        148.17        139.24         8.45 o                         
  -2  13   4         25.26         28.79         3.45 o                         
  -1  13   4          1.22          2.79         2.45 o                         
   0  13   4         95.18         88.42         6.32 o                         
   1  13   4          0.91         -1.34         2.65 o                         
   2  13   4        213.56        210.06        11.27 o                         
   3  13   4         31.93         27.17         4.50 o                         
   4  13   4          2.83          1.49         2.55 o                         
   5  13   4         27.04         42.99         3.70 o                         
  -3  14   4         35.75         36.45         5.44 o                         
  -2  14   4         15.53         17.75         4.61 o                         
  -1  14   4         12.80         13.83         3.16 o                         
   0  14   4          0.00         -1.55         1.95 o                         
   1  14   4         17.74         15.93         2.74 o                         
   2  14   4         10.57         18.67         2.62 o                         
   3  14   4        342.58        378.81        11.05 o                         
   4  14   4          1.34         -1.30         1.92 o                         
   0  15   4         16.39         21.76         3.86 o                         
 -10   1   5          2.96          0.54         1.80 o                         
  -9   1   5        188.38        206.88         8.35 o                         
  -8   1   5         10.23          4.48         2.56 o                         
  -7   1   5         20.93         19.75         2.97 o                         
  -6   1   5         78.42         79.78        15.97 o                         
  -5   1   5        369.67        334.97        20.39 o                         
  -4   1   5          0.37          2.63         2.95 o                         
  -3   1   5       2062.92       2103.37        35.29 o                         
  -2   1   5       2479.74       2375.75        32.80 o                         
  -1   1   5      25702.57      24995.76       211.14 o                         
   0   1   5       2534.71       2674.01        37.13 o                         
   1   1   5       3113.24       2919.00        28.31 o                         
   2   1   5        699.05        735.49        14.33 o                         
   3   1   5        301.69        256.73        11.98 o                         
   4   1   5        647.49        608.67        25.01 o                         
   5   1   5          0.03          1.75         3.53 o                         
   6   1   5         48.47         29.21        11.47 o                         
   7   1   5        534.20        583.76        14.65 o                         
   8   1   5         67.97         78.96         5.85 o                         
   9   1   5          1.56          0.95         2.75 o                         
  10   1   5        192.69        218.40         7.71 o                         
 -10   2   5          0.15         -2.68         2.68 o                         
  -9   2   5         14.01         14.12         2.82 o                         
  -8   2   5         75.76         72.77         5.36 o                         
  -7   2   5         27.79         26.25         3.48 o                         
  -6   2   5          6.69         15.99         8.25 o                         
  -5   2   5         48.50         40.26         7.87 o                         
  -4   2   5        161.85        174.68        10.95 o                         
  -3   2   5       3781.23       3850.83        54.15 o                         
  -2   2   5       1378.04       1461.46        22.47 o                         
  -1   2   5       1327.04       1215.73        17.14 o                         
   0   2   5        856.53        729.12        19.24 o                         
   1   2   5         43.58         22.34         4.15 o                         
   2   2   5       6820.42       6849.58        65.61 o                         
   3   2   5        654.58        650.81        23.22 o                         
   4   2   5        252.73        203.75        14.90 o                         
   5   2   5         30.72         13.21         4.57 o                         
   6   2   5        132.25        149.07        11.74 o                         
   7   2   5         23.11         27.44         3.38 o                         
   8   2   5          0.10          2.71         2.52 o                         
   9   2   5          9.91          9.18         2.60 o                         
  10   2   5        154.47        147.99         6.33 o                         
 -10   3   5         21.47         23.52         2.73 o                         
  -9   3   5          3.27          0.40         2.27 o                         
  -8   3   5          0.89          0.79         2.63 o                         
  -7   3   5        153.86        170.91         9.21 o                         
  -6   3   5         14.70         18.53         3.07 o                         
  -5   3   5       1135.65       1217.68        42.86 o                         
  -4   3   5        270.08        309.74        19.65 o                         
  -3   3   5        412.89        382.82        15.58 o                         
  -2   3   5       1270.96       1429.01        28.63 o                         
  -1   3   5        490.71        563.32        15.06 o                         
   0   3   5       2489.66       2495.28        34.30 o                         
   1   3   5         12.77         10.99         2.81 o                         
   2   3   5        471.05        411.77        13.05 o                         
   3   3   5       1750.42       1705.57        40.75 o                         
   4   3   5         11.02          5.88         4.01 o                         
   5   3   5        146.03        128.83        13.71 o                         
   6   3   5          2.49          2.95         3.59 o                         
   7   3   5          2.08          2.69         2.76 o                         
   8   3   5         89.38        106.85         6.49 o                         
   9   3   5          2.11          3.89         3.09 o                         
  10   3   5          0.25          1.84         1.40 o                         
 -10   4   5         68.05         62.85         3.81 o                         
  -9   4   5         20.41         20.89         3.68 o                         
  -8   4   5         27.34         29.69         3.72 o                         
  -7   4   5       1875.16       2086.95        34.72 o                         
  -6   4   5         54.68         53.69         4.64 o                         
  -5   4   5         95.95         78.34        11.81 o                         
  -4   4   5         21.52         10.94         5.46 o                         
  -3   4   5        966.85        971.97        33.35 o                         
  -2   4   5        566.83        609.17        21.85 o                         
  -1   4   5        350.46        357.09        18.70 o                         
   0   4   5          4.47         -1.53         3.09 o                         
   1   4   5       1293.05       1318.84        27.27 o                         
   2   4   5       1223.86       1193.31        26.00 o                         
   3   4   5        698.58        788.09        36.91 o                         
   4   4   5        824.99        898.01        34.08 o                         
   5   4   5          1.01         19.69         6.31 o                         
   6   4   5         22.01         29.45         3.97 o                         
   7   4   5          8.64          5.83         2.83 o                         
   8   4   5        376.34        420.85        15.59 o                         
   9   4   5         38.24         32.91         3.80 o                         
  10   4   5         66.27         54.42         5.85 o                         
 -10   5   5         25.18         26.69         2.38 o                         
  -9   5   5        267.26        281.37        12.24 o                         
  -8   5   5         34.60         30.88         3.84 o                         
  -7   5   5        320.77        365.03        13.25 o                         
  -6   5   5        187.32        197.18         8.96 o                         
  -5   5   5        111.55        121.87        15.42 o                         
  -4   5   5        263.23        284.46        17.83 o                         
  -3   5   5          9.20          5.69         3.37 o                         
  -2   5   5          4.31          3.16         4.88 o                         
  -1   5   5        195.95        211.24        16.65 o                         
   0   5   5        180.32        153.61        13.82 o                         
   1   5   5        230.79        238.22        12.41 o                         
   2   5   5         19.68          9.67         4.85 o                         
   3   5   5          4.31         16.14         6.46 o                         
   4   5   5         68.74         85.72        10.18 o                         
   5   5   5         19.16         19.49         6.36 o                         
   6   5   5        389.31        414.49        12.93 o                         
   7   5   5        118.99        112.92        11.44 o                         
   8   5   5        476.16        483.42        15.00 o                         
   9   5   5        156.85        146.25         6.90 o                         
  10   5   5         75.41         64.20         6.29 o                         
  -9   6   5        248.20        273.94         9.15 o                         
  -8   6   5         53.80         52.62         5.46 o                         
  -7   6   5         79.92         68.63         9.47 o                         
  -6   6   5        412.95        464.23        13.33 o                         
  -5   6   5        329.34        351.46         9.61 o                         
  -4   6   5        286.47        294.90        28.97 o                         
  -3   6   5         24.00         31.69        10.01 o                         
  -2   6   5         43.06         42.77        14.16 o                         
  -1   6   5         74.20         53.66         9.37 o                         
   0   6   5        893.62        980.04        76.49 o                         
   1   6   5       1499.15       1609.69        37.05 o                         
   2   6   5        329.62        305.19        21.07 o                         
   3   6   5        257.14        272.42        26.31 o                         
   4   6   5        238.17        209.34        18.92 o                         
   5   6   5        164.99        151.88         9.19 o                         
   6   6   5        345.49        334.71        12.94 o                         
   7   6   5          6.39          1.93         2.98 o                         
   8   6   5        204.32        218.95         9.39 o                         
   9   6   5         17.90         15.48         2.75 o                         
  -9   7   5          2.43          0.10         1.84 o                         
  -8   7   5         62.13         70.40         6.90 o                         
  -7   7   5        612.56        697.02        27.91 o                         
  -6   7   5         65.52         61.55         5.99 o                         
  -5   7   5        427.67        447.27        13.12 o                         
  -4   7   5         38.31         28.06         3.02 o                         
  -3   7   5         34.12         18.48         8.67 o                         
  -2   7   5       1036.23        999.72        75.61 o                         
  -1   7   5       1418.06       1470.52        89.20 o                         
   0   7   5         82.59         92.09        13.36 o                         
   1   7   5        277.29        247.77        15.52 o                         
   2   7   5        184.16        178.29        16.83 o                         
   3   7   5          5.15          0.25         6.60 o                         
   4   7   5          8.16          4.25         2.38 o                         
   5   7   5        728.40        792.01        23.86 o                         
   6   7   5         91.88         84.96         6.65 o                         
   7   7   5          7.21          5.86         2.67 o                         
   8   7   5         10.58         10.09         2.53 o                         
   9   7   5         34.61         26.81         4.28 o                         
  -9   8   5         24.97         18.76         2.07 o                         
  -8   8   5         50.66         58.63         4.65 o                         
  -7   8   5          5.09          4.18         3.95 o                         
  -6   8   5        290.00        305.81        20.41 o                         
  -5   8   5         78.02         75.42         5.70 o                         
  -4   8   5        175.07        155.83         6.73 o                         
  -3   8   5        180.75        192.63         8.05 o                         
  -2   8   5         37.13         27.64         8.48 o                         
  -1   8   5          3.61          5.54         7.08 o                         
   0   8   5         39.98         46.18        10.53 o                         
   1   8   5        236.34        259.78        28.30 o                         
   2   8   5        713.57        724.42        48.61 o                         
   3   8   5        498.31        497.55        17.49 o                         
   4   8   5        707.07        752.14        22.40 o                         
   5   8   5         51.04         45.61         8.91 o                         
   6   8   5        141.54        143.93        10.55 o                         
   7   8   5          3.42          4.98         4.05 o                         
   8   8   5          0.36         -0.92         1.79 o                         
   9   8   5          0.25         -0.77         2.31 o                         
  -8   9   5        110.73        115.88         5.43 o                         
  -7   9   5        306.95        320.66        13.66 o                         
  -6   9   5          6.57          6.63         4.00 o                         
  -5   9   5        121.96        123.23         8.26 o                         
  -4   9   5          3.62          4.35         2.28 o                         
  -3   9   5         73.74         71.84         5.24 o                         
  -2   9   5         27.83         29.01         4.95 o                         
  -1   9   5         10.19         10.28         3.05 o                         
   0   9   5        175.70        161.38         8.34 o                         
   1   9   5        244.80        246.69        10.35 o                         
   2   9   5        583.64        565.43        15.92 o                         
   3   9   5       2136.33       2169.11        40.81 o                         
   4   9   5          0.69          0.80         3.49 o                         
   5   9   5       1111.23       1122.21        30.37 o                         
   6   9   5        127.65        123.93         7.32 o                         
   7   9   5        139.59        139.80         6.80 o                         
   8   9   5        140.28        113.76         5.71 o                         
  -8  10   5         93.39         87.06         4.69 o                         
  -7  10   5         24.36         25.65         3.98 o                         
  -6  10   5        184.24        183.25        10.61 o                         
  -5  10   5        352.27        296.16        11.70 o                         
  -4  10   5         17.87         22.20         2.98 o                         
  -3  10   5        152.47        147.37         6.89 o                         
  -2  10   5        251.48        232.27         9.73 o                         
  -1  10   5        331.71        351.25        11.94 o                         
   0  10   5         33.58         30.95         4.79 o                         
   1  10   5        464.79        477.95        19.83 o                         
   2  10   5         11.53          5.25         6.23 o                         
   3  10   5        230.61        208.20        10.70 o                         
   4  10   5         52.98         45.40         6.59 o                         
   5  10   5        287.02        271.81        13.91 o                         
   6  10   5          4.88          5.40         3.19 o                         
   7  10   5         31.48         21.82         3.79 o                         
   8  10   5         41.53         18.09         3.58 o                         
  -7  11   5          8.43          4.94         1.96 o                         
  -6  11   5          3.61          2.39         3.93 o                         
  -5  11   5         43.98         37.46         5.06 o                         
  -4  11   5         17.79         10.18         3.53 o                         
  -3  11   5         15.24          4.20         2.31 o                         
  -2  11   5        148.46        147.41         7.75 o                         
  -1  11   5       1460.03       1434.09        25.55 o                         
   0  11   5        204.24        195.92        18.78 o                         
   1  11   5         45.35         42.70         6.02 o                         
   2  11   5         14.12         10.89         4.06 o                         
   3  11   5        259.11        232.02        11.00 o                         
   4  11   5         22.47         22.60         3.79 o                         
   5  11   5         46.29         46.78         5.06 o                         
   6  11   5         26.76         23.46         3.79 o                         
   7  11   5         19.51         20.04         4.05 o                         
  -6  12   5          7.22          5.02         2.02 o                         
  -5  12   5         72.46         73.43         7.40 o                         
  -4  12   5          1.04          0.32         2.69 o                         
  -3  12   5        219.44        215.43         7.22 o                         
  -2  12   5         86.35         78.93         5.27 o                         
  -1  12   5         68.39         93.93         6.96 o                         
   0  12   5         52.85         59.12         6.74 o                         
   1  12   5        574.42        592.21        21.35 o                         
   2  12   5          3.69          2.28         3.25 o                         
   3  12   5         43.70         44.57         5.58 o                         
   4  12   5         35.03         38.18         5.21 o                         
   5  12   5          0.28          0.67         2.12 o                         
   6  12   5         55.31         57.32         5.37 o                         
  -5  13   5          1.94          1.68         1.48 o                         
  -4  13   5          9.35         11.52         2.94 o                         
  -3  13   5          9.27          9.05         8.05 o                         
  -2  13   5          2.50          2.27         1.81 o                         
  -1  13   5        251.04        263.29        10.18 o                         
   0  13   5          1.84          3.04         2.58 o                         
   1  13   5          4.09          3.53         2.57 o                         
   2  13   5         91.19         90.05         6.02 o                         
   3  13   5        117.45        111.64         8.30 o                         
   4  13   5         46.90         60.42         5.04 o                         
   5  13   5         37.83         41.86         5.10 o                         
  -3  14   5          2.50          1.28         2.41 o                         
  -2  14   5         15.77         18.11         4.59 o                         
  -1  14   5          4.66          0.46         1.64 o                         
   0  14   5          5.24          4.25         1.77 o                         
   1  14   5        244.58        251.70         9.10 o                         
   2  14   5          3.41         -0.30         2.06 o                         
   3  14   5         59.11         59.61         3.53 o                         
 -10   0   6        131.65        126.08         6.97 o                         
  -9   0   6         61.77         64.90         6.82 o                         
  -8   0   6        233.31        278.13        23.01 o                         
  -7   0   6         24.64         10.74         5.79 o                         
  -6   0   6         12.79        -11.57        11.57 o                         
  -5   0   6        500.97        560.80        41.84 o                         
  -4   0   6       2339.05       2582.95       140.74 o                         
  -3   0   6       2934.68       2740.02        61.49 o                         
  -2   0   6      25971.29      22848.56       537.70 o                         
  -1   0   6      15888.27      14721.78       165.31 o                         
   0   0   6       1633.74       1473.03        29.50 o                         
   1   0   6       1687.43       1534.22        26.16 o                         
   2   0   6       1039.76       1062.69        30.66 o                         
   3   0   6        227.60        261.37        17.19 o                         
   4   0   6        121.54        122.26        14.50 o                         
   5   0   6         31.83         13.45         6.50 o                         
   6   0   6          1.29        -10.24        10.24 o                         
   7   0   6        363.91        394.60        17.38 o                         
   8   0   6        770.89        856.93        31.13 o                         
   9   0   6         45.81         43.13         4.66 o                         
  10   0   6         11.28         14.45         3.65 o                         
 -10   1   6          2.83          0.07         1.64 o                         
  -9   1   6         83.67         83.58         6.34 o                         
  -8   1   6        297.46        303.85        10.60 o                         
  -7   1   6         52.73         53.83         4.58 o                         
  -6   1   6        142.65        130.87        25.83 o                         
  -5   1   6        317.56        349.44        21.08 o                         
  -4   1   6        247.77        219.29        12.37 o                         
  -3   1   6       2349.05       2479.72        39.69 o                         
  -2   1   6        752.45        740.69        18.68 o                         
  -1   1   6        434.69        395.19        11.16 o                         
   0   1   6        145.73        166.95         7.59 o                         
   1   1   6         96.82        104.62         4.53 o                         
   2   1   6       2760.42       2618.82        31.81 o                         
   3   1   6        383.81        328.41        14.02 o                         
   4   1   6        557.20        586.24        21.05 o                         
   5   1   6         61.43         41.40         7.13 o                         
   6   1   6          0.19         -2.04         4.37 o                         
   7   1   6        116.24        116.85         7.69 o                         
   8   1   6        118.47        129.50         7.26 o                         
   9   1   6         25.62         24.50         2.91 o                         
  10   1   6        106.05        117.19         5.49 o                         
 -10   2   6         16.04         16.93         2.60 o                         
  -9   2   6         18.03         19.81         3.08 o                         
  -8   2   6          2.11         -1.82         2.62 o                         
  -7   2   6        109.50         97.24         6.14 o                         
  -6   2   6        521.09        534.65        17.09 o                         
  -5   2   6        180.50        160.89        15.24 o                         
  -4   2   6        393.02        401.08        16.91 o                         
  -3   2   6        106.60         74.93         7.10 o                         
  -2   2   6       3406.19       3405.76        45.73 o                         
  -1   2   6       3926.42       3678.00        70.52 o                         
   0   2   6        245.37        262.40        12.06 o                         
   1   2   6         80.90         94.45         6.37 o                         
   2   2   6        373.33        349.85        10.43 o                         
   3   2   6         24.83         12.31         3.68 o                         
   4   2   6        849.18        872.58        45.15 o                         
   5   2   6        259.55        312.26        21.07 o                         
   6   2   6        290.34        318.58        11.18 o                         
   7   2   6        120.48        118.08         6.60 o                         
   8   2   6        155.87        178.19         8.19 o                         
   9   2   6        109.08        126.38         6.33 o                         
  10   2   6         30.50         22.97         2.77 o                         
 -10   3   6          1.43         -2.18         2.18 o                         
  -9   3   6          1.20         -0.59         2.43 o                         
  -8   3   6        107.41        105.32         6.31 o                         
  -7   3   6         34.98         34.93         4.59 o                         
  -6   3   6          4.96         -0.35         2.93 o                         
  -5   3   6        144.67        131.68        13.99 o                         
  -4   3   6         40.95         64.88         9.40 o                         
  -3   3   6        883.72       1018.68        34.64 o                         
  -2   3   6        205.20        234.22         9.83 o                         
  -1   3   6          1.18          0.98         1.49 o                         
   0   3   6        166.01        158.32         6.67 o                         
   1   3   6        142.62        118.57         8.79 o                         
   2   3   6       3321.45       3562.13        51.35 o                         
   3   3   6       2662.30       2921.92        55.77 o                         
   4   3   6       5606.46       6145.21        96.51 o                         
   5   3   6          0.00         -3.97         3.97 o                         
   6   3   6         39.21         34.22         4.06 o                         
   7   3   6          1.59         -0.78         2.36 o                         
   8   3   6         37.65         33.66         4.10 o                         
   9   3   6         50.76         53.09         4.18 o                         
  10   3   6         28.33         18.97         2.09 o                         
 -10   4   6        106.41         95.15         6.38 o                         
  -9   4   6         18.27         19.05         2.88 o                         
  -8   4   6          4.59          4.81         2.51 o                         
  -7   4   6        476.26        492.19        17.33 o                         
  -6   4   6        100.48        104.57         6.34 o                         
  -5   4   6         87.95         81.78        11.69 o                         
  -4   4   6        264.12        300.27        20.56 o                         
  -3   4   6          3.07         10.90         3.60 o                         
  -2   4   6         29.83         17.77         3.32 o                         
  -1   4   6        969.35       1089.65        24.28 o                         
   0   4   6         59.69         74.40         6.88 o                         
   1   4   6       2175.50       2137.07        36.14 o                         
   2   4   6       1863.77       1989.73        60.40 o                         
   3   4   6         68.41         66.66         8.63 o                         
   4   4   6        542.43        558.82        27.14 o                         
   5   4   6          5.56          5.01         4.09 o                         
   6   4   6        356.92        392.21        16.54 o                         
   7   4   6        122.25        123.19         8.13 o                         
   8   4   6         10.33         12.20         2.90 o                         
   9   4   6         32.19         30.10         3.30 o                         
  10   4   6        126.72        101.04         6.07 o                         
 -10   5   6        157.19        142.07        18.20 o                         
  -9   5   6        662.04        701.66        15.88 o                         
  -8   5   6        175.91        169.35         7.69 o                         
  -7   5   6          0.67          6.09         3.24 o                         
  -6   5   6        113.71        103.95         9.84 o                         
  -5   5   6          3.98          4.99         3.56 o                         
  -4   5   6        408.94        420.72        25.69 o                         
  -3   5   6        527.64        515.97        33.47 o                         
  -2   5   6       4266.55       4450.33       100.78 o                         
  -1   5   6        771.85        856.02        27.39 o                         
   0   5   6        672.50        685.00        21.03 o                         
   1   5   6          2.26          0.81         2.94 o                         
   2   5   6          2.33          2.29         3.89 o                         
   3   5   6        241.60        235.89        23.30 o                         
   4   5   6         38.66         27.34         6.20 o                         
   5   5   6         68.25         69.55         6.15 o                         
   6   5   6          0.82          1.44         2.29 o                         
   7   5   6         28.71         24.34         4.18 o                         
   8   5   6          0.61          1.28         2.43 o                         
   9   5   6        661.15        678.15        14.94 o                         
  10   5   6        133.06        101.80         7.37 o                         
  -9   6   6          0.85          4.56         2.17 o                         
  -8   6   6        132.68        143.22         8.41 o                         
  -7   6   6        397.48        405.54        12.27 o                         
  -6   6   6         74.79         68.47         5.45 o                         
  -5   6   6          4.87          8.29         2.76 o                         
  -4   6   6        151.45        101.31        16.69 o                         
  -3   6   6        187.09        167.40        22.90 o                         
  -2   6   6        409.66        428.14        30.99 o                         
  -1   6   6         61.89         46.22         9.74 o                         
   0   6   6        825.64        877.82        33.29 o                         
   1   6   6       1310.34       1371.59        34.03 o                         
   2   6   6        265.45        280.36        19.41 o                         
   3   6   6         52.21         53.67        12.80 o                         
   4   6   6          1.47         -4.60         4.60 o                         
   5   6   6         50.69         56.18         5.95 o                         
   6   6   6         29.52         30.17         4.30 o                         
   7   6   6          0.35          2.28         2.56 o                         
   8   6   6        465.40        466.86        13.75 o                         
   9   6   6         26.20         25.54         2.98 o                         
  -9   7   6         66.52         69.38         4.13 o                         
  -8   7   6          2.61          0.71         2.81 o                         
  -7   7   6         49.64         54.69         5.52 o                         
  -6   7   6         29.99         35.89         5.41 o                         
  -5   7   6         92.92         91.10         6.02 o                         
  -4   7   6          3.80          6.52         3.09 o                         
  -3   7   6        243.13        287.06        29.28 o                         
  -2   7   6       1553.63       1536.62        64.72 o                         
  -1   7   6         69.94         76.83        14.38 o                         
   0   7   6        663.48        694.22        32.38 o                         
   1   7   6        353.80        391.06        31.81 o                         
   2   7   6        760.50        805.14        47.60 o                         
   3   7   6        762.52        751.21        47.71 o                         
   4   7   6        575.81        627.55        16.55 o                         
   5   7   6        762.86        756.19        23.48 o                         
   6   7   6        173.90        179.95         9.44 o                         
   7   7   6        281.72        278.93        10.79 o                         
   8   7   6        233.82        246.15         9.35 o                         
   9   7   6          6.17          3.82         1.49 o                         
  -9   8   6         23.39         24.34         3.84 o                         
  -8   8   6          0.88         -1.82         2.41 o                         
  -7   8   6         34.51         19.41         4.82 o                         
  -6   8   6         99.55         90.36         7.66 o                         
  -5   8   6          2.30          2.69         3.29 o                         
  -4   8   6         26.51         20.41         2.76 o                         
  -3   8   6        285.39        274.69         8.62 o                         
  -2   8   6         44.80         48.32         7.07 o                         
  -1   8   6        140.99        136.04        15.97 o                         
   0   8   6         80.78         83.55        12.52 o                         
   1   8   6       2651.50       2629.01        92.80 o                         
   2   8   6        525.17        528.97        41.27 o                         
   3   8   6      12223.26      12261.76       121.98 o                         
   4   8   6        447.87        406.27        13.51 o                         
   5   8   6        745.24        728.63        42.96 o                         
   6   8   6          0.01         -3.00         3.00 o                         
   7   8   6          0.94          0.86         2.34 o                         
   8   8   6         29.74         21.01         2.87 o                         
   9   8   6          7.05          3.10         2.40 o                         
  -8   9   6         12.36          9.17         3.30 o                         
  -7   9   6          0.49          0.15         2.90 o                         
  -6   9   6         23.66         18.42         3.28 o                         
  -5   9   6        610.55        625.79        15.46 o                         
  -4   9   6       1157.58       1185.14        20.09 o                         
  -3   9   6        321.56        301.07         9.47 o                         
  -2   9   6         21.70         23.18         6.73 o                         
  -1   9   6        215.68        227.67         8.68 o                         
   0   9   6        165.02        183.78         8.95 o                         
   1   9   6       3851.73       3884.82        64.66 o                         
   2   9   6         75.86         56.78         4.59 o                         
   3   9   6         80.49         83.30         6.73 o                         
   4   9   6        510.32        518.94        20.76 o                         
   5   9   6        292.52        289.13        14.87 o                         
   6   9   6         65.23         56.04         4.94 o                         
   7   9   6         11.20          7.60         2.38 o                         
   8   9   6         17.06         13.15         1.77 o                         
  -7  10   6         51.17         53.08         5.77 o                         
  -6  10   6        562.96        591.86        18.87 o                         
  -5  10   6         50.16         34.06         4.32 o                         
  -4  10   6         42.65         42.75         4.45 o                         
  -3  10   6       1033.65        949.46        17.71 o                         
  -2  10   6        396.28        385.23        12.54 o                         
  -1  10   6         23.00         17.63         3.35 o                         
   0  10   6          1.07         -0.84         2.87 o                         
   1  10   6        358.61        366.11        16.99 o                         
   2  10   6        390.97        376.97        14.05 o                         
   3  10   6         79.62         82.17         6.76 o                         
   4  10   6          3.74          5.85         2.99 o                         
   5  10   6        238.09        254.04        12.98 o                         
   6  10   6        137.44        146.58        11.69 o                         
   7  10   6        109.26        107.33         7.70 o                         
  -7  11   6          2.35          2.48         3.73 o                         
  -6  11   6         19.70         24.37         3.87 o                         
  -5  11   6         35.74         38.04         4.17 o                         
  -4  11   6        157.27        184.98         7.66 o                         
  -3  11   6        536.35        474.06        11.72 o                         
  -2  11   6        325.05        319.50         9.81 o                         
  -1  11   6       1060.22       1005.84        20.81 o                         
   0  11   6        208.81        197.32        10.39 o                         
   1  11   6        181.24        163.48        12.33 o                         
   2  11   6        102.98         76.30         9.76 o                         
   3  11   6          3.53          5.14         3.83 o                         
   4  11   6         27.60         20.00         4.19 o                         
   5  11   6          6.76          1.79         2.34 o                         
   6  11   6          2.33          1.79         1.83 o                         
   7  11   6         33.18         24.50         3.84 o                         
  -6  12   6          5.01          3.42         1.89 o                         
  -5  12   6         63.74         65.82         6.87 o                         
  -4  12   6        509.05        557.44        14.06 o                         
  -3  12   6         28.10         30.52         3.10 o                         
  -2  12   6         27.22         28.81         3.04 o                         
  -1  12   6        456.81        459.18        14.92 o                         
   0  12   6         36.62         35.54         4.53 o                         
   1  12   6          0.07         -1.80         2.92 o                         
   2  12   6        156.93        186.54        11.38 o                         
   3  12   6         24.79         27.37         4.87 o                         
   4  12   6        176.69        176.71        13.51 o                         
   5  12   6          0.10         -1.70         1.70 o                         
   6  12   6          0.34          1.55         2.06 o                         
  -5  13   6          5.11          2.61         2.25 o                         
  -4  13   6         83.02         88.04         8.71 o                         
  -3  13   6         21.48         11.59         4.36 o                         
  -2  13   6          1.16          1.40         2.09 o                         
  -1  13   6         95.04         92.00         6.01 o                         
   0  13   6         95.32         98.14         6.31 o                         
   1  13   6         10.94          7.83         2.65 o                         
   2  13   6          1.07          7.20         2.65 o                         
   3  13   6         55.83         57.12         5.53 o                         
   4  13   6        304.12        365.67        11.57 o                         
   5  13   6         46.15         47.68         5.80 o                         
  -3  14   6         84.89         87.55         7.24 o                         
  -2  14   6         43.89         35.18         5.30 o                         
  -1  14   6          2.73          0.27         1.53 o                         
   0  14   6          7.75          8.52         1.92 o                         
   1  14   6          0.09          0.79         1.70 o                         
   2  14   6        423.81        460.59        12.70 o                         
   3  14   6        235.26        251.53         8.82 o                         
 -10   1   7         13.32          9.72         1.67 o                         
  -9   1   7        109.94        136.62         7.66 o                         
  -8   1   7         36.44         37.57         4.22 o                         
  -7   1   7        624.08        644.49        14.72 o                         
  -6   1   7         70.70         71.57         8.00 o                         
  -5   1   7          0.23          7.87         5.61 o                         
  -4   1   7       1541.81       1558.17        45.52 o                         
  -3   1   7       2841.15       3056.66        41.60 o                         
  -2   1   7       1083.31       1192.76        19.79 o                         
  -1   1   7        660.01        657.84        16.12 o                         
   0   1   7        289.09        245.17         9.99 o                         
   1   1   7          0.14          1.24         1.60 o                         
   2   1   7         24.39         15.93         2.69 o                         
   3   1   7         11.22         12.87         3.85 o                         
   4   1   7         91.15        102.97         9.31 o                         
   5   1   7         12.96          3.44         3.97 o                         
   6   1   7        460.26        507.19        17.20 o                         
   7   1   7          0.27          0.05         3.18 o                         
   8   1   7        448.77        495.37        16.99 o                         
   9   1   7         24.31         21.59         2.73 o                         
  10   1   7         27.34         24.12         7.55 o                         
 -10   2   7         26.49         21.27         2.18 o                         
  -9   2   7          4.22          2.57         2.78 o                         
  -8   2   7          0.54         -1.14         2.56 o                         
  -7   2   7        118.81        111.85         6.51 o                         
  -6   2   7          2.77          5.69         2.33 o                         
  -5   2   7        653.09        783.06        33.18 o                         
  -4   2   7       2577.75       2944.81        52.18 o                         
  -3   2   7        316.13        335.06        14.58 o                         
  -2   2   7        198.83        270.34         9.71 o                         
  -1   2   7        642.61        637.14        13.75 o                         
   0   2   7       3193.34       2987.65        41.32 o                         
   1   2   7          0.93          2.61         1.73 o                         
   2   2   7        898.63        921.57        18.12 o                         
   3   2   7        427.32        406.39        16.38 o                         
   4   2   7         42.95         33.61         6.81 o                         
   5   2   7       1148.40       1181.25        47.39 o                         
   6   2   7        264.92        274.40        11.26 o                         
   7   2   7        179.25        182.54         8.42 o                         
   8   2   7        301.33        314.21        11.13 o                         
   9   2   7         87.73         88.77         4.80 o                         
  10   2   7         88.27         66.21         4.70 o                         
 -10   3   7          2.25          1.72         1.71 o                         
  -9   3   7          6.92         12.54         2.55 o                         
  -8   3   7          3.74          5.03         2.66 o                         
  -7   3   7          3.77          5.87         2.65 o                         
  -6   3   7        437.03        470.55        12.06 o                         
  -5   3   7        464.45        505.92        27.91 o                         
  -4   3   7        161.27        160.91        10.68 o                         
  -3   3   7        773.57        800.03        24.00 o                         
  -2   3   7        454.87        440.25        11.71 o                         
  -1   3   7          2.48          7.86         3.30 o                         
   0   3   7         69.46         66.08         6.33 o                         
   1   3   7        157.79        153.42        10.59 o                         
   2   3   7        153.13        139.03         8.37 o                         
   3   3   7       2047.71       2133.11        47.11 o                         
   4   3   7        520.80        539.91        25.45 o                         
   5   3   7        409.04        415.93        24.96 o                         
   6   3   7        520.90        512.06        14.52 o                         
   7   3   7         75.54         77.57         5.65 o                         
   8   3   7        139.38        152.49         9.53 o                         
   9   3   7         20.04         21.67         2.67 o                         
  10   3   7          2.70          1.64         1.88 o                         
 -10   4   7         12.18          8.50         3.48 o                         
  -9   4   7         77.08         71.37         5.19 o                         
  -8   4   7        141.38        155.51         7.28 o                         
  -7   4   7        249.17        237.92        10.96 o                         
  -6   4   7         11.55          5.68         2.40 o                         
  -5   4   7        197.15        184.33        17.39 o                         
  -4   4   7       3233.79       3351.90        82.42 o                         
  -3   4   7         31.58         16.36         4.17 o                         
  -2   4   7        554.84        559.30        19.90 o                         
  -1   4   7       2287.35       2298.56        49.06 o                         
   0   4   7         31.66         39.87         4.36 o                         
   1   4   7        634.87        698.10        24.38 o                         
   2   4   7        194.97        181.35        20.24 o                         
   3   4   7          3.09          2.32         3.74 o                         
   4   4   7       1253.04       1265.56        41.27 o                         
   5   4   7        441.05        439.69        26.49 o                         
   6   4   7        133.30        146.50         7.88 o                         
   7   4   7         64.23         61.63         7.34 o                         
   8   4   7        109.50        126.76         7.84 o                         
   9   4   7        266.97        277.17        12.31 o                         
  10   4   7         80.41         82.50         7.19 o                         
  -9   5   7         52.15         60.14         4.68 o                         
  -8   5   7        129.65        133.15         6.03 o                         
  -7   5   7        172.38        166.65        12.61 o                         
  -6   5   7        433.46        456.03        14.70 o                         
  -5   5   7          3.82          7.00         2.06 o                         
  -4   5   7         56.61         49.85         9.76 o                         
  -3   5   7        432.14        366.95        29.00 o                         
  -2   5   7       2312.80       2595.18        67.06 o                         
  -1   5   7        351.75        338.72        19.55 o                         
   0   5   7        153.52        155.74        12.99 o                         
   1   5   7        183.91        214.46        12.02 o                         
   2   5   7        126.30         95.64        14.71 o                         
   3   5   7         66.93         94.87        11.09 o                         
   4   5   7          7.35          2.41         7.25 o                         
   5   5   7         70.35         80.78         6.30 o                         
   6   5   7          8.95          8.36         3.18 o                         
   7   5   7         94.29         93.68         7.36 o                         
   8   5   7         32.57         30.96         4.03 o                         
   9   5   7          5.84          8.98         2.03 o                         
  10   5   7          3.71          4.35         2.40 o                         
  -9   6   7        303.21        312.09        11.98 o                         
  -8   6   7         28.11         31.12         4.28 o                         
  -7   6   7         24.81         21.61         3.39 o                         
  -6   6   7         56.62         51.86         4.94 o                         
  -5   6   7        297.82        288.66         9.01 o                         
  -4   6   7          0.00          3.62         7.91 o                         
  -3   6   7         73.01         60.32        12.53 o                         
  -2   6   7        241.97        235.21        18.43 o                         
  -1   6   7        744.86        836.84        33.71 o                         
   0   6   7       2731.58       2911.37        72.47 o                         
   1   6   7         64.17         64.93         8.70 o                         
   2   6   7        127.11        153.98        20.21 o                         
   3   6   7        273.89        268.46        27.62 o                         
   4   6   7          0.60         10.64         7.42 o                         
   5   6   7          5.45          0.58         1.93 o                         
   6   6   7          4.65          3.11         2.50 o                         
   7   6   7          2.00         -3.60         3.60 o                         
   8   6   7         64.52         64.05         4.55 o                         
   9   6   7         75.77         66.60         3.72 o                         
  -9   7   7         54.70         44.67         3.24 o                         
  -8   7   7        340.91        360.52        14.93 o                         
  -7   7   7        350.39        378.79        13.34 o                         
  -6   7   7        161.73        167.50         9.54 o                         
  -5   7   7        163.95        163.57         8.04 o                         
  -4   7   7        126.80        101.86         5.42 o                         
  -3   7   7        340.58        302.22        30.44 o                         
  -2   7   7         99.57         98.52        12.93 o                         
  -1   7   7         41.42         45.45         9.13 o                         
   0   7   7        159.89        139.28        14.34 o                         
   1   7   7        196.54        184.65        22.32 o                         
   2   7   7         70.41         80.29        15.31 o                         
   3   7   7         76.23         64.24        19.96 o                         
   4   7   7        190.12        159.96         8.40 o                         
   5   7   7        456.74        467.59        19.24 o                         
   6   7   7        411.01        382.13        13.57 o                         
   7   7   7        745.55        835.62        18.94 o                         
   8   7   7         15.16         11.79         2.90 o                         
   9   7   7          6.08          5.50         2.30 o                         
  -9   8   7         76.01         75.15         5.89 o                         
  -8   8   7          7.35          8.49         2.19 o                         
  -7   8   7         45.08         41.81         4.59 o                         
  -6   8   7        675.73        699.60        21.10 o                         
  -5   8   7        701.83        672.37        16.44 o                         
  -4   8   7        317.92        314.95         9.68 o                         
  -3   8   7          3.22          3.79         2.45 o                         
  -2   8   7        614.28        645.61        16.10 o                         
  -1   8   7        133.69        136.32        16.22 o                         
   0   8   7        223.65        229.30        20.42 o                         
   1   8   7        133.68        170.40        23.74 o                         
   2   8   7        431.35        454.12        22.34 o                         
   3   8   7        501.50        537.05        15.41 o                         
   4   8   7        640.75        624.92        24.14 o                         
   5   8   7       2320.91       2251.62        45.58 o                         
   6   8   7          9.97          7.69         2.52 o                         
   7   8   7         22.72         28.90         3.10 o                         
   8   8   7          0.15          3.39         2.09 o                         
  -8   9   7         24.23         21.83         2.43 o                         
  -7   9   7         16.05         12.87         3.40 o                         
  -6   9   7          8.68         11.97         3.27 o                         
  -5   9   7        208.09        190.57         8.55 o                         
  -4   9   7        282.08        297.03        10.77 o                         
  -3   9   7        306.45        303.86         9.77 o                         
  -2   9   7          5.12          9.11         2.29 o                         
  -1   9   7        197.05        195.97         7.94 o                         
   0   9   7        425.06        413.55        13.43 o                         
   1   9   7          7.40         13.85         2.59 o                         
   2   9   7        971.15        893.76        18.12 o                         
   3   9   7        788.71        749.91        20.46 o                         
   4   9   7        103.97        126.93         8.22 o                         
   5   9   7        108.73         92.43         6.74 o                         
   6   9   7          2.38          6.36         2.63 o                         
   7   9   7         82.61         95.62         7.73 o                         
   8   9   7         20.36         11.22         4.39 o                         
  -7  10   7        144.01        145.90         7.73 o                         
  -6  10   7          0.00         -2.95         2.96 o                         
  -5  10   7         75.56         66.36         5.17 o                         
  -4  10   7          5.56          5.84         2.52 o                         
  -3  10   7        326.89        270.05         9.08 o                         
  -2  10   7         66.80         56.70         4.38 o                         
  -1  10   7         44.33         56.21         4.96 o                         
   0  10   7        275.41        282.40        12.28 o                         
   1  10   7        168.17        173.04        11.54 o                         
   2  10   7       1643.51       1627.70        26.85 o                         
   3  10   7        221.36        259.27        10.04 o                         
   4  10   7         46.91         59.92         5.86 o                         
   5  10   7         29.17         31.78         4.19 o                         
   6  10   7          0.10          2.61         2.39 o                         
   7  10   7         28.76         30.43         2.85 o                         
  -7  11   7         14.05         16.92         3.28 o                         
  -6  11   7         73.49         84.25         6.16 o                         
  -5  11   7         37.21         39.82         3.94 o                         
  -4  11   7         26.09         25.53         3.29 o                         
  -3  11   7        154.99        136.41         6.18 o                         
  -2  11   7        795.49        788.11        15.54 o                         
  -1  11   7         19.23         14.30         2.96 o                         
   0  11   7       1567.72       1537.84        26.44 o                         
   1  11   7        121.71        120.37         7.89 o                         
   2  11   7         71.81         65.40         5.78 o                         
   3  11   7          0.99         -2.01         3.09 o                         
   4  11   7          9.53         11.21         3.09 o                         
   5  11   7          1.58          0.08         2.36 o                         
   6  11   7          0.04          1.86         2.02 o                         
  -6  12   7         13.71         11.35         3.03 o                         
  -5  12   7         34.88         30.77         3.57 o                         
  -4  12   7         73.98         64.52         4.94 o                         
  -3  12   7        220.25        250.28         8.27 o                         
  -2  12   7        839.63        850.58        23.59 o                         
  -1  12   7         11.90         12.37         3.39 o                         
   0  12   7         19.59         21.90         3.85 o                         
   1  12   7          9.65          6.37         2.64 o                         
   2  12   7         14.59         19.65         4.60 o                         
   3  12   7        417.54        429.66        16.29 o                         
   4  12   7         58.17         69.54         4.83 o                         
   5  12   7         17.81         19.34         2.56 o                         
  -4  13   7        158.44        171.10        11.20 o                         
  -3  13   7          4.38          5.11         3.13 o                         
  -2  13   7         22.41         13.17         4.12 o                         
  -1  13   7        135.95        127.46         6.81 o                         
   0  13   7          5.18          0.70         2.21 o                         
   1  13   7        144.63        140.49         7.13 o                         
   2  13   7         66.96         64.12         4.90 o                         
   3  13   7          0.17          1.24         2.34 o                         
   4  13   7          7.95         11.99         3.05 o                         
   5  13   7        166.22        157.37         9.29 o                         
  -3  14   7         43.62         33.39         4.27 o                         
  -2  14   7          7.66          9.08         3.37 o                         
  -1  14   7         46.69         53.66        10.06 o                         
   0  14   7         50.79         53.06         3.52 o                         
   1  14   7          0.85          1.98         1.55 o                         
   2  14   7          2.70          8.60         3.20 o                         
   3  14   7         49.66         47.36         7.39 o                         
 -10   0   8         11.39         11.14         2.46 o                         
  -9   0   8         10.46          3.33        11.60 o                         
  -8   0   8        182.24        194.59        14.67 o                         
  -7   0   8        144.00        122.84         9.71 o                         
  -6   0   8        161.50        149.68        13.79 o                         
  -5   0   8        339.47        396.52        27.54 o                         
  -4   0   8        366.39        342.12        23.25 o                         
  -3   0   8        939.45        907.95        33.79 o                         
  -2   0   8         73.79         78.41         8.92 o                         
  -1   0   8       1513.25       1533.92        23.10 o                         
   0   0   8       8644.45       8430.94       111.19 o                         
   1   0   8      11866.22      11239.02       148.49 o                         
   2   0   8        939.23        897.50        28.85 o                         
   3   0   8        104.53        103.21        11.73 o                         
   4   0   8        944.96        925.24        39.76 o                         
   5   0   8        284.35        310.84        25.20 o                         
   6   0   8       4849.46       5218.56       432.45 o                         
   7   0   8        318.29        320.62        17.52 o                         
   8   0   8        955.60       1014.34        31.76 o                         
   9   0   8         77.77         74.34         5.48 o                         
  10   0   8          0.48          1.50         2.90 o                         
 -10   1   8         30.40         24.62         2.27 o                         
  -9   1   8         41.95         39.13         3.77 o                         
  -8   1   8         23.50         16.75         3.29 o                         
  -7   1   8         71.99         70.13         5.34 o                         
  -6   1   8        114.58        108.05         7.01 o                         
  -5   1   8         37.16         24.29         6.37 o                         
  -4   1   8         60.94         51.89         6.76 o                         
  -3   1   8       3325.30       3560.01        46.49 o                         
  -2   1   8         84.69        110.26         6.10 o                         
  -1   1   8       2509.48       2563.48        30.18 o                         
   0   1   8         86.20         78.58         5.41 o                         
   1   1   8        187.35        147.65        10.33 o                         
   2   1   8         56.59         35.30         3.79 o                         
   3   1   8       2888.80       2646.85        81.79 o                         
   4   1   8       1898.62       1762.13        39.57 o                         
   5   1   8          2.41         -0.92         3.49 o                         
   6   1   8         36.19         26.74         2.91 o                         
   7   1   8         55.14         42.90         3.86 o                         
   8   1   8        581.11        608.68        26.60 o                         
   9   1   8          4.15          2.30         2.50 o                         
  10   1   8         30.48         21.60         6.90 o                         
 -10   2   8        104.49        100.45         5.54 o                         
  -9   2   8         15.58         21.23         3.11 o                         
  -8   2   8         11.60          9.84         2.71 o                         
  -7   2   8          1.91          1.70         2.45 o                         
  -6   2   8        377.45        379.36        11.14 o                         
  -5   2   8       1903.05       2103.86        77.35 o                         
  -4   2   8        414.93        501.14        25.12 o                         
  -3   2   8        988.90       1003.70        26.43 o                         
  -2   2   8        366.68        408.68        12.41 o                         
  -1   2   8        559.34        513.41        16.29 o                         
   0   2   8       3827.53       3789.45        58.16 o                         
   1   2   8       1346.10       1419.27        19.81 o                         
   2   2   8       1351.40       1430.51        24.11 o                         
   3   2   8       2343.77       2551.72        44.83 o                         
   4   2   8        734.65        714.05        28.68 o                         
   5   2   8         62.66         52.32         9.02 o                         
   6   2   8        167.71        182.54         7.42 o                         
   7   2   8          5.60          8.26         3.00 o                         
   8   2   8         16.06         12.85         2.88 o                         
   9   2   8          6.93          7.04         2.24 o                         
  10   2   8        108.89         84.50         6.80 o                         
 -10   3   8         38.18         31.93         2.60 o                         
  -9   3   8          4.76          3.91         3.11 o                         
  -8   3   8        311.97        344.59        11.67 o                         
  -7   3   8         46.70         44.59         4.53 o                         
  -6   3   8        365.80        328.11        10.21 o                         
  -5   3   8        239.03        221.84        18.64 o                         
  -4   3   8         72.37         79.67         7.75 o                         
  -3   3   8        325.59        300.22        14.97 o                         
  -2   3   8        135.73        171.58         8.78 o                         
  -1   3   8        602.48        599.24        19.17 o                         
   0   3   8       1927.18       2061.14        37.09 o                         
   1   3   8        275.35        286.10        10.69 o                         
   2   3   8       4055.35       4452.93        73.29 o                         
   3   3   8        769.00        765.13        27.20 o                         
   4   3   8          0.41         -3.74         3.76 o                         
   5   3   8         37.01         47.27        10.04 o                         
   6   3   8         22.61         14.32         3.25 o                         
   7   3   8        364.34        378.42        11.94 o                         
   8   3   8          0.24         -1.22         2.24 o                         
   9   3   8         24.08         24.49         2.77 o                         
  10   3   8         21.87         16.13         2.49 o                         
 -10   4   8         18.84         10.72         2.87 o                         
  -9   4   8          0.21         -1.44         1.91 o                         
  -8   4   8          0.39          0.30         2.23 o                         
  -7   4   8        254.62        239.77        11.00 o                         
  -6   4   8         11.78         10.01         2.85 o                         
  -5   4   8         69.64         77.28        11.96 o                         
  -4   4   8        738.92        799.62        34.05 o                         
  -3   4   8         26.19         33.54         5.68 o                         
  -2   4   8        222.47        225.55        13.04 o                         
  -1   4   8          5.38         10.00         3.75 o                         
   0   4   8        482.68        490.62        21.54 o                         
   1   4   8         48.28         51.58        11.27 o                         
   2   4   8        320.18        360.25        20.48 o                         
   3   4   8        877.62        833.88        31.33 o                         
   4   4   8       1513.30       1456.43        45.06 o                         
   5   4   8        620.49        672.49        25.57 o                         
   6   4   8         74.17         78.26         6.21 o                         
   7   4   8          4.06          3.52         2.29 o                         
   8   4   8          0.22         -0.39         2.23 o                         
   9   4   8        601.48        593.24        37.16 o                         
  10   4   8         13.05         14.14         3.45 o                         
  -9   5   8        466.58        457.57        14.25 o                         
  -8   5   8          3.67          2.96         1.97 o                         
  -7   5   8          8.38          7.51         3.49 o                         
  -6   5   8        282.87        275.89        12.06 o                         
  -5   5   8         11.61          6.57         2.59 o                         
  -4   5   8        182.06        180.32        16.99 o                         
  -3   5   8         82.02         62.15        13.70 o                         
  -2   5   8       2392.92       2620.64        59.80 o                         
  -1   5   8        244.71        287.95        18.38 o                         
   0   5   8        762.67        785.53        29.92 o                         
   1   5   8          1.51         -1.78         4.52 o                         
   2   5   8        750.77        711.88        39.66 o                         
   3   5   8        697.11        637.02        39.79 o                         
   4   5   8        431.93        455.51        35.53 o                         
   5   5   8        255.87        254.73        16.41 o                         
   6   5   8         19.97         14.69         3.17 o                         
   7   5   8       1102.44       1125.49        24.76 o                         
   8   5   8          0.14          3.97         2.40 o                         
   9   5   8        115.84        101.74         5.76 o                         
  -9   6   8        164.13        151.94         6.11 o                         
  -8   6   8        126.48        121.86        10.92 o                         
  -7   6   8        102.33        101.19         6.30 o                         
  -6   6   8          0.62         -2.54         2.54 o                         
  -5   6   8        576.43        592.34        15.47 o                         
  -4   6   8        184.70        177.84         7.42 o                         
  -3   6   8        283.98        263.87        26.23 o                         
  -2   6   8        559.45        551.32        28.35 o                         
  -1   6   8        242.70        236.53        18.37 o                         
   0   6   8         30.94         24.42         6.15 o                         
   1   6   8         23.05          8.01         6.68 o                         
   2   6   8        397.01        397.96        32.10 o                         
   3   6   8       1146.99       1190.12        58.39 o                         
   4   6   8        306.93        277.80        16.84 o                         
   5   6   8       1442.87       1410.59        44.40 o                         
   6   6   8        606.04        599.26        22.06 o                         
   7   6   8        143.20        146.26        12.18 o                         
   8   6   8        179.90        155.75         8.23 o                         
   9   6   8         10.86          8.71         2.28 o                         
  -9   7   8         26.38         22.96         2.90 o                         
  -8   7   8        744.94        783.64        24.65 o                         
  -7   7   8        289.72        293.38        11.66 o                         
  -6   7   8         21.69         23.55         3.96 o                         
  -5   7   8         24.68         26.06         3.79 o                         
  -4   7   8         16.06         19.23         3.08 o                         
  -3   7   8         98.31        107.08         9.67 o                         
  -2   7   8        960.90       1009.20        42.12 o                         
  -1   7   8        627.38        663.01        33.28 o                         
   0   7   8          3.91         13.11         6.20 o                         
   1   7   8        282.41        302.69        29.44 o                         
   2   7   8        205.86        174.58        22.80 o                         
   3   7   8         84.63         86.12         9.74 o                         
   4   7   8        975.88        985.88        21.26 o                         
   5   7   8        238.93        251.15        14.09 o                         
   6   7   8         15.43         17.19         3.67 o                         
   7   7   8          0.03          2.99         3.45 o                         
   8   7   8          6.12          6.47         1.90 o                         
   9   7   8          4.46         -0.02         1.90 o                         
  -8   8   8          4.52          3.30         2.04 o                         
  -7   8   8         13.60         11.20         2.79 o                         
  -6   8   8         15.79          8.19         3.22 o                         
  -5   8   8        417.21        384.02        12.46 o                         
  -4   8   8        820.81        850.04        18.69 o                         
  -3   8   8        868.69        932.20        16.39 o                         
  -2   8   8        288.05        276.63        11.37 o                         
  -1   8   8          8.30          7.37         3.38 o                         
   0   8   8        170.18        153.07        13.84 o                         
   1   8   8       1638.88       1669.57        43.25 o                         
   2   8   8        255.72        239.66        10.25 o                         
   3   8   8        161.51        168.33         8.60 o                         
   4   8   8        278.25        267.67        14.96 o                         
   5   8   8        912.76        906.13        21.47 o                         
   6   8   8         29.30         29.41         3.59 o                         
   7   8   8         42.87         38.37         3.94 o                         
   8   8   8         71.16         42.25         6.74 o                         
  -8   9   8          1.01         -1.38         1.38 o                         
  -7   9   8          5.36          2.14         1.96 o                         
  -6   9   8         26.46         20.54         3.57 o                         
  -5   9   8        219.54        227.93         9.26 o                         
  -4   9   8         13.92         13.57         3.04 o                         
  -3   9   8         41.50         32.00         3.40 o                         
  -2   9   8        156.02        141.66         7.10 o                         
  -1   9   8        164.74        142.05         6.77 o                         
   0   9   8       1292.80       1260.13        21.49 o                         
   1   9   8        353.29        378.62        11.36 o                         
   2   9   8         55.70         48.57         5.77 o                         
   3   9   8       2967.84       2873.18        38.30 o                         
   4   9   8          0.36         -1.40         3.12 o                         
   5   9   8          7.35         15.70         4.12 o                         
   6   9   8        164.38        191.81        13.27 o                         
   7   9   8         50.72         48.05         3.99 o                         
   8   9   8         44.07         25.60         5.55 o                         
  -7  10   8         17.18         17.10         2.93 o                         
  -6  10   8         47.35         45.39         4.16 o                         
  -5  10   8         47.87         43.78         3.98 o                         
  -4  10   8         96.71         99.02         6.07 o                         
  -3  10   8          2.95          6.00         2.72 o                         
  -2  10   8         21.49         16.70         3.24 o                         
  -1  10   8        410.03        394.41        12.59 o                         
   0  10   8        550.32        576.68        17.62 o                         
   1  10   8        209.10        200.98         8.72 o                         
   2  10   8         78.62        102.95         6.45 o                         
   3  10   8       1219.43       1159.65        28.45 o                         
   4  10   8         10.35          3.16         2.52 o                         
   5  10   8        161.73        150.82         9.35 o                         
   6  10   8         33.61         34.28         4.98 o                         
   7  10   8         22.46         17.41         5.07 o                         
  -6  11   8         14.65         16.72         2.92 o                         
  -5  11   8         38.30         45.07         3.45 o                         
  -4  11   8        183.82        184.36         7.48 o                         
  -3  11   8        353.26        385.10        10.22 o                         
  -2  11   8        144.56        133.27         7.19 o                         
  -1  11   8        339.42        345.49        11.65 o                         
   0  11   8       1207.38       1192.44        22.66 o                         
   1  11   8         28.02         26.47         3.66 o                         
   2  11   8         16.39         25.92         3.66 o                         
   3  11   8         66.48         74.16         7.91 o                         
   4  11   8         35.75         42.72         5.59 o                         
   5  11   8          0.20          5.57         2.20 o                         
   6  11   8          0.03         -0.34         5.74 o                         
  -5  12   8          7.73         12.75         2.61 o                         
  -4  12   8        126.01        134.49         5.42 o                         
  -3  12   8        130.68        120.20         6.99 o                         
  -2  12   8        792.78        865.68        19.11 o                         
  -1  12   8         14.07         18.65         3.73 o                         
   0  12   8         40.49         47.52         4.10 o                         
   1  12   8         24.85         24.84         3.24 o                         
   2  12   8         17.25         17.99         4.02 o                         
   3  12   8         13.62         19.38         3.11 o                         
   4  12   8         94.52         99.98         5.50 o                         
   5  12   8          5.17         14.68         6.99 o                         
  -4  13   8        170.51        161.81        10.28 o                         
  -3  13   8          1.52          2.28         1.86 o                         
  -2  13   8          1.68          3.54         2.11 o                         
  -1  13   8         23.05         23.17         3.02 o                         
   0  13   8         63.37         67.79         4.95 o                         
   1  13   8          3.16         -1.43         2.13 o                         
   2  13   8         23.11         14.96         2.55 o                         
   3  13   8          9.69          1.11         3.57 o                         
   4  13   8         13.15         13.27         3.83 o                         
  -2  14   8          6.65          9.76         3.01 o                         
  -1  14   8          0.89         -2.00         2.00 o                         
   0  14   8        128.51        158.91        11.90 o                         
   1  14   8         44.36         51.52         7.03 o                         
   2  14   8         45.03         52.86         6.19 o                         
   3  14   8         40.21         30.73         2.97 o                         
 -10   1   9         46.63         42.67         2.99 o                         
  -9   1   9         19.03         20.60         2.76 o                         
  -8   1   9         59.07         51.72         4.60 o                         
  -7   1   9         18.13         20.59         3.31 o                         
  -6   1   9         90.99         99.92         6.72 o                         
  -5   1   9        625.18        666.38        25.62 o                         
  -4   1   9       3989.38       4102.77        68.09 o                         
  -3   1   9         72.86         83.64         7.36 o                         
  -2   1   9        160.43        192.27         8.31 o                         
  -1   1   9       1619.08       1752.01        33.38 o                         
   0   1   9       6181.25       6036.13        60.78 o                         
   1   1   9         30.53         27.85         3.97 o                         
   2   1   9         58.61         52.79         4.70 o                         
   3   1   9         28.80         23.69         4.63 o                         
   4   1   9         82.93         74.06         8.28 o                         
   5   1   9         61.65         73.94         9.11 o                         
   6   1   9        129.93        110.01         9.33 o                         
   7   1   9         35.88         35.22         3.60 o                         
   8   1   9        523.87        525.03        26.82 o                         
   9   1   9        166.71        180.24         6.16 o                         
  10   1   9         92.96         94.85         8.44 o                         
 -10   2   9          0.11         -2.11         2.11 o                         
  -9   2   9        111.58        116.72         5.54 o                         
  -8   2   9          5.96          1.00         2.51 o                         
  -7   2   9        102.60         92.02         6.00 o                         
  -6   2   9        101.69         83.50         6.66 o                         
  -5   2   9          4.06          0.59         4.12 o                         
  -4   2   9        235.05        252.94        14.52 o                         
  -3   2   9        487.46        483.95        18.45 o                         
  -2   2   9       3373.82       3368.44        41.68 o                         
  -1   2   9        100.16        123.09         8.52 o                         
   0   2   9        525.69        593.36        18.48 o                         
   1   2   9       1316.76       1356.64        26.38 o                         
   2   2   9        834.02       1038.51        22.79 o                         
   3   2   9       1570.52       1614.75        34.95 o                         
   4   2   9        950.98        909.28        33.10 o                         
   5   2   9        992.79       1048.80        39.58 o                         
   6   2   9        262.06        268.53        10.71 o                         
   7   2   9          0.12         -0.34         2.35 o                         
   8   2   9          0.29         -0.53         2.15 o                         
   9   2   9          1.29         -1.82         1.93 o                         
  10   2   9        146.97        149.52         9.92 o                         
 -10   3   9          9.03          5.54         3.07 o                         
  -9   3   9         10.70          7.18         2.13 o                         
  -8   3   9        171.28        188.86         7.96 o                         
  -7   3   9         45.22         41.63         4.27 o                         
  -6   3   9         18.05         10.93         2.64 o                         
  -5   3   9         64.63         73.83        10.61 o                         
  -4   3   9        136.03        163.36        11.17 o                         
  -3   3   9       1084.30       1158.45        30.33 o                         
  -2   3   9        145.98        130.11         7.72 o                         
  -1   3   9         43.05         54.19         9.68 o                         
   0   3   9         50.45        355.18        39.09 o                         
   1   3   9      12368.91      12659.09       144.19 o                         
   2   3   9        587.17        632.56        22.75 o                         
   3   3   9       1254.14       1426.19        38.35 o                         
   4   3   9        411.49        380.94        21.86 o                         
   5   3   9         26.23         13.55        12.53 o                         
   6   3   9         68.55         60.15         5.38 o                         
   7   3   9        251.47        244.86         9.47 o                         
   8   3   9          0.01         -2.09         2.09 o                         
   9   3   9         10.84          8.09         1.74 o                         
  10   3   9         29.19         21.97         3.42 o                         
 -10   4   9         34.86         30.03         4.18 o                         
  -9   4   9         34.24         33.34         2.98 o                         
  -8   4   9         53.30         63.28         5.03 o                         
  -7   4   9        111.76        120.98         6.74 o                         
  -6   4   9        639.63        650.86        15.16 o                         
  -5   4   9         12.02         10.86         2.74 o                         
  -4   4   9          1.21         18.09         9.40 o                         
  -3   4   9        398.66        431.89        23.57 o                         
  -2   4   9        122.92        140.13        10.53 o                         
  -1   4   9        841.70        869.40        26.20 o                         
   0   4   9        955.83        917.04        30.55 o                         
   1   4   9       3208.15       3424.67        63.05 o                         
   2   4   9       4895.13       4947.35       186.81 o                         
   3   4   9        532.23        620.67        37.59 o                         
   4   4   9        623.74        701.73        43.03 o                         
   5   4   9         21.18         14.95         4.90 o                         
   6   4   9        158.95        157.34         8.47 o                         
   7   4   9         12.75         13.35         3.30 o                         
   8   4   9          1.86          1.75         1.81 o                         
   9   4   9        123.85        128.08         8.13 o                         
  -9   5   9         34.65         34.10         3.26 o                         
  -8   5   9        214.58        244.03         7.73 o                         
  -7   5   9         55.09         48.13         5.47 o                         
  -6   5   9         36.88         36.05         4.50 o                         
  -5   5   9        566.34        561.74        15.29 o                         
  -4   5   9       1652.28       1606.27        68.21 o                         
  -3   5   9         31.16          9.35        14.40 o                         
  -2   5   9        590.24        629.08        28.28 o                         
  -1   5   9         33.02         27.83         6.20 o                         
   0   5   9        404.57        368.88        20.64 o                         
   1   5   9          7.29         -0.49         3.53 o                         
   2   5   9         13.74         14.61         6.89 o                         
   3   5   9          2.45         -1.05         4.93 o                         
   4   5   9        174.94        135.51        29.93 o                         
   5   5   9         70.47         63.37         8.59 o                         
   6   5   9        232.20        214.83        18.95 o                         
   7   5   9        719.55        699.29        21.62 o                         
   8   5   9        118.83        127.60         8.27 o                         
   9   5   9        133.64        130.84        15.18 o                         
  -9   6   9          5.93          9.23         1.90 o                         
  -8   6   9          0.86         -1.87         1.87 o                         
  -7   6   9         42.96         36.42         4.87 o                         
  -6   6   9          4.75          3.52         2.86 o                         
  -5   6   9        208.23        202.11         9.41 o                         
  -4   6   9        296.71        303.45         8.86 o                         
  -3   6   9        936.68        899.51        50.39 o                         
  -2   6   9         40.31         28.96         6.46 o                         
  -1   6   9        186.66        155.81        15.26 o                         
   0   6   9       1198.71       1198.98        41.38 o                         
   1   6   9       1525.53       1579.14        46.66 o                         
   2   6   9        212.47        322.80        29.39 o                         
   3   6   9        498.55        486.05        37.59 o                         
   4   6   9         76.29         67.89        10.15 o                         
   5   6   9        372.69        361.32        20.61 o                         
   6   6   9          8.47          7.00         3.70 o                         
   7   6   9        214.06        176.70         9.22 o                         
   8   6   9          3.83          3.46         1.83 o                         
   9   6   9          2.61          8.37         2.37 o                         
  -9   7   9        111.33        112.02         8.26 o                         
  -8   7   9         47.50         50.01         3.55 o                         
  -7   7   9         36.56         34.80         5.37 o                         
  -6   7   9         55.63         60.30         8.16 o                         
  -5   7   9        405.72        415.00        13.00 o                         
  -4   7   9        218.35        248.77         9.20 o                         
  -3   7   9        108.45        106.39         7.22 o                         
  -2   7   9         84.16         75.84        11.96 o                         
  -1   7   9        214.16        208.71        18.96 o                         
   0   7   9         13.12         -6.52         6.52 o                         
   1   7   9        297.13        259.87        27.96 o                         
   2   7   9        421.92        399.53        35.18 o                         
   3   7   9        131.69        146.73        12.58 o                         
   4   7   9       1138.43       1177.05        27.66 o                         
   5   7   9         21.49         33.53         5.82 o                         
   6   7   9        688.09        667.63        25.49 o                         
   7   7   9          0.41          0.92         2.54 o                         
   8   7   9         25.83         29.04         5.53 o                         
   9   7   9         65.07         40.27         6.87 o                         
  -8   8   9         26.31         26.69         4.36 o                         
  -7   8   9          5.94          5.34         2.55 o                         
  -6   8   9         17.44         15.71         3.66 o                         
  -5   8   9         19.51         22.96         3.76 o                         
  -4   8   9         56.79         53.31         4.95 o                         
  -3   8   9        154.64        151.50         7.32 o                         
  -2   8   9        105.20        116.00         7.14 o                         
  -1   8   9        113.24        116.65         6.84 o                         
   0   8   9          6.16          4.34         8.06 o                         
   1   8   9        801.76        802.21        18.82 o                         
   2   8   9        269.61        297.29        11.50 o                         
   3   8   9        392.47        388.36        16.01 o                         
   4   8   9        769.77        768.65        36.87 o                         
   5   8   9        169.63        153.31         8.65 o                         
   6   8   9        293.48        286.13         9.38 o                         
   7   8   9          0.57          0.14         2.05 o                         
   8   8   9          9.11          5.72         3.81 o                         
  -8   9   9          2.88         -0.14         2.43 o                         
  -7   9   9         48.84         46.98         3.90 o                         
  -6   9   9         53.45         44.77         4.62 o                         
  -5   9   9          5.45          1.34         2.23 o                         
  -4   9   9         13.17          7.80         2.71 o                         
  -3   9   9         11.45         11.10         2.49 o                         
  -2   9   9         61.32         41.14         4.88 o                         
  -1   9   9         10.98          8.23         4.80 o                         
   0   9   9        687.14        626.05        16.97 o                         
   1   9   9       5879.26       6094.46       149.20 o                         
   2   9   9        884.93        897.05        22.52 o                         
   3   9   9       2954.81       2851.68        44.58 o                         
   4   9   9         15.92         13.40         4.35 o                         
   5   9   9        144.53        146.85         7.20 o                         
   6   9   9          0.10          1.90         3.27 o                         
   7   9   9          5.40         17.40         8.97 o                         
   8   9   9          0.12          1.16         2.70 o                         
  -7  10   9        144.41        116.63         4.71 o                         
  -6  10   9         31.09         26.94         3.27 o                         
  -5  10   9         27.93         22.85         3.19 o                         
  -4  10   9         62.60         60.59         4.78 o                         
  -3  10   9         24.09         28.34         3.31 o                         
  -2  10   9        818.40        814.23        19.12 o                         
  -1  10   9        360.89        367.62        12.17 o                         
   0  10   9        207.97        224.13        11.11 o                         
   1  10   9       1067.71       1024.55        24.02 o                         
   2  10   9         66.68         62.20         6.04 o                         
   3  10   9          8.07          2.93         2.56 o                         
   4  10   9        160.00        185.85         9.18 o                         
   5  10   9        242.44        245.24         8.37 o                         
   6  10   9         35.10         43.03         4.93 o                         
   7  10   9         31.64         22.76         4.91 o                         
  -6  11   9          1.05         -0.14         1.53 o                         
  -5  11   9          5.17          7.04         1.93 o                         
  -4  11   9         27.78         37.46         3.67 o                         
  -3  11   9        293.49        256.00        11.88 o                         
  -2  11   9          6.65          3.01         2.53 o                         
  -1  11   9        233.69        239.06         9.48 o                         
   0  11   9        607.97        606.19        20.43 o                         
   1  11   9        367.06        359.57        10.19 o                         
   2  11   9        103.38         96.04         5.99 o                         
   3  11   9         19.12         23.08         4.71 o                         
   4  11   9         66.63         61.82         9.45 o                         
   5  11   9          8.35          5.98         2.75 o                         
   6  11   9         93.83         93.50        13.55 o                         
  -5  12   9         14.25         19.52         3.99 o                         
  -4  12   9         81.61         90.48         5.33 o                         
  -3  12   9         32.68         38.09         4.74 o                         
  -2  12   9        394.79        408.62        11.17 o                         
  -1  12   9         16.06         13.23         2.67 o                         
   0  12   9         35.04         32.59         3.61 o                         
   1  12   9          9.02          7.96         3.27 o                         
   2  12   9         79.02         97.55         8.25 o                         
   3  12   9        139.86        132.84        11.61 o                         
   4  12   9        221.50        217.68        11.23 o                         
   5  12   9        100.45        110.52         6.34 o                         
  -3  13   9         28.65         33.53         3.56 o                         
  -2  13   9         54.18         44.44         4.04 o                         
  -1  13   9          0.84          1.50         2.13 o                         
   0  13   9         88.35        106.24         7.60 o                         
   1  13   9          1.13          2.37         2.78 o                         
   2  13   9         24.29         22.40         3.55 o                         
   3  13   9          1.46         -1.23         3.33 o                         
   4  13   9        129.09        123.52         9.30 o                         
  -1  14   9         28.57         24.89         3.98 o                         
   0  14   9         47.59         48.22         6.05 o                         
   1  14   9        106.56        126.23         9.29 o                         
   2  14   9        354.59        369.99        15.43 o                         
 -10   0  10        211.31        203.87        11.29 o                         
  -9   0  10         33.51         28.92         4.10 o                         
  -8   0  10        143.84        149.31        10.03 o                         
  -7   0  10          3.12         -1.26         3.36 o                         
  -6   0  10        178.29        196.75        13.12 o                         
  -5   0  10         31.44         30.49         8.51 o                         
  -4   0  10       3119.51       3076.29        76.88 o                         
  -3   0  10       2851.98       3033.01        68.41 o                         
  -2   0  10      10654.46      11364.67       164.37 o                         
  -1   0  10         38.64         28.81         2.92 o                         
   0   0  10        281.50        227.41        11.51 o                         
   1   0  10        629.21        383.28        16.51 o                         
   2   0  10       4126.63       4239.28        62.82 o                         
   3   0  10       5004.50       5246.46       235.05 o                         
   4   0  10        568.18        549.71        31.32 o                         
   5   0  10         73.02         85.53        13.74 o                         
   6   0  10          0.97          2.30         3.23 o                         
   7   0  10        178.47        181.19        12.25 o                         
   8   0  10          3.53          6.38         3.45 o                         
   9   0  10         20.87         17.47         5.85 o                         
  10   0  10         76.24         67.46         7.01 o                         
 -10   1  10         12.57         15.04         2.66 o                         
  -9   1  10        101.63        102.08         5.03 o                         
  -8   1  10         20.29         15.87         2.96 o                         
  -7   1  10         24.45         26.48         3.70 o                         
  -6   1  10        432.18        472.81        15.47 o                         
  -5   1  10        249.54        266.45        16.55 o                         
  -4   1  10       4053.68       4309.17        81.68 o                         
  -3   1  10         27.38         26.41         5.33 o                         
  -2   1  10       1145.69       1064.98        21.11 o                         
  -1   1  10        325.04        450.45        13.99 o                         
   0   1  10       3296.71       3354.38        43.18 o                         
   1   1  10        302.26        283.65        11.75 o                         
   2   1  10         13.77          8.23         3.06 o                         
   3   1  10         23.44         48.89         5.74 o                         
   4   1  10        520.16        562.46        22.58 o                         
   5   1  10         26.92         29.67         7.21 o                         
   6   1  10        698.83        643.52        23.27 o                         
   7   1  10          4.25          7.72         2.75 o                         
   8   1  10         18.56         20.60         2.79 o                         
   9   1  10         21.53         15.07         3.13 o                         
  10   1  10          0.00          2.70         2.78 o                         
 -10   2  10          2.17         -1.07         1.96 o                         
  -9   2  10        168.47        160.13        11.28 o                         
  -8   2  10          0.61         -1.77         2.54 o                         
  -7   2  10         22.68         20.15         3.25 o                         
  -6   2  10        264.81        272.45        11.83 o                         
  -5   2  10         38.01         11.26        22.51 o                         
  -4   2  10          7.71         17.31         4.47 o                         
  -3   2  10        944.71        983.17        28.33 o                         
  -2   2  10         10.85          7.89         3.10 o                         
  -1   2  10        422.03        417.83        16.13 o                         
   0   2  10       1188.33       1287.54        28.99 o                         
   1   2  10        205.76        157.73         9.39 o                         
   2   2  10         59.32         50.15         7.13 o                         
   3   2  10       1643.92       1781.57        46.94 o                         
   4   2  10        504.47        520.48        26.89 o                         
   5   2  10         83.52         79.16        13.96 o                         
   6   2  10         12.96          8.64         3.57 o                         
   7   2  10         68.31         62.99         4.46 o                         
   8   2  10          1.21          2.52         1.98 o                         
   9   2  10         18.62         11.98         3.07 o                         
  10   2  10         34.34         34.23         4.82 o                         
 -10   3  10         42.81         47.36         5.29 o                         
  -9   3  10          6.84          5.74         2.05 o                         
  -8   3  10         75.18         75.12         6.20 o                         
  -7   3  10         17.71         10.32         3.79 o                         
  -6   3  10        149.88        133.14        10.11 o                         
  -5   3  10          2.67         -0.37         2.64 o                         
  -4   3  10       2859.91       3021.28        58.61 o                         
  -3   3  10       1178.96       1328.43        41.02 o                         
  -2   3  10          0.00         -2.07         6.69 o                         
  -1   3  10        242.12        249.58        13.41 o                         
   0   3  10       1720.59       1829.80        37.45 o                         
   1   3  10        886.37        944.34        29.92 o                         
   2   3  10       1921.18       2160.51        46.85 o                         
   3   3  10       1092.84       1256.51       115.76 o                         
   4   3  10        173.68        192.83        22.15 o                         
   5   3  10        489.92        503.88        21.94 o                         
   6   3  10        145.97        145.83        10.29 o                         
   7   3  10         64.21         58.67         4.29 o                         
   8   3  10         80.96         67.02         5.02 o                         
   9   3  10          6.23          3.49         2.61 o                         
  10   3  10          0.17          8.19         3.02 o                         
  -9   4  10         47.58         44.93         2.86 o                         
  -8   4  10         55.35         59.69         4.73 o                         
  -7   4  10         19.60         30.47         4.07 o                         
  -6   4  10        373.65        368.98        13.94 o                         
  -5   4  10        324.73        342.97        10.71 o                         
  -4   4  10        372.51        415.78        32.79 o                         
  -3   4  10        591.12        617.26        29.27 o                         
  -2   4  10        697.61        741.26        25.00 o                         
  -1   4  10       3943.42       4188.61        76.85 o                         
   0   4  10        543.05        684.47        27.80 o                         
   1   4  10       1947.33       2166.88        50.01 o                         
   2   4  10         32.10         46.26        10.58 o                         
   3   4  10         99.29        106.52        18.34 o                         
   4   4  10        306.41        348.39        31.05 o                         
   5   4  10         22.30         19.39         4.76 o                         
   6   4  10          0.00          0.78         7.89 o                         
   7   4  10        323.48        343.93        13.36 o                         
   8   4  10         44.21         46.37         4.28 o                         
   9   4  10         21.13         19.27         3.80 o                         
  -9   5  10         40.54         44.13         6.67 o                         
  -8   5  10         17.27         17.21         2.55 o                         
  -7   5  10          5.90          4.23         2.35 o                         
  -6   5  10        117.78        107.60         7.04 o                         
  -5   5  10        149.64        142.02         7.44 o                         
  -4   5  10        824.25        813.95        48.31 o                         
  -3   5  10          0.87         -2.50         5.29 o                         
  -2   5  10        216.77        251.51        18.02 o                         
  -1   5  10        435.43        421.53        23.16 o                         
   0   5  10       1541.60       1706.94        47.25 o                         
   1   5  10       2936.84       3060.68        64.60 o                         
   2   5  10        918.16        807.49        44.30 o                         
   3   5  10        507.94        525.21        38.04 o                         
   4   5  10        130.93        133.55        11.78 o                         
   5   5  10          9.49          4.28         5.15 o                         
   6   5  10          0.08         -1.45         3.30 o                         
   7   5  10         75.24         74.86         5.28 o                         
   8   5  10         21.23         26.74         3.65 o                         
   9   5  10         10.87          8.78         2.82 o                         
  -9   6  10         52.60         55.18         6.86 o                         
  -8   6  10        104.69        100.51         5.13 o                         
  -7   6  10        146.74        159.67        10.83 o                         
  -6   6  10          8.77          5.98         2.67 o                         
  -5   6  10          0.59         -1.09         2.58 o                         
  -4   6  10          4.65          5.23         2.17 o                         
  -3   6  10        381.55        366.58        32.14 o                         
  -2   6  10       1906.21       2011.48        57.10 o                         
  -1   6  10       2011.05       2029.59        56.76 o                         
   0   6  10        137.48        165.33        15.45 o                         
   1   6  10        694.36        792.11        45.18 o                         
   2   6  10        126.54        111.25        18.23 o                         
   3   6  10         58.86         65.67        14.41 o                         
   4   6  10          4.77          4.27         2.85 o                         
   5   6  10        205.65        155.78        11.57 o                         
   6   6  10        253.54        287.29        15.27 o                         
   7   6  10        302.30        294.58        16.64 o                         
   8   6  10         13.52          9.15         3.40 o                         
   9   6  10          4.66         -1.01         1.82 o                         
  -9   7  10         43.23         41.68         5.01 o                         
  -8   7  10          2.11          1.10         1.66 o                         
  -7   7  10          3.67          1.57         2.86 o                         
  -6   7  10         20.58         17.41         3.71 o                         
  -5   7  10         29.83         30.12         3.96 o                         
  -4   7  10        641.13        629.41        14.94 o                         
  -3   7  10          2.72         -1.49         4.86 o                         
  -2   7  10         58.51         61.84         6.01 o                         
  -1   7  10         25.13         28.41         9.06 o                         
   0   7  10         19.89         29.66         7.56 o                         
   1   7  10         81.98         63.53        23.88 o                         
   2   7  10         74.04         75.30         6.99 o                         
   3   7  10         17.28         36.28         8.25 o                         
   4   7  10         29.63         28.22         6.49 o                         
   5   7  10        243.43        229.63        16.95 o                         
   6   7  10        181.71        166.74        11.59 o                         
   7   7  10         36.53         20.50         3.71 o                         
   8   7  10        100.84         99.90         6.09 o                         
  -8   8  10          0.11          2.21         2.83 o                         
  -7   8  10          3.95          1.67         2.22 o                         
  -6   8  10         64.88         62.92         5.62 o                         
  -5   8  10         22.17         19.53         3.38 o                         
  -4   8  10        129.01        112.81         6.75 o                         
  -3   8  10         71.49         53.97         4.41 o                         
  -2   8  10        213.30        216.71         8.62 o                         
  -1   8  10        580.30        629.02        16.23 o                         
   0   8  10          0.26         -1.06         3.01 o                         
   1   8  10        490.86        482.48        24.00 o                         
   2   8  10       1407.28       1413.23        26.56 o                         
   3   8  10       1106.09       1155.21        26.02 o                         
   4   8  10        816.15        704.21        35.34 o                         
   5   8  10         28.34         14.54         3.21 o                         
   6   8  10         36.14         39.34         5.79 o                         
   7   8  10        151.80        133.56         7.19 o                         
   8   8  10         41.30         28.90         3.70 o                         
  -8   9  10          7.09          8.25         2.30 o                         
  -7   9  10          6.11          2.92         1.46 o                         
  -6   9  10          4.32          4.07         2.34 o                         
  -5   9  10         16.76         18.75         3.21 o                         
  -4   9  10         58.08         58.57         5.18 o                         
  -3   9  10        209.04        199.68         8.73 o                         
  -2   9  10        100.58         92.30         7.24 o                         
  -1   9  10        634.63        612.07        15.77 o                         
   0   9  10        832.43        833.41        17.67 o                         
   1   9  10       4809.80       4868.12        62.48 o                         
   2   9  10       1670.46       1612.68        31.41 o                         
   3   9  10         54.22         31.15         4.45 o                         
   4   9  10        184.28        145.45        11.40 o                         
   5   9  10        135.86        123.19         7.74 o                         
   6   9  10        169.81        173.10         7.76 o                         
   7   9  10          7.68          6.21         1.67 o                         
   8   9  10          2.38          4.61         2.72 o                         
  -7  10  10          2.31          5.92         2.77 o                         
  -6  10  10         59.30         62.03         4.51 o                         
  -5  10  10         30.08         20.20         2.90 o                         
  -4  10  10          8.56          7.01         2.26 o                         
  -3  10  10        131.50        114.43         7.88 o                         
  -2  10  10        171.17        191.90        10.32 o                         
  -1  10  10       1670.97       1660.07        32.22 o                         
   0  10  10         43.45         38.36         4.18 o                         
   1  10  10        332.30        307.45        12.68 o                         
   2  10  10        375.03        336.49        13.37 o                         
   3  10  10        244.42        225.15        10.85 o                         
   4  10  10         34.01         33.14         5.70 o                         
   5  10  10          3.20          3.63         2.42 o                         
   6  10  10          0.17         -0.50         5.10 o                         
   7  10  10          4.78         10.30         4.00 o                         
  -6  11  10         13.13         11.38         2.83 o                         
  -5  11  10         27.64         31.02         3.10 o                         
  -4  11  10         21.63         21.58         2.80 o                         
  -3  11  10         35.71         46.57         4.89 o                         
  -2  11  10        171.91        159.80         8.98 o                         
  -1  11  10        502.38        484.82        15.87 o                         
   0  11  10         19.90         23.90         4.20 o                         
   1  11  10          5.80          6.91         2.51 o                         
   2  11  10        261.25        264.92        11.72 o                         
   3  11  10         23.52         19.79         3.45 o                         
   4  11  10        278.73        312.70        27.96 o                         
   5  11  10        118.75        118.66         8.49 o                         
   6  11  10         83.07         58.49         4.64 o                         
  -4  12  10        579.25        634.88        16.88 o                         
  -3  12  10        201.03        206.40         8.61 o                         
  -2  12  10        100.44        105.88         6.60 o                         
  -1  12  10          4.46          7.44         3.49 o                         
   0  12  10         15.97         10.68         3.08 o                         
   1  12  10          0.01          1.54         2.44 o                         
   2  12  10        179.00        168.41         6.92 o                         
   3  12  10         19.66         14.22         3.80 o                         
   4  12  10         33.72         43.73         3.87 o                         
   5  12  10         92.23         75.29         3.92 o                         
  -3  13  10        222.18        231.52        25.51 o                         
  -2  13  10         68.12         67.89         4.96 o                         
  -1  13  10         11.53         12.22         2.53 o                         
   0  13  10          7.08         12.77         2.40 o                         
   1  13  10          7.99          9.69         3.11 o                         
   2  13  10         51.47         50.92         7.43 o                         
   3  13  10          0.00         -2.12         2.59 o                         
   4  13  10         20.13         17.04         2.47 o                         
  -1  14  10         11.34         19.05         3.65 o                         
   0  14  10        273.69        322.54        14.25 o                         
   1  14  10         50.50         54.02         5.83 o                         
   2  14  10        115.30        110.72         6.55 o                         
 -10   1  11          3.35          2.15         2.78 o                         
  -9   1  11         12.14          8.17         3.27 o                         
  -8   1  11          0.63         -0.85         3.70 o                         
  -7   1  11        362.93        404.26        17.66 o                         
  -6   1  11        270.51        279.79        12.41 o                         
  -5   1  11        227.01        262.44        19.48 o                         
  -4   1  11       1990.54       2093.56        52.89 o                         
  -3   1  11        646.14        655.73        26.12 o                         
  -2   1  11       1671.47       1817.30        30.32 o                         
  -1   1  11       1024.79       1158.22        24.16 o                         
   0   1  11         29.80         17.41         3.81 o                         
   1   1  11       1164.28       1310.73        27.12 o                         
   2   1  11       1168.60       1276.89        31.38 o                         
   3   1  11        715.04        785.53        29.65 o                         
   4   1  11        121.53         98.98        11.19 o                         
   5   1  11        114.13         89.09         9.05 o                         
   6   1  11       1606.95       1550.68        25.68 o                         
   7   1  11         41.72         42.93         4.55 o                         
   8   1  11        259.65        296.08        16.20 o                         
   9   1  11          6.89          8.07         2.86 o                         
  10   1  11          4.45         -0.48         2.33 o                         
 -10   2  11          2.79         -1.95         2.50 o                         
  -9   2  11         92.90         94.88        11.21 o                         
  -8   2  11          2.07          8.04         4.51 o                         
  -7   2  11        186.67        180.86        11.99 o                         
  -6   2  11        955.54       1041.09        30.49 o                         
  -5   2  11         33.84         21.81         5.61 o                         
  -4   2  11        507.10        508.22        26.23 o                         
  -3   2  11        279.11        268.85        15.03 o                         
  -2   2  11       1546.43       1757.26        52.32 o                         
  -1   2  11       2969.11       3157.60        50.18 o                         
   0   2  11         83.03         97.55         8.53 o                         
   1   2  11         15.51         11.20         4.54 o                         
   2   2  11        400.33        396.90        17.56 o                         
   3   2  11        106.21         92.28        14.52 o                         
   4   2  11        104.92        104.64        12.42 o                         
   5   2  11         43.63         34.65         4.66 o                         
   6   2  11        262.39        284.22        15.31 o                         
   7   2  11        114.26        112.80         7.95 o                         
   8   2  11        235.35        253.54        14.60 o                         
   9   2  11          0.00          1.08         2.22 o                         
  10   2  11         29.44         27.15         3.97 o                         
 -10   3  11         66.21         60.85         5.58 o                         
  -9   3  11         15.16         13.33         4.30 o                         
  -8   3  11          1.67          2.63         2.86 o                         
  -7   3  11         19.57         17.93         3.97 o                         
  -6   3  11        106.60         99.88         7.49 o                         
  -5   3  11         27.21         39.46         4.87 o                         
  -4   3  11        285.84        297.87        18.22 o                         
  -3   3  11       1423.99       1516.55        46.18 o                         
  -2   3  11        980.69       1096.97        29.71 o                         
  -1   3  11       1049.17       1043.17        30.13 o                         
   0   3  11        686.56        762.62        24.76 o                         
   1   3  11        762.39        760.81        27.88 o                         
   2   3  11       1515.49       1479.62        47.76 o                         
   3   3  11        690.02        740.24        41.47 o                         
   4   3  11        101.85        101.97        23.36 o                         
   5   3  11         42.43         32.43         7.05 o                         
   6   3  11        703.08        685.40        19.39 o                         
   7   3  11         14.69         15.03         3.88 o                         
   8   3  11         86.28         80.31         6.91 o                         
   9   3  11         24.23         24.34         4.01 o                         
  -9   4  11         97.89         98.43         6.64 o                         
  -8   4  11        100.04        100.33         7.95 o                         
  -7   4  11         28.85         27.02         3.97 o                         
  -6   4  11         41.91         43.36         5.65 o                         
  -5   4  11         33.33         19.54         3.45 o                         
  -4   4  11        161.58        157.10        16.62 o                         
  -3   4  11          0.10          6.44         5.14 o                         
  -2   4  11       1928.18       1980.17        43.40 o                         
  -1   4  11         18.86         38.52         6.01 o                         
   0   4  11         28.05         24.80         5.67 o                         
   1   4  11        746.29        760.54        29.42 o                         
   2   4  11        131.16        189.35        20.47 o                         
   3   4  11        568.20        638.42        40.28 o                         
   4   4  11         31.70         20.57         6.42 o                         
   5   4  11          0.29         -2.15         2.84 o                         
   6   4  11        282.55        268.14        11.94 o                         
   7   4  11         31.50         29.17         4.56 o                         
   8   4  11          3.06          3.58         2.74 o                         
   9   4  11          0.25          0.79         2.21 o                         
  -9   5  11         50.43         41.57         9.23 o                         
  -8   5  11         32.01         31.81         4.05 o                         
  -7   5  11         42.63         37.15         4.94 o                         
  -6   5  11        522.29        533.95        20.60 o                         
  -5   5  11         52.78         49.54         4.64 o                         
  -4   5  11         30.74         41.27         3.92 o                         
  -3   5  11        157.51        170.81        21.27 o                         
  -2   5  11        312.80        340.63        21.31 o                         
  -1   5  11        100.65        133.02        15.66 o                         
   0   5  11        117.06        102.83        11.85 o                         
   1   5  11          0.17          1.27         3.75 o                         
   2   5  11        444.83        438.84        33.72 o                         
   3   5  11         57.73         40.27        11.89 o                         
   4   5  11         18.16          7.93         2.86 o                         
   5   5  11        119.96        105.97        10.25 o                         
   6   5  11          7.03          6.75         5.40 o                         
   7   5  11        219.63        201.30         9.91 o                         
   8   5  11         22.95         30.16         4.98 o                         
   9   5  11         55.02         43.75         5.36 o                         
  -9   6  11         19.40         16.07         4.13 o                         
  -8   6  11        155.04        172.17         9.55 o                         
  -7   6  11         16.44         16.91         5.06 o                         
  -6   6  11          3.95          0.82         2.16 o                         
  -5   6  11          1.02          2.60         2.02 o                         
  -4   6  11         16.82         15.14         3.14 o                         
  -3   6  11          6.66          3.37         3.74 o                         
  -2   6  11         76.65         45.96        11.33 o                         
  -1   6  11         29.90         36.49         8.28 o                         
   0   6  11         89.54         76.77        10.89 o                         
   1   6  11        141.56        135.93        19.75 o                         
   2   6  11        171.75        179.98        23.00 o                         
   3   6  11         77.43         86.85         9.75 o                         
   4   6  11        126.23        119.31         7.54 o                         
   5   6  11         31.10         16.45         5.27 o                         
   6   6  11         28.32         41.79         6.59 o                         
   7   6  11         28.77         40.56         5.84 o                         
   8   6  11         29.21         18.85         3.11 o                         
   9   6  11         61.75         50.40         5.73 o                         
  -8   7  11         33.62         34.43         5.10 o                         
  -7   7  11          5.21          2.38         2.56 o                         
  -6   7  11         67.97         63.33         5.99 o                         
  -5   7  11        356.13        352.47        11.87 o                         
  -4   7  11         17.04         15.76         3.16 o                         
  -3   7  11       2034.57       2154.38        34.26 o                         
  -2   7  11        581.00        578.83        16.04 o                         
  -1   7  11        114.38         97.82         7.38 o                         
   0   7  11        334.78        333.31        23.65 o                         
   1   7  11          1.74          5.05         6.18 o                         
   2   7  11          5.47          4.35         2.47 o                         
   3   7  11         17.21          8.27         4.58 o                         
   4   7  11          1.42          1.47         3.39 o                         
   5   7  11        187.85        187.99        15.48 o                         
   6   7  11         27.36         23.70         4.75 o                         
   7   7  11         16.47          6.58         2.93 o                         
   8   7  11         17.99         23.81         3.68 o                         
  -8   8  11         41.72         37.30         5.44 o                         
  -7   8  11          0.00         -0.49         2.09 o                         
  -6   8  11         32.56         31.93         4.04 o                         
  -5   8  11         45.44         43.76         4.54 o                         
  -4   8  11        221.62        223.75         9.32 o                         
  -3   8  11        845.09        882.26        19.32 o                         
  -2   8  11         18.39          4.05         7.83 o                         
  -1   8  11       4498.79       4520.33        61.95 o                         
   0   8  11        153.25        142.45         8.05 o                         
   1   8  11        154.58        145.80         9.79 o                         
   2   8  11        123.14        111.35         9.74 o                         
   3   8  11       1771.99       1742.29        41.88 o                         
   4   8  11        603.33        572.95        23.22 o                         
   5   8  11         63.79         65.87         6.11 o                         
   6   8  11         13.10          8.29         2.89 o                         
   7   8  11          0.84          2.13         2.43 o                         
   8   8  11          0.65          1.25         3.46 o                         
  -7   9  11         99.68         97.27         6.16 o                         
  -6   9  11        302.35        307.40        10.53 o                         
  -5   9  11         97.82        109.43         6.20 o                         
  -4   9  11         99.14         87.13         5.82 o                         
  -3   9  11        253.42        252.30        11.82 o                         
  -2   9  11        106.68         84.04         6.04 o                         
  -1   9  11        297.89        307.54        11.11 o                         
   0   9  11        743.09        758.41        17.75 o                         
   1   9  11        963.75        907.80        22.40 o                         
   2   9  11       1478.63       1389.83        28.79 o                         
   3   9  11         42.03         27.85         4.38 o                         
   4   9  11         13.52         15.01         5.75 o                         
   5   9  11          1.74          7.26         2.63 o                         
   6   9  11         11.28          7.08         2.29 o                         
   7   9  11          8.61         10.00         2.37 o                         
  -6  10  11         71.57         66.49         7.07 o                         
  -5  10  11          1.15          0.61         2.13 o                         
  -4  10  11         93.36         91.77         5.47 o                         
  -3  10  11        104.16         99.72         7.46 o                         
  -2  10  11         84.23         67.56         6.28 o                         
  -1  10  11         42.49         45.51         4.62 o                         
   0  10  11        511.76        518.41        14.40 o                         
   1  10  11        169.84        172.58         8.38 o                         
   2  10  11         66.00         75.09         6.38 o                         
   3  10  11          0.84         -0.91         2.99 o                         
   4  10  11        102.33         92.97         8.52 o                         
   5  10  11          6.18         11.34         2.76 o                         
   6  10  11         19.49         12.39         3.06 o                         
   7  10  11         16.09         12.96         3.76 o                         
  -6  11  11          3.58          6.43         2.36 o                         
  -5  11  11         55.74         76.26         8.81 o                         
  -4  11  11        117.50        120.83         6.84 o                         
  -3  11  11         21.42         12.51         3.11 o                         
  -2  11  11         59.69         50.57         5.29 o                         
  -1  11  11        238.30        242.02        12.94 o                         
   0  11  11        757.56        716.89        16.87 o                         
   1  11  11        118.45         91.71         5.83 o                         
   2  11  11         80.98         66.23         5.41 o                         
   3  11  11        190.14        190.75        11.07 o                         
   4  11  11        165.44        170.16         9.77 o                         
   5  11  11         35.75         40.84         5.33 o                         
   6  11  11        195.21        175.48        11.27 o                         
  -4  12  11        966.93       1037.65        33.82 o                         
  -3  12  11          0.64         -0.44         2.11 o                         
  -2  12  11        553.10        584.30        15.19 o                         
  -1  12  11         41.65         45.62         4.60 o                         
   0  12  11        189.73        184.71         8.64 o                         
   1  12  11         23.57         21.67         3.23 o                         
   2  12  11        127.96        119.35         5.63 o                         
   3  12  11        180.84        201.08         9.43 o                         
   4  12  11         65.23         57.63         4.06 o                         
   5  12  11        173.46        150.77        16.26 o                         
  -3  13  11        128.11        124.34        20.04 o                         
  -2  13  11        458.44        498.91        14.89 o                         
  -1  13  11          9.34          3.24         2.16 o                         
   0  13  11          2.72          8.03         4.56 o                         
   1  13  11         68.89         77.16         8.99 o                         
   2  13  11          6.07          2.25         3.22 o                         
   3  13  11          7.27          4.31         2.05 o                         
   0  14  11        177.78        220.68        11.03 o                         
   1  14  11          6.55          7.43         2.32 o                         
 -10   0  12          0.49         -2.72         2.72 o                         
  -9   0  12        427.51        505.78        23.15 o                         
  -8   0  12        409.86        473.37        26.29 o                         
  -7   0  12         63.49         56.88        10.56 o                         
  -6   0  12        234.08        198.29        28.83 o                         
  -5   0  12        358.90        383.30        20.10 o                         
  -4   0  12       1219.09       1210.68        72.77 o                         
  -3   0  12        792.87        882.57        58.38 o                         
  -2   0  12         95.97        118.80        12.44 o                         
  -1   0  12         46.37         55.83         9.33 o                         
   0   0  12        161.76        148.30        14.91 o                         
   1   0  12        257.04        308.52        18.21 o                         
   2   0  12       1143.23       1176.40        62.28 o                         
   3   0  12        621.28        659.93        53.46 o                         
   4   0  12       2909.71       3104.17       129.86 o                         
   5   0  12       2023.74       2093.09        51.44 o                         
   6   0  12       2510.47       2646.62        50.54 o                         
   7   0  12       1271.72       1351.67        33.55 o                         
   8   0  12        342.47        386.74        33.62 o                         
   9   0  12         97.07        120.71        11.30 o                         
 -10   1  12        132.60        124.20         5.57 o                         
  -9   1  12          0.39         -4.00         4.00 o                         
  -8   1  12         50.81         50.27         6.89 o                         
  -7   1  12        306.36        311.18        15.58 o                         
  -6   1  12        671.33        677.34        25.43 o                         
  -5   1  12         22.21         17.00         3.21 o                         
  -4   1  12        342.32        376.79        28.89 o                         
  -3   1  12        310.67        352.14        32.80 o                         
  -2   1  12        272.95        279.51        16.17 o                         
  -1   1  12        865.49        871.84        21.63 o                         
   0   1  12       1208.95       1352.10        27.80 o                         
   1   1  12       2239.22       2498.02        40.57 o                         
   2   1  12         90.49         75.72         7.01 o                         
   3   1  12        124.45        125.29        17.21 o                         
   4   1  12        501.46        516.93        37.74 o                         
   5   1  12          0.14         -2.91         3.29 o                         
   6   1  12         46.89         32.97         4.10 o                         
   7   1  12        215.48        227.05         9.20 o                         
   8   1  12        245.94        265.90        13.27 o                         
   9   1  12          0.03          0.70         2.17 o                         
  10   1  12         20.53         16.28         3.18 o                         
 -10   2  12          0.19          6.04         2.58 o                         
  -9   2  12          5.68          6.08         3.10 o                         
  -8   2  12         50.03         46.90         6.45 o                         
  -7   2  12        105.29        121.07        10.06 o                         
  -6   2  12        477.52        478.19        16.62 o                         
  -5   2  12        681.54        765.47        17.06 o                         
  -4   2  12          1.46          6.48         4.73 o                         
  -3   2  12        174.32        169.07        12.35 o                         
  -2   2  12          1.04         -2.65         3.17 o                         
  -1   2  12        133.55        136.80        10.34 o                         
   0   2  12       2486.96       2914.39        49.85 o                         
   1   2  12        249.41        314.31        14.46 o                         
   2   2  12        218.64        247.01        14.53 o                         
   3   2  12        590.25        669.55        32.17 o                         
   4   2  12        140.58        154.52        29.05 o                         
   5   2  12        689.84        668.56        19.68 o                         
   6   2  12         35.74         40.66         5.14 o                         
   7   2  12          0.17          3.71         2.88 o                         
   8   2  12        164.37        181.32         9.43 o                         
   9   2  12         62.82         56.94         6.09 o                         
  -9   3  12         42.20         41.46         4.84 o                         
  -8   3  12          0.15          1.99         3.89 o                         
  -7   3  12         28.96         28.18         5.05 o                         
  -6   3  12        157.21        138.93         9.16 o                         
  -5   3  12         35.77         22.54         3.22 o                         
  -4   3  12         37.13         21.44         7.61 o                         
  -3   3  12        282.19        271.03        19.62 o                         
  -2   3  12        176.25        184.28        15.28 o                         
  -1   3  12       1738.55       1766.93        39.69 o                         
   0   3  12       2425.75       2661.15        49.77 o                         
   1   3  12       3046.20       3411.91        66.26 o                         
   2   3  12       1557.27       1644.37        60.42 o                         
   3   3  12          0.55          3.18         7.03 o                         
   4   3  12        371.47        367.44        32.77 o                         
   5   3  12         12.81         11.77         2.80 o                         
   6   3  12          1.53          7.88         3.43 o                         
   7   3  12         51.95         47.67         5.29 o                         
   8   3  12         79.30         84.41         6.44 o                         
   9   3  12          4.95          0.84         2.41 o                         
  -9   4  12         27.54         19.97         3.48 o                         
  -8   4  12        306.41        355.50        14.93 o                         
  -7   4  12         30.74         23.86         4.83 o                         
  -6   4  12        359.26        333.58        14.01 o                         
  -5   4  12        338.36        360.37        11.32 o                         
  -4   4  12        724.89        733.70        18.22 o                         
  -3   4  12        286.23        264.55        20.63 o                         
  -2   4  12        934.08        915.89        36.34 o                         
  -1   4  12       1652.93       1629.53        40.26 o                         
   0   4  12        100.74         96.95        11.48 o                         
   1   4  12        121.92        112.15        12.18 o                         
   2   4  12          5.42          5.27         6.34 o                         
   3   4  12          4.29         10.78         7.78 o                         
   4   4  12          2.28         -0.21         2.71 o                         
   5   4  12        156.53        149.93        10.76 o                         
   6   4  12        633.92        665.34        18.87 o                         
   7   4  12        172.16        181.89         9.61 o                         
   8   4  12         92.27        111.06         6.83 o                         
   9   4  12         25.61         15.25         7.10 o                         
  -9   5  12          8.00         10.93         2.36 o                         
  -8   5  12         25.84         32.54         4.92 o                         
  -7   5  12          2.50         -1.49         2.98 o                         
  -6   5  12       1493.15       1540.75        30.57 o                         
  -5   5  12        946.68        953.62        25.66 o                         
  -4   5  12        667.08        686.65        15.11 o                         
  -3   5  12        472.12        428.15        34.47 o                         
  -2   5  12        266.15        285.18        26.49 o                         
  -1   5  12        242.00        249.85        18.86 o                         
   0   5  12         65.49         35.07         7.44 o                         
   1   5  12       1128.54       1197.79        40.95 o                         
   2   5  12        317.06        354.57        31.85 o                         
   3   5  12        124.16         72.95        19.44 o                         
   4   5  12        206.02        194.20        17.57 o                         
   5   5  12        270.60        331.78        16.71 o                         
   6   5  12        406.48        433.54        18.99 o                         
   7   5  12         91.84         76.43         8.02 o                         
   8   5  12        315.29        330.12        23.14 o                         
   9   5  12         85.23         73.58         5.05 o                         
  -9   6  12         79.62         81.42         6.84 o                         
  -8   6  12          0.18          7.27         3.25 o                         
  -7   6  12          1.05          4.43         5.75 o                         
  -6   6  12         15.61         14.69         3.25 o                         
  -5   6  12         30.08         29.77         3.81 o                         
  -4   6  12       1495.04       1513.86        25.47 o                         
  -3   6  12         33.67         32.24         4.34 o                         
  -2   6  12          0.01         -9.64        15.01 o                         
  -1   6  12        136.75        154.56        16.02 o                         
   0   6  12        247.12        256.58        20.25 o                         
   1   6  12         48.65         56.08        12.48 o                         
   2   6  12          5.52          6.72        18.54 o                         
   3   6  12          0.77         -0.97         2.23 o                         
   4   6  12         33.10         35.39         5.66 o                         
   5   6  12        179.03        144.29        11.19 o                         
   6   6  12         51.11         51.50         7.02 o                         
   7   6  12        278.55        262.71        11.34 o                         
   8   6  12         73.66         72.77         6.18 o                         
   9   6  12          3.36          5.31         2.65 o                         
  -8   7  12          2.39          0.18         2.23 o                         
  -7   7  12         30.01         31.42         8.10 o                         
  -6   7  12         85.17         83.55         8.24 o                         
  -5   7  12        180.18        171.80         8.54 o                         
  -4   7  12         36.24         27.65         4.02 o                         
  -3   7  12        173.25        156.11         8.73 o                         
  -2   7  12          3.88          5.47         2.95 o                         
  -1   7  12        569.25        601.60        15.65 o                         
   0   7  12          6.22          8.20         2.31 o                         
   1   7  12        250.43        308.09        23.46 o                         
   2   7  12        115.56         89.25         6.45 o                         
   3   7  12         25.94         25.59         4.86 o                         
   4   7  12          5.30          0.05         3.75 o                         
   5   7  12          7.65         11.61         4.31 o                         
   6   7  12         10.42         15.03         3.84 o                         
   7   7  12          7.65          7.50         3.09 o                         
   8   7  12          4.59          4.95         2.16 o                         
  -8   8  12         25.55         26.72         4.12 o                         
  -7   8  12         54.15         49.84         5.27 o                         
  -6   8  12         34.29         25.65         4.76 o                         
  -5   8  12          7.20          9.02         3.26 o                         
  -4   8  12        485.79        479.30        13.88 o                         
  -3   8  12        125.70        109.11         8.26 o                         
  -2   8  12          5.68          6.78         3.27 o                         
  -1   8  12       3274.66       3213.98        41.99 o                         
   0   8  12        653.22        696.72        18.35 o                         
   1   8  12       4001.93       4173.33        84.05 o                         
   2   8  12        570.71        513.87        21.29 o                         
   3   8  12         60.95         62.78         7.78 o                         
   4   8  12          2.60          4.30         4.60 o                         
   5   8  12          0.54          4.52         2.66 o                         
   6   8  12          0.05         -0.77         2.68 o                         
   7   8  12         41.22         35.28         3.83 o                         
   8   8  12          3.87          2.30         2.44 o                         
  -7   9  12          3.25          6.89         2.14 o                         
  -6   9  12         56.73         58.95         5.73 o                         
  -5   9  12        266.91        271.81         9.25 o                         
  -4   9  12          4.80          4.59         2.29 o                         
  -3   9  12        266.53        255.45        15.08 o                         
  -2   9  12        596.85        577.29        18.22 o                         
  -1   9  12        513.54        474.74        16.43 o                         
   0   9  12        101.79        105.45         7.70 o                         
   1   9  12       1858.50       1820.18        34.17 o                         
   2   9  12        522.58        540.48        22.04 o                         
   3   9  12        631.46        634.35        29.69 o                         
   4   9  12         53.81         45.15         6.62 o                         
   5   9  12        230.01        243.50        13.64 o                         
   6   9  12          3.59          4.10         3.08 o                         
   7   9  12         13.04          7.36         2.51 o                         
  -6  10  12         19.18         18.37         4.79 o                         
  -5  10  12         33.98         37.24         3.86 o                         
  -4  10  12         57.15         56.89         5.26 o                         
  -3  10  12        141.37        142.44         8.49 o                         
  -2  10  12         17.90          9.49         4.12 o                         
  -1  10  12        558.14        572.30        17.73 o                         
   0  10  12         95.43         88.55         7.81 o                         
   1  10  12         46.94         44.25         5.43 o                         
   2  10  12          1.13          1.51         4.03 o                         
   3  10  12        399.52        398.43        17.60 o                         
   4  10  12         33.50         31.55         5.37 o                         
   5  10  12         85.75         85.79         5.43 o                         
   6  10  12         16.17         21.02         3.39 o                         
   7  10  12        155.66        106.86         7.66 o                         
  -5  11  12        165.05        199.79        13.41 o                         
  -4  11  12          1.66         -1.08         2.78 o                         
  -3  11  12         59.14         72.97         5.55 o                         
  -2  11  12          1.33          3.13         2.78 o                         
  -1  11  12          0.05          3.17         2.88 o                         
   0  11  12         12.36         13.00         2.67 o                         
   1  11  12         11.62          8.27         2.84 o                         
   2  11  12         10.40         10.02         3.23 o                         
   3  11  12         33.83         42.44         4.53 o                         
   4  11  12          0.20          3.40         2.92 o                         
   5  11  12        133.52        140.61         6.06 o                         
   6  11  12         21.51         23.26         4.17 o                         
  -4  12  12         48.94         51.74         5.92 o                         
  -3  12  12         29.73         29.81         4.17 o                         
  -2  12  12       1018.70       1022.48        25.54 o                         
  -1  12  12          0.24          4.43         3.12 o                         
   0  12  12          7.42          9.48         3.42 o                         
   1  12  12         31.30         36.29         5.16 o                         
   2  12  12         19.10         16.36         2.96 o                         
   3  12  12         28.41         29.98         3.35 o                         
   4  12  12        369.99        382.40         9.60 o                         
  -3  13  12         12.56         16.14         3.42 o                         
  -2  13  12          6.25          1.30         2.34 o                         
  -1  13  12        364.34        377.50        13.61 o                         
   0  13  12         26.69         33.32         4.03 o                         
   1  13  12        284.58        283.80        15.93 o                         
   2  13  12          0.02         -3.62         3.62 o                         
   3  13  12          1.20          2.24         1.74 o                         
  -9   1  13         12.68         16.20         3.78 o                         
  -8   1  13         80.71         82.26         8.14 o                         
  -7   1  13          3.72          4.17         4.03 o                         
  -6   1  13        272.60        272.00        12.46 o                         
  -5   1  13        203.86        231.02         9.08 o                         
  -4   1  13         18.89          9.57        11.78 o                         
  -3   1  13         28.01         24.33         8.25 o                         
  -2   1  13        360.17        380.08        26.85 o                         
  -1   1  13         22.80         33.70         5.59 o                         
   0   1  13       2132.10       2327.99        45.78 o                         
   1   1  13        803.18        891.60        24.12 o                         
   2   1  13         14.87          0.23         2.98 o                         
   3   1  13        896.68        999.35        49.29 o                         
   4   1  13         57.12         38.12        10.76 o                         
   5   1  13        219.06        191.43         6.69 o                         
   6   1  13         31.31         35.01         4.12 o                         
   7   1  13          7.60          8.77         2.59 o                         
   8   1  13         46.78         56.60         5.40 o                         
   9   1  13        132.62        128.53         6.12 o                         
  -9   2  13        216.82        243.57        10.53 o                         
  -8   2  13        289.73        344.93        15.17 o                         
  -7   2  13        168.51        185.76        12.16 o                         
  -6   2  13        620.06        611.77        19.00 o                         
  -5   2  13         21.98         27.77         4.07 o                         
  -4   2  13        329.63        313.34        28.05 o                         
  -3   2  13         95.23         88.16        14.27 o                         
  -2   2  13        306.20        362.00        20.82 o                         
  -1   2  13        330.94        334.32        16.55 o                         
   0   2  13        464.32        512.03        20.59 o                         
   1   2  13         19.08         17.10         3.83 o                         
   2   2  13       1455.46       1538.47        48.90 o                         
   3   2  13          0.37          4.17         5.21 o                         
   4   2  13        881.88       1003.00        74.52 o                         
   5   2  13        949.50        948.47        24.56 o                         
   6   2  13        139.25        113.95         9.55 o                         
   7   2  13        162.90        166.97         9.41 o                         
   8   2  13         18.51         14.70         3.33 o                         
   9   2  13         53.18         49.64         4.05 o                         
  -9   3  13         20.35         22.54         2.98 o                         
  -8   3  13        246.63        260.91        12.98 o                         
  -7   3  13        111.81        119.79         9.69 o                         
  -6   3  13          0.42         -0.85         3.42 o                         
  -5   3  13        159.40        161.88         8.99 o                         
  -4   3  13        314.04        346.05        17.93 o                         
  -3   3  13        198.70        212.90        17.82 o                         
  -2   3  13       1847.20       1889.92        51.77 o                         
  -1   3  13        584.17        646.20        24.34 o                         
   0   3  13         82.52        105.73        10.37 o                         
   1   3  13       2040.03       2379.89        55.80 o                         
   2   3  13       1235.16       1366.13        56.25 o                         
   3   3  13        262.93        275.63        27.74 o                         
   4   3  13         69.11         70.71         5.74 o                         
   5   3  13        194.95        187.73        12.42 o                         
   6   3  13         11.62         16.72         3.88 o                         
   7   3  13          0.73         -0.75         2.71 o                         
   8   3  13          7.11          5.76         2.68 o                         
   9   3  13          4.80         -0.89         2.53 o                         
  -9   4  13          0.65         -0.73         2.30 o                         
  -8   4  13         28.68         34.24         5.19 o                         
  -7   4  13        348.83        346.57        21.68 o                         
  -6   4  13        187.02        172.00        10.09 o                         
  -5   4  13        856.75        839.22        18.29 o                         
  -4   4  13        142.74        159.10         6.93 o                         
  -3   4  13         75.71         74.69        12.32 o                         
  -2   4  13         21.92         25.82         7.88 o                         
  -1   4  13       1205.35       1278.60        36.59 o                         
   0   4  13        138.27        134.61        13.53 o                         
   1   4  13        204.20        200.93        19.66 o                         
   2   4  13        136.92        142.74        19.58 o                         
   3   4  13         33.84         27.84         8.12 o                         
   4   4  13         63.10         48.12         5.17 o                         
   5   4  13          5.89          8.07         3.02 o                         
   6   4  13          3.34          2.87         3.91 o                         
   7   4  13          4.25          2.82         2.80 o                         
   8   4  13        190.58        230.82        11.84 o                         
   9   4  13         38.67         34.49         3.97 o                         
  -9   5  13         14.13         15.29         2.55 o                         
  -8   5  13          1.68          1.35         3.16 o                         
  -7   5  13        270.74        262.07        13.04 o                         
  -6   5  13        231.36        220.21        11.27 o                         
  -5   5  13         53.81         44.24         4.95 o                         
  -4   5  13       1291.99       1351.75        21.65 o                         
  -3   5  13        132.03        150.09         8.13 o                         
  -2   5  13       1237.24       1243.46        57.18 o                         
  -1   5  13         11.17         14.26         5.47 o                         
   0   5  13        230.24        244.36        19.12 o                         
   1   5  13          0.85          3.83         5.94 o                         
   2   5  13          9.56         19.78         8.32 o                         
   3   5  13          0.00          0.90         2.13 o                         
   4   5  13         41.70         41.57         5.18 o                         
   5   5  13          0.01         -3.73         3.73 o                         
   6   5  13          6.76         15.50         4.98 o                         
   7   5  13        105.96         72.67         7.37 o                         
   8   5  13         93.92        108.80         7.79 o                         
   9   5  13          0.00         -0.33         1.68 o                         
  -8   6  13         33.23         24.47         4.01 o                         
  -7   6  13        316.88        339.20        16.01 o                         
  -6   6  13         88.95         82.96         6.94 o                         
  -5   6  13          2.05         10.24         3.20 o                         
  -4   6  13         49.44         61.96         9.65 o                         
  -3   6  13          2.68          2.36         6.33 o                         
  -2   6  13        181.70        174.27         8.77 o                         
  -1   6  13          0.01          7.65         4.16 o                         
   0   6  13         66.20         64.73        10.05 o                         
   1   6  13        237.43        197.10        29.82 o                         
   2   6  13        320.95        317.29        14.85 o                         
   3   6  13        855.80        832.22        25.50 o                         
   4   6  13        227.20        187.59         9.19 o                         
   5   6  13         18.52         13.42         3.60 o                         
   6   6  13        162.27        143.49         9.05 o                         
   7   6  13          1.80         -1.11         4.04 o                         
   8   6  13          0.99          1.58         2.92 o                         
  -8   7  13         13.20         12.20         2.54 o                         
  -7   7  13         24.50         27.38         4.70 o                         
  -6   7  13        808.80        862.89        33.43 o                         
  -5   7  13         65.42         64.98         5.58 o                         
  -4   7  13         30.63         35.89         4.23 o                         
  -3   7  13        296.11        261.08        11.45 o                         
  -2   7  13          0.23         -2.74         2.74 o                         
  -1   7  13          7.69         19.03         3.81 o                         
   0   7  13        298.56        298.35        11.52 o                         
   1   7  13        380.56        402.46        17.08 o                         
   2   7  13        769.23        785.77        25.14 o                         
   3   7  13        124.87        119.62        10.64 o                         
   4   7  13          1.92         -0.63         3.16 o                         
   5   7  13        966.88        928.73        23.17 o                         
   6   7  13         71.27         73.38         8.98 o                         
   7   7  13        145.22        137.60         8.56 o                         
   8   7  13         50.79         41.82         3.28 o                         
  -7   8  13         68.74         79.04         6.01 o                         
  -6   8  13         37.32         42.59         5.73 o                         
  -5   8  13         22.86         18.63         3.85 o                         
  -4   8  13         95.23         76.96         7.12 o                         
  -3   8  13          7.59          0.23         3.46 o                         
  -2   8  13         72.42         73.27         6.76 o                         
  -1   8  13        553.33        512.51        17.23 o                         
   0   8  13        961.60        963.98        24.92 o                         
   1   8  13        268.06        277.81        11.84 o                         
   2   8  13          0.11          1.15         5.06 o                         
   3   8  13        474.15        453.36        20.62 o                         
   4   8  13        484.49        476.89        20.65 o                         
   5   8  13         30.21         20.30         3.69 o                         
   6   8  13          9.69          9.03         3.15 o                         
   7   8  13          0.00          3.73         1.97 o                         
  -7   9  13         35.93         28.21         3.15 o                         
  -6   9  13         63.40         58.39         5.53 o                         
  -5   9  13         66.51         82.41         5.93 o                         
  -4   9  13        295.21        281.61        16.24 o                         
  -3   9  13        308.05        304.84        13.08 o                         
  -2   9  13         99.31         88.95         7.38 o                         
  -1   9  13        204.60        207.19        10.82 o                         
   0   9  13        128.05        124.24         8.43 o                         
   1   9  13        465.88        475.68        14.31 o                         
   2   9  13        355.68        336.70        17.08 o                         
   3   9  13        154.54        132.89        10.84 o                         
   4   9  13         36.61         32.61         5.95 o                         
   5   9  13         88.96         87.28         8.13 o                         
   6   9  13        114.98        118.70         8.35 o                         
   7   9  13        117.77         93.27         5.52 o                         
  -6  10  13          2.01         -3.70         3.70 o                         
  -5  10  13         22.36         12.53         4.00 o                         
  -4  10  13         35.20         34.43         5.91 o                         
  -3  10  13         18.73         17.08         4.60 o                         
  -2  10  13        246.23        235.65        11.15 o                         
  -1  10  13        203.45        189.10        10.05 o                         
   0  10  13        213.98        233.73        11.17 o                         
   1  10  13          0.28          0.30         2.99 o                         
   2  10  13         31.56         43.17         5.23 o                         
   3  10  13        130.75        136.43         8.37 o                         
   4  10  13          0.16          3.38         4.21 o                         
   5  10  13         21.35         23.77         4.07 o                         
   6  10  13         32.43         25.95         3.45 o                         
  -5  11  13         33.55         21.73         5.00 o                         
  -4  11  13          0.59          4.71         2.84 o                         
  -3  11  13         16.17          7.58         3.45 o                         
  -2  11  13          7.80          5.60         4.06 o                         
  -1  11  13         25.69         15.66         4.50 o                         
   0  11  13         21.49         14.93         3.56 o                         
   1  11  13          0.84          1.07         3.40 o                         
   2  11  13         39.40         34.18         4.19 o                         
   3  11  13        251.35        256.85        10.17 o                         
   4  11  13          3.84          1.62         1.60 o                         
   5  11  13          2.18         -1.82         1.87 o                         
  -4  12  13         33.17         36.41         3.73 o                         
  -3  12  13          0.89         -1.36         5.55 o                         
  -2  12  13        256.25        284.32        17.80 o                         
  -1  12  13          2.05          2.64         3.07 o                         
   0  12  13         92.16        103.89         7.97 o                         
   1  12  13         10.99         14.37         2.95 o                         
   2  12  13          0.94         -2.08         2.08 o                         
   3  12  13         13.05         12.92         3.04 o                         
   4  12  13          0.42         -1.95         1.95 o                         
  -2  13  13        105.89         96.06        15.50 o                         
  -1  13  13        100.97        112.02         8.04 o                         
   0  13  13         22.79         20.54         3.09 o                         
   1  13  13          0.27         -0.11         2.86 o                         
   2  13  13         18.73         16.58         3.99 o                         
   3  13  13          2.88          2.80         1.94 o                         
  -9   0  14        116.16        129.74        10.99 o                         
  -8   0  14         23.69         15.46         5.60 o                         
  -7   0  14         78.33         81.86        11.88 o                         
  -6   0  14         83.77         58.35        10.09 o                         
  -5   0  14        455.66        426.36        17.84 o                         
  -4   0  14       1456.94       1531.50        88.47 o                         
  -3   0  14        526.39        528.45        49.55 o                         
  -2   0  14        582.81        531.89        47.10 o                         
  -1   0  14       1620.77       1718.80        68.84 o                         
   0   0  14       1506.79       1826.23        59.34 o                         
   1   0  14       4612.76       5091.55       219.37 o                         
   2   0  14          4.15          2.47         5.83 o                         
   3   0  14        433.52        339.79        41.98 o                         
   4   0  14       2193.86       2279.81       118.45 o                         
   5   0  14        445.75        448.13        20.14 o                         
   6   0  14        719.52        746.63        24.44 o                         
   7   0  14        269.68        307.53        14.85 o                         
   8   0  14          2.33          0.02         3.04 o                         
   9   0  14          4.32         11.06         4.41 o                         
  -9   1  14          4.07          5.43         3.90 o                         
  -8   1  14          9.96          2.15         3.80 o                         
  -7   1  14        263.21        269.05        14.18 o                         
  -6   1  14         73.29         56.87         6.58 o                         
  -5   1  14       1071.65       1025.44        19.85 o                         
  -4   1  14         57.81         75.23        19.43 o                         
  -3   1  14        962.47       1051.32        49.16 o                         
  -2   1  14         12.75         16.45        13.37 o                         
  -1   1  14         64.59         60.98         8.83 o                         
   0   1  14         69.87         67.40         8.35 o                         
   1   1  14         47.00         48.23         7.08 o                         
   2   1  14        251.69        241.75        15.57 o                         
   3   1  14       1860.87       1848.22        56.02 o                         
   4   1  14         10.11          4.80         4.20 o                         
   5   1  14         70.21         67.02         4.24 o                         
   6   1  14         83.06         91.54         6.11 o                         
   7   1  14         58.80         58.05         4.91 o                         
   8   1  14          6.86         10.93         2.96 o                         
   9   1  14          7.83          6.15         1.79 o                         
  -9   2  14          0.18         -1.94         2.61 o                         
  -8   2  14          0.61          0.10         4.62 o                         
  -7   2  14         98.17         92.67         8.92 o                         
  -6   2  14         24.22         27.61         5.10 o                         
  -5   2  14        316.55        302.73        11.02 o                         
  -4   2  14         11.10         19.53         3.67 o                         
  -3   2  14         25.92         32.66        14.79 o                         
  -2   2  14        119.09        102.15        14.92 o                         
  -1   2  14        504.01        411.86        22.41 o                         
   0   2  14        331.32        312.45        17.15 o                         
   1   2  14        530.07        540.64        20.40 o                         
   2   2  14        276.76        237.52        15.33 o                         
   3   2  14         63.06         90.27        12.23 o                         
   4   2  14         22.53         18.90         4.20 o                         
   5   2  14        662.53        642.07        14.33 o                         
   6   2  14        228.69        221.89        10.84 o                         
   7   2  14        536.80        585.19        17.21 o                         
   8   2  14         43.92         39.30         6.09 o                         
   9   2  14         68.76         61.84         4.09 o                         
  -9   3  14         81.43         85.17         4.90 o                         
  -8   3  14          6.94          7.87         3.68 o                         
  -7   3  14         49.63         41.09         5.64 o                         
  -6   3  14         37.50         35.25         5.07 o                         
  -5   3  14         50.76         54.05         5.61 o                         
  -4   3  14         97.77        116.29         6.38 o                         
  -3   3  14         17.14          5.58         6.12 o                         
  -2   3  14         27.75         36.88        12.91 o                         
  -1   3  14         73.55         93.12         9.48 o                         
   0   3  14        432.65        388.01        19.48 o                         
   1   3  14       1473.36       1517.75        53.50 o                         
   2   3  14         51.28         62.59        13.67 o                         
   3   3  14        184.82        203.29        31.75 o                         
   4   3  14        497.20        517.81        13.52 o                         
   5   3  14        690.28        649.69        31.66 o                         
   6   3  14         46.65         46.67         4.55 o                         
   7   3  14        207.80        235.14        10.59 o                         
   8   3  14        101.37        119.64         6.71 o                         
   9   3  14          6.32         11.48         2.77 o                         
  -9   4  14         10.86          6.04         2.26 o                         
  -8   4  14         51.14         45.85         4.69 o                         
  -7   4  14         74.74         60.80         6.20 o                         
  -6   4  14       1460.90       1467.15        32.90 o                         
  -5   4  14          2.33          7.72         3.16 o                         
  -4   4  14         14.60         13.32         2.61 o                         
  -3   4  14          4.86          1.42         2.88 o                         
  -2   4  14         39.96         20.49         5.93 o                         
  -1   4  14        948.99       1033.64        33.82 o                         
   0   4  14        449.60        465.63        25.60 o                         
   1   4  14       1002.44       1186.87        41.24 o                         
   2   4  14          9.09         14.05        17.17 o                         
   3   4  14         87.93         99.66         5.73 o                         
   4   4  14        253.52        242.21         9.46 o                         
   5   4  14        303.01        307.21        12.97 o                         
   6   4  14        180.10        166.29        11.93 o                         
   7   4  14         28.50         19.99         3.48 o                         
   8   4  14          1.29          0.16         4.21 o                         
   9   4  14         36.36         30.07         3.91 o                         
  -9   5  14        211.13        199.78        10.28 o                         
  -8   5  14         29.47         26.37        13.06 o                         
  -7   5  14         47.91         43.25         4.41 o                         
  -6   5  14        172.51        173.51         9.93 o                         
  -5   5  14        803.11        797.36        18.39 o                         
  -4   5  14        819.40        856.65        18.06 o                         
  -3   5  14        605.13        620.92        16.50 o                         
  -2   5  14         55.78         48.89        15.60 o                         
  -1   5  14        250.64        286.49        20.84 o                         
   0   5  14         15.95          5.02        11.01 o                         
   1   5  14         21.08         22.51         9.33 o                         
   2   5  14         48.09         62.04         6.40 o                         
   3   5  14        333.79        292.96        10.55 o                         
   4   5  14        633.84        550.30        15.85 o                         
   5   5  14        106.11         68.36         5.98 o                         
   6   5  14         64.35         66.85         6.61 o                         
   7   5  14          2.77          5.79         3.15 o                         
   8   5  14         11.19          9.86         4.82 o                         
   9   5  14          4.51          4.36         2.08 o                         
  -8   6  14          0.00          0.66         2.50 o                         
  -7   6  14          3.38          4.36         3.72 o                         
  -6   6  14         44.81         33.98         4.99 o                         
  -5   6  14         99.41        101.02         6.78 o                         
  -4   6  14        263.05        255.48        12.58 o                         
  -3   6  14        807.05        784.25        19.86 o                         
  -2   6  14         41.59         42.00         6.23 o                         
  -1   6  14          4.72          3.36         3.34 o                         
   0   6  14          3.05         15.23         5.96 o                         
   1   6  14          1.26          5.05         2.83 o                         
   2   6  14         21.35         28.46         4.00 o                         
   3   6  14          7.81          6.95         2.44 o                         
   4   6  14        133.15         89.82         8.95 o                         
   5   6  14         52.39         59.97         6.27 o                         
   6   6  14         80.54         52.39         6.49 o                         
   7   6  14         10.94          6.73         2.78 o                         
   8   6  14         14.68         18.33         2.63 o                         
  -8   7  14          0.00          1.39         1.71 o                         
  -7   7  14          7.02         13.18         6.10 o                         
  -6   7  14          0.33         -2.48         4.67 o                         
  -5   7  14         30.05         27.06         3.90 o                         
  -4   7  14        196.64        195.48        10.96 o                         
  -3   7  14        440.57        435.47        16.19 o                         
  -2   7  14         16.81         12.50         4.34 o                         
  -1   7  14        158.59        150.07         8.30 o                         
   0   7  14        500.78        509.73        15.52 o                         
   1   7  14        224.88        234.47        10.15 o                         
   2   7  14        118.32         98.90         9.87 o                         
   3   7  14        240.19        235.26        11.15 o                         
   4   7  14        523.84        512.11        16.84 o                         
   5   7  14         37.53         58.59         5.91 o                         
   6   7  14          1.84          1.30         2.78 o                         
   7   7  14        139.97        131.21         8.36 o                         
   8   7  14         47.46         43.17         3.71 o                         
  -7   8  14          8.45          6.05         2.52 o                         
  -6   8  14         17.69         23.13         4.17 o                         
  -5   8  14        157.08        159.55         7.83 o                         
  -4   8  14        102.18         79.98         7.17 o                         
  -3   8  14         79.00         74.52         6.88 o                         
  -2   8  14          9.40          6.11         3.15 o                         
  -1   8  14        127.86        100.09         7.66 o                         
   0   8  14        341.29        338.27        15.76 o                         
   1   8  14          6.90          7.27         2.80 o                         
   2   8  14        456.42        441.22        20.18 o                         
   3   8  14        181.93        187.68        13.20 o                         
   4   8  14          1.74          0.78         4.36 o                         
   5   8  14          7.29          5.12         3.02 o                         
   6   8  14         40.10         41.73         4.36 o                         
   7   8  14         86.76         93.17         5.01 o                         
  -7   9  14         41.98         40.83         5.24 o                         
  -6   9  14          0.83         -1.18         4.01 o                         
  -5   9  14         24.45         31.40         5.49 o                         
  -4   9  14          0.14          4.80         4.03 o                         
  -3   9  14         18.81         15.40         5.13 o                         
  -2   9  14        401.36        346.96        14.00 o                         
  -1   9  14         77.43         65.62         6.23 o                         
   0   9  14       1498.41       1544.74        31.01 o                         
   1   9  14          0.56          2.91         2.80 o                         
   2   9  14       1369.10       1419.36        29.73 o                         
   3   9  14          7.40          7.01         4.06 o                         
   4   9  14         76.08         76.89         8.12 o                         
   5   9  14         11.37          5.85         2.42 o                         
   6   9  14          1.06          3.99         2.64 o                         
   7   9  14          1.88          2.26         2.48 o                         
  -6  10  14          4.52          8.85         3.69 o                         
  -5  10  14          6.47         19.06         5.78 o                         
  -4  10  14          2.74          1.12         3.24 o                         
  -3  10  14         42.08         41.81         6.35 o                         
  -2  10  14        282.53        318.63        12.64 o                         
  -1  10  14         31.03         22.07         4.20 o                         
   0  10  14       2063.56       2017.87        35.28 o                         
   1  10  14        545.30        505.43        16.58 o                         
   2  10  14        165.85        167.93         9.33 o                         
   3  10  14        416.85        449.93        14.67 o                         
   4  10  14        279.10        298.19        11.00 o                         
   5  10  14         77.75         87.89         6.81 o                         
   6  10  14         33.63         32.11         3.42 o                         
  -5  11  14        156.75        155.97        10.85 o                         
  -4  11  14         12.21         12.39         6.23 o                         
  -3  11  14          1.49         -2.45         4.00 o                         
  -2  11  14        124.75        131.20         9.56 o                         
  -1  11  14         57.36         68.66         5.69 o                         
   0  11  14        244.92        246.95        10.57 o                         
   1  11  14         25.43         19.17         3.52 o                         
   2  11  14         63.67         64.26         5.35 o                         
   3  11  14       1185.17       1265.56        23.29 o                         
   4  11  14          0.13         -1.30         1.87 o                         
   5  11  14        295.99        315.22        15.64 o                         
  -4  12  14          1.38          0.89         2.50 o                         
  -3  12  14         92.85         82.18         6.05 o                         
  -2  12  14         20.37         30.55         4.46 o                         
  -1  12  14          2.53          4.56         3.90 o                         
   0  12  14         43.65         37.32         5.13 o                         
   1  12  14          6.22          5.38         2.76 o                         
   2  12  14         13.91          8.74         2.22 o                         
   3  12  14        155.82        172.72         6.47 o                         
   4  12  14          6.71          5.32         2.30 o                         
  -2  13  14          2.15          5.70         2.14 o                         
  -1  13  14          0.08         -1.43         2.02 o                         
   0  13  14         71.99         85.06        11.79 o                         
   1  13  14         47.98         52.40        11.72 o                         
   2  13  14          2.67          2.85         2.20 o                         
  -9   1  15         10.13          8.54         3.77 o                         
  -8   1  15         17.51         16.69         4.46 o                         
  -7   1  15          4.62          1.46         3.71 o                         
  -6   1  15         27.43         16.61         4.52 o                         
  -5   1  15        101.30         93.36         7.73 o                         
  -4   1  15        142.71        167.49         7.39 o                         
  -3   1  15         63.78         96.08        15.77 o                         
  -2   1  15        265.55        333.24        27.84 o                         
  -1   1  15        747.00        892.60        34.43 o                         
   0   1  15        602.63        601.24        24.66 o                         
   1   1  15         40.95         58.58         8.20 o                         
   2   1  15        120.16        104.12        12.92 o                         
   3   1  15        522.32        462.08        37.45 o                         
   4   1  15        686.62        704.34        14.52 o                         
   5   1  15          7.95          4.35         2.48 o                         
   6   1  15        709.32        735.36        17.06 o                         
   7   1  15        108.86        107.79         6.25 o                         
   8   1  15          0.35          5.45         2.78 o                         
   9   1  15         65.76         63.94         4.82 o                         
  -9   2  15          5.31          4.80         2.29 o                         
  -8   2  15          4.52         11.29         6.95 o                         
  -7   2  15         86.47         92.22         8.58 o                         
  -6   2  15          0.45         -0.62         3.25 o                         
  -5   2  15        280.82        257.28        10.31 o                         
  -4   2  15          2.30          4.12         2.70 o                         
  -3   2  15        782.67        866.69        47.15 o                         
  -2   2  15       1234.44       1369.03        57.47 o                         
  -1   2  15        161.08        156.29        14.78 o                         
   0   2  15       3378.80       3205.89        70.15 o                         
   1   2  15         87.10         81.49         9.61 o                         
   2   2  15         59.03         45.13        10.86 o                         
   3   2  15        109.33         95.89        13.60 o                         
   4   2  15        169.37        166.38         7.74 o                         
   5   2  15          5.06          4.27         2.06 o                         
   6   2  15         93.48         87.71         6.99 o                         
   7   2  15        182.24        199.03        14.18 o                         
   8   2  15         21.30         18.84         3.52 o                         
   9   2  15          1.42          1.77         3.13 o                         
  -9   3  15         35.41         45.13         4.31 o                         
  -8   3  15          3.02         -0.58         3.32 o                         
  -7   3  15        103.08         99.36         7.52 o                         
  -6   3  15         11.79          5.53         3.71 o                         
  -5   3  15          3.63          3.22         3.03 o                         
  -4   3  15        708.93        683.52        23.33 o                         
  -3   3  15          5.52         13.47         9.37 o                         
  -2   3  15       1121.29       1084.58        52.16 o                         
  -1   3  15        273.03        223.77        17.80 o                         
   0   3  15        182.59        197.31        16.80 o                         
   1   3  15        124.06        118.74        13.16 o                         
   2   3  15         10.18         17.32         7.44 o                         
   3   3  15          4.64          5.56         2.28 o                         
   4   3  15         11.78          6.02         2.51 o                         
   5   3  15        104.39         92.48         6.49 o                         
   6   3  15          1.14          0.06         2.54 o                         
   7   3  15          4.98          6.08         2.95 o                         
   8   3  15         27.02         24.03         3.26 o                         
   9   3  15         62.90         67.83         4.59 o                         
  -9   4  15         10.38          8.56         2.12 o                         
  -8   4  15        267.81        319.86        15.00 o                         
  -7   4  15         52.97         49.20         5.39 o                         
  -6   4  15          2.77          7.87         3.80 o                         
  -5   4  15          0.04         -5.29         6.45 o                         
  -4   4  15         21.54         16.69         3.36 o                         
  -3   4  15        277.48        277.66        14.14 o                         
  -2   4  15         93.15        119.57        17.98 o                         
  -1   4  15        705.22        645.61        27.30 o                         
   0   4  15        111.95        125.56        13.54 o                         
   1   4  15          4.74         15.45         5.86 o                         
   2   4  15          8.59          7.56         6.06 o                         
   3   4  15        757.32        793.42        16.85 o                         
   4   4  15        561.88        555.10        16.82 o                         
   5   4  15        109.74         99.56         6.86 o                         
   6   4  15         37.17         26.08         4.22 o                         
   7   4  15        187.10        190.98        14.49 o                         
   8   4  15         31.51         32.49         4.62 o                         
   9   4  15         82.36         76.87         4.52 o                         
  -8   5  15          0.41          1.48         3.21 o                         
  -7   5  15          9.01         12.42         3.83 o                         
  -6   5  15         29.40         24.84         4.51 o                         
  -5   5  15        217.14        198.96         9.05 o                         
  -4   5  15          8.17          9.13         2.54 o                         
  -3   5  15         12.69          6.36         4.29 o                         
  -2   5  15         28.24         24.47         3.43 o                         
  -1   5  15         27.13         22.04         5.73 o                         
   0   5  15        269.66        286.16        14.86 o                         
   1   5  15         58.95         70.21         8.38 o                         
   2   5  15          7.14         14.71         2.71 o                         
   3   5  15        201.28        198.92         9.14 o                         
   4   5  15        418.80        340.35        13.71 o                         
   5   5  15        330.83        290.56        15.08 o                         
   6   5  15          5.73          7.05         2.99 o                         
   7   5  15         79.94         67.56         5.67 o                         
   8   5  15          7.87          6.80         2.74 o                         
  -8   6  15          0.80         -0.03         2.06 o                         
  -7   6  15          5.94          9.29         3.37 o                         
  -6   6  15        179.47        172.63        10.93 o                         
  -5   6  15         69.31         59.34         5.32 o                         
  -4   6  15         57.84         49.30         5.84 o                         
  -3   6  15        179.81        184.38        10.65 o                         
  -2   6  15        150.70        155.54         8.64 o                         
  -1   6  15         64.70         68.76         7.10 o                         
   0   6  15        431.61        411.80        13.33 o                         
   1   6  15        422.36        440.24        14.75 o                         
   2   6  15        664.81        617.83        13.29 o                         
   3   6  15        176.23        213.26        13.63 o                         
   4   6  15        731.81        651.91        21.50 o                         
   5   6  15        448.10        403.51        14.87 o                         
   6   6  15          0.39         -2.79         2.79 o                         
   7   6  15          7.73          7.84         2.78 o                         
   8   6  15         21.25         23.32         3.92 o                         
  -8   7  15         39.71         29.63         4.30 o                         
  -7   7  15          1.07          6.42         2.90 o                         
  -6   7  15         51.32         47.71         4.83 o                         
  -5   7  15        133.74        154.11         7.83 o                         
  -4   7  15        829.92        826.52        22.64 o                         
  -3   7  15       1015.17       1033.36        25.56 o                         
  -2   7  15        478.93        460.13        16.52 o                         
  -1   7  15        651.08        651.83        17.70 o                         
   0   7  15          0.29          1.23         2.56 o                         
   1   7  15        518.96        507.33        15.36 o                         
   2   7  15         45.26         35.05         4.22 o                         
   3   7  15         87.73         54.25         4.87 o                         
   4   7  15         36.78         33.37         4.20 o                         
   5   7  15          3.52          0.71         2.76 o                         
   6   7  15        145.81        137.42         7.87 o                         
   7   7  15         32.55         27.89         3.45 o                         
  -7   8  15        127.93        131.49        10.50 o                         
  -6   8  15          8.46         11.52         6.48 o                         
  -5   8  15          6.00          4.38         3.46 o                         
  -4   8  15         69.07         57.53         6.30 o                         
  -3   8  15          1.16          2.04         3.18 o                         
  -2   8  15        315.97        291.80        12.95 o                         
  -1   8  15        464.30        451.66        16.10 o                         
   0   8  15        768.69        796.28        21.92 o                         
   1   8  15        691.19        658.02        16.73 o                         
   2   8  15        331.73        327.36        13.76 o                         
   3   8  15         17.80         19.13         5.05 o                         
   4   8  15          0.82         -0.16         2.27 o                         
   5   8  15         12.32          9.04         2.84 o                         
   6   8  15         45.17         35.03         4.00 o                         
   7   8  15        104.95         99.48         4.86 o                         
  -6   9  15        115.56        100.51        10.02 o                         
  -5   9  15        168.52        189.97        10.96 o                         
  -4   9  15          0.12          1.18         2.95 o                         
  -3   9  15         82.66         68.73         6.39 o                         
  -2   9  15          0.56          0.23         3.13 o                         
  -1   9  15        254.69        306.29        13.05 o                         
   0   9  15        760.19        717.59        20.16 o                         
   1   9  15        307.53        289.60        10.96 o                         
   2   9  15         28.22         23.26         4.20 o                         
   3   9  15        396.31        390.94        14.23 o                         
   4   9  15          0.12         -2.71         2.74 o                         
   5   9  15         13.53         18.94         4.60 o                         
   6   9  15          0.02          0.43         2.58 o                         
  -6  10  15         38.40         41.70         5.55 o                         
  -5  10  15         93.43         78.90         9.07 o                         
  -4  10  15        129.74        133.57         9.23 o                         
  -3  10  15        510.70        518.42        15.19 o                         
  -2  10  15        356.64        351.25        12.98 o                         
  -1  10  15        185.35        199.29        10.05 o                         
   0  10  15        214.26        251.67         9.90 o                         
   1  10  15        425.57        452.81        15.19 o                         
   2  10  15         33.34         26.87         3.98 o                         
   3  10  15          3.64          5.23         2.97 o                         
   4  10  15         45.88         43.99         4.42 o                         
   5  10  15        163.75        181.24         9.26 o                         
   6  10  15          3.21          2.06         2.33 o                         
  -5  11  15        195.74        187.58        11.02 o                         
  -4  11  15         73.47         82.82         6.30 o                         
  -3  11  15        103.07         99.19         7.49 o                         
  -2  11  15         71.40         70.29         6.98 o                         
  -1  11  15         17.76         15.42         2.89 o                         
   0  11  15         21.14         17.41         3.41 o                         
   1  11  15         34.58         37.49         4.24 o                         
   2  11  15         95.20        114.92         6.71 o                         
   3  11  15          0.22          0.87         2.02 o                         
   4  11  15        205.35        240.96         7.96 o                         
   5  11  15         45.77         29.91         4.54 o                         
  -4  12  15         13.16         19.61         4.00 o                         
  -3  12  15        452.18        513.01        21.18 o                         
  -2  12  15         50.41         65.91         5.76 o                         
  -1  12  15         12.07          4.93         2.46 o                         
   0  12  15         21.91         20.98         3.65 o                         
   1  12  15         29.77         33.64         3.33 o                         
   2  12  15         38.38         43.01         3.69 o                         
   3  12  15         61.29         60.20         3.56 o                         
  -1  13  15        254.04        267.13        43.80 o                         
   0  13  15         53.15         64.45        13.14 o                         
   1  13  15         74.17         87.60         7.07 o                         
  -9   0  16        112.94        117.36         9.61 o                         
  -8   0  16          0.40         -1.37         4.12 o                         
  -7   0  16         29.17         28.50         7.30 o                         
  -6   0  16        108.89         95.22         9.92 o                         
  -5   0  16        170.40        163.86        11.45 o                         
  -4   0  16        694.32        615.12        21.94 o                         
  -3   0  16         17.28         27.06        12.34 o                         
  -2   0  16        246.51        235.48        34.29 o                         
  -1   0  16        141.85        171.28        18.57 o                         
   0   0  16         54.44         42.08         9.45 o                         
   1   0  16          6.67          7.28         5.14 o                         
   2   0  16        237.22        228.33        29.29 o                         
   3   0  16          1.72        -19.05        19.05 o                         
   4   0  16          8.73          0.74         2.47 o                         
   5   0  16       3117.94       2955.30        53.60 o                         
   6   0  16        200.40        210.38        12.52 o                         
   7   0  16          6.20          7.60         6.46 o                         
   8   0  16         46.62         40.33         8.41 o                         
   9   0  16        282.94        248.67        12.04 o                         
  -9   1  16          0.13         -1.48         2.09 o                         
  -8   1  16         45.79         45.62         5.56 o                         
  -7   1  16         40.34         40.66         5.90 o                         
  -6   1  16        250.14        236.77        11.72 o                         
  -5   1  16        177.71        166.78         8.76 o                         
  -4   1  16         75.50         67.31         6.15 o                         
  -3   1  16         78.16         78.62        15.77 o                         
  -2   1  16       1486.29       1614.65        63.95 o                         
  -1   1  16        226.16        202.05        16.96 o                         
   0   1  16        689.51        608.99        26.24 o                         
   1   1  16         50.96         63.14         8.42 o                         
   2   1  16          1.35          0.13         4.00 o                         
   3   1  16        767.69        803.62        22.17 o                         
   4   1  16        671.26        683.58        14.15 o                         
   5   1  16        349.79        338.07        10.70 o                         
   6   1  16         28.46         25.10         3.56 o                         
   7   1  16        613.62        653.73        14.70 o                         
   8   1  16        625.82        644.05        14.99 o                         
   9   1  16        142.21        128.56         6.14 o                         
  -9   2  16          3.26          4.26         1.43 o                         
  -8   2  16        107.62         93.46         7.45 o                         
  -7   2  16          7.71          9.41         4.01 o                         
  -6   2  16         69.16         59.47         6.58 o                         
  -5   2  16         36.84         27.84         4.11 o                         
  -4   2  16         77.79         60.12         6.02 o                         
  -3   2  16         54.78         57.72         8.38 o                         
  -2   2  16         38.18         42.75        10.89 o                         
  -1   2  16        728.35        795.72        34.28 o                         
   0   2  16         72.38         74.42        10.46 o                         
   1   2  16        137.70        116.97        13.70 o                         
   2   2  16        117.46        122.71        25.77 o                         
   3   2  16        550.85        610.15        16.83 o                         
   4   2  16          8.42          7.13         3.56 o                         
   5   2  16        692.48        687.90        19.33 o                         
   6   2  16        415.52        414.10        12.17 o                         
   7   2  16         38.68         38.10         4.46 o                         
   8   2  16         53.83         52.38         4.24 o                         
   9   2  16          1.84          3.23         2.44 o                         
  -9   3  16          6.89          2.91         2.73 o                         
  -8   3  16          0.22          3.66         2.21 o                         
  -7   3  16          1.74         -3.48         3.48 o                         
  -6   3  16         71.54         67.41         6.66 o                         
  -5   3  16          4.54          6.67         3.39 o                         
  -4   3  16        113.49        100.98         6.75 o                         
  -3   3  16        319.19        385.23        24.23 o                         
  -2   3  16       1220.37       1169.92        57.87 o                         
  -1   3  16          0.01         -9.69        11.49 o                         
   0   3  16        664.86        637.55        31.58 o                         
   1   3  16       1503.12       1617.39        61.10 o                         
   2   3  16          0.05         -0.58         8.05 o                         
   3   3  16          2.35          3.59         2.43 o                         
   4   3  16        107.71        118.70         6.98 o                         
   5   3  16        480.62        492.93        14.54 o                         
   6   3  16        343.31        388.94        17.71 o                         
   7   3  16         26.85         35.10         4.34 o                         
   8   3  16         14.20         15.72         4.04 o                         
   9   3  16         89.31         82.63         6.59 o                         
  -8   4  16        359.85        378.59        33.09 o                         
  -7   4  16          8.29         10.33         2.92 o                         
  -6   4  16        798.31        797.24        20.88 o                         
  -5   4  16        512.43        530.57        16.98 o                         
  -4   4  16         10.43          6.55         3.04 o                         
  -3   4  16         57.48         43.78         5.81 o                         
  -2   4  16         85.04         82.58         5.86 o                         
  -1   4  16        403.51        427.38        19.36 o                         
   0   4  16        272.91        250.49        23.91 o                         
   1   4  16        189.23        165.17        30.26 o                         
   2   4  16        585.93        638.41        14.64 o                         
   3   4  16        463.96        488.13        13.24 o                         
   4   4  16        357.42        343.04        12.18 o                         
   5   4  16         26.64         12.77         3.30 o                         
   6   4  16         23.59          8.97         3.07 o                         
   7   4  16         21.22         16.02         6.24 o                         
   8   4  16         80.53         75.02         6.01 o                         
  -8   5  16         80.97         72.11         5.52 o                         
  -7   5  16        299.26        304.23        19.18 o                         
  -6   5  16        383.78        391.73        12.26 o                         
  -5   5  16        443.64        431.99        12.60 o                         
  -4   5  16        392.45        356.49        11.99 o                         
  -3   5  16        186.78        177.24         8.90 o                         
  -2   5  16          8.59          5.95         2.20 o                         
  -1   5  16          9.73          5.21         2.13 o                         
   0   5  16          1.21          7.14         4.93 o                         
   1   5  16         31.75         27.39         3.81 o                         
   2   5  16         33.41         33.55         3.80 o                         
   3   5  16        166.94        174.75         8.23 o                         
   4   5  16         88.74         93.52         6.70 o                         
   5   5  16         15.53         14.24         3.81 o                         
   6   5  16         11.52         11.92         3.73 o                         
   7   5  16          0.04         -2.39         2.40 o                         
   8   5  16         56.56         60.16         5.13 o                         
  -8   6  16          4.31          2.14         2.84 o                         
  -7   6  16         13.52          9.48         3.58 o                         
  -6   6  16         98.43         86.89         6.65 o                         
  -5   6  16        109.15        103.84         6.66 o                         
  -4   6  16         21.71         14.77         4.35 o                         
  -3   6  16        531.60        541.87        18.09 o                         
  -2   6  16        377.91        347.67        13.45 o                         
  -1   6  16         33.96         34.85         4.74 o                         
   0   6  16        178.51        179.06         8.69 o                         
   1   6  16        907.87        856.91        17.75 o                         
   2   6  16        313.70        317.50        15.01 o                         
   3   6  16         20.86          9.15         2.98 o                         
   4   6  16         45.52         37.06         4.23 o                         
   5   6  16        156.97        128.73         8.49 o                         
   6   6  16         33.55         32.61         4.44 o                         
   7   6  16          2.82          9.73         3.83 o                         
   8   6  16         17.38         16.65         3.47 o                         
  -7   7  16         11.25          5.84         4.18 o                         
  -6   7  16          8.99          7.57         2.67 o                         
  -5   7  16        130.09        117.95         8.37 o                         
  -4   7  16         88.03         81.50         7.32 o                         
  -3   7  16        712.83        675.73        20.26 o                         
  -2   7  16       2256.18       2280.79        39.73 o                         
  -1   7  16       2926.81       2890.56        64.22 o                         
   0   7  16        292.40        289.06        12.39 o                         
   1   7  16        266.12        253.58        11.95 o                         
   2   7  16         24.12         18.48         3.50 o                         
   3   7  16        331.17        333.05        13.29 o                         
   4   7  16          5.21          6.41         3.07 o                         
   5   7  16         16.42         17.87         4.15 o                         
   6   7  16         35.23         39.19         4.41 o                         
   7   7  16          7.48          5.20         2.52 o                         
  -7   8  16         95.92         92.99         8.27 o                         
  -6   8  16          0.50         -2.29         4.24 o                         
  -5   8  16        160.44        159.07         8.76 o                         
  -4   8  16        357.76        371.78        14.40 o                         
  -3   8  16         49.19         43.70         5.63 o                         
  -2   8  16        781.62        780.97        21.42 o                         
  -1   8  16       2500.94       2371.68        40.25 o                         
   0   8  16        435.94        411.25        15.27 o                         
   1   8  16        546.55        527.91        14.88 o                         
   2   8  16         66.51         64.17         6.29 o                         
   3   8  16         29.04         21.54         4.23 o                         
   4   8  16         28.68         22.45         3.83 o                         
   5   8  16        526.31        567.17        15.62 o                         
   6   8  16        193.43        195.00         7.92 o                         
   7   8  16         41.92         27.49         3.06 o                         
  -6   9  16         10.48          8.02         4.07 o                         
  -5   9  16         17.03         17.05         6.03 o                         
  -4   9  16          3.86          2.22         2.65 o                         
  -3   9  16        248.36        241.52        11.12 o                         
  -2   9  16          0.66         -3.69         3.69 o                         
  -1   9  16         29.53         23.90         8.41 o                         
   0   9  16        253.39        259.19        11.55 o                         
   1   9  16         81.44         88.75         7.26 o                         
   2   9  16        235.27        238.21        11.16 o                         
   3   9  16         39.92         36.43         4.58 o                         
   4   9  16         42.98         45.68         8.54 o                         
   5   9  16        116.59        115.82         8.23 o                         
   6   9  16        221.13        219.10         9.32 o                         
  -6  10  16        139.38        133.86         8.37 o                         
  -5  10  16         43.70         42.28         6.63 o                         
  -4  10  16         38.68         42.65         6.48 o                         
  -3  10  16          0.52          4.33         2.76 o                         
  -2  10  16        199.93        210.59         9.80 o                         
  -1  10  16         58.90         54.00         5.20 o                         
   0  10  16         20.32         19.05         3.31 o                         
   1  10  16        137.01        121.20         7.71 o                         
   2  10  16         34.00         36.85         4.41 o                         
   3  10  16        100.21        115.17         6.91 o                         
   4  10  16          0.37         -2.69         2.69 o                         
   5  10  16         41.79         46.34         4.64 o                         
  -5  11  16          4.27          3.96         2.33 o                         
  -4  11  16         21.27         26.30         3.75 o                         
  -3  11  16        413.87        430.75        14.71 o                         
  -2  11  16          2.74          3.51         3.07 o                         
  -1  11  16        555.92        624.97        13.69 o                         
   0  11  16         22.54         29.13         3.70 o                         
   1  11  16         25.76         20.04         4.86 o                         
   2  11  16         41.33         35.32         3.78 o                         
   3  11  16         73.50         91.58         7.97 o                         
   4  11  16          0.76          2.18         2.18 o                         
  -3  12  16         90.49        101.39        11.40 o                         
  -2  12  16         55.43         57.86         4.97 o                         
  -1  12  16         29.58         30.96         3.98 o                         
   0  12  16         24.68         22.66         3.74 o                         
   1  12  16         11.91         16.13         3.03 o                         
   2  12  16          1.50         -1.75         1.75 o                         
   0  13  16         30.79         30.92         3.98 o                         
  -9   1  17         20.07         16.17         2.02 o                         
  -8   1  17          0.03         -0.67         3.27 o                         
  -7   1  17         19.71         13.88         3.85 o                         
  -6   1  17         13.87         16.40         5.30 o                         
  -5   1  17        428.72        408.39        13.40 o                         
  -4   1  17        703.31        626.27        14.94 o                         
  -3   1  17        534.34        567.65        20.62 o                         
  -2   1  17          0.44          5.55        20.78 o                         
  -1   1  17        164.14        178.57        17.03 o                         
   0   1  17         76.54         55.20         8.57 o                         
   1   1  17        144.79        125.87        12.60 o                         
   2   1  17       2103.33       2015.02        79.09 o                         
   3   1  17        781.63        775.42        16.38 o                         
   4   1  17       1772.65       1808.87        29.34 o                         
   5   1  17         37.33         28.97         3.23 o                         
   6   1  17        148.06        159.69         7.61 o                         
   7   1  17          0.01         -1.91         2.18 o                         
   8   1  17         29.98         28.07         3.22 o                         
  -9   2  17        196.57        166.51         6.56 o                         
  -8   2  17         20.12         25.00         3.98 o                         
  -7   2  17        648.73        655.69        37.33 o                         
  -6   2  17         54.20         41.67         5.53 o                         
  -5   2  17         81.07         84.40         6.32 o                         
  -4   2  17        479.91        420.55        18.37 o                         
  -3   2  17         65.28         76.37         6.19 o                         
  -2   2  17        525.79        567.42        18.06 o                         
  -1   2  17        741.27        738.71        34.61 o                         
   0   2  17       1774.55       1814.78        69.77 o                         
   1   2  17         52.77         65.78        10.50 o                         
   2   2  17        133.00        150.73         9.77 o                         
   3   2  17          0.07         -0.99         1.96 o                         
   4   2  17        124.85        116.49         6.07 o                         
   5   2  17          5.88          6.98         2.71 o                         
   6   2  17        148.86        139.87         6.92 o                         
   7   2  17        455.83        470.31        13.81 o                         
   8   2  17         26.65         24.52         3.88 o                         
  -8   3  17        572.61        518.33        28.70 o                         
  -7   3  17         39.83         30.04         4.74 o                         
  -6   3  17         31.38         21.43         4.29 o                         
  -5   3  17         14.09          7.47         3.22 o                         
  -4   3  17        208.39        180.89         8.72 o                         
  -3   3  17         50.61         45.56         5.56 o                         
  -2   3  17          0.39         -0.93         2.21 o                         
  -1   3  17          1.69          4.88         4.39 o                         
   0   3  17        438.89        409.11        26.45 o                         
   1   3  17        281.63        293.34        15.92 o                         
   2   3  17        172.16        180.26         7.13 o                         
   3   3  17        178.22        174.17         7.24 o                         
   4   3  17        321.30        303.82        11.29 o                         
   5   3  17       1011.92        982.95        25.98 o                         
   6   3  17        500.19        512.69        20.02 o                         
   7   3  17        268.99        330.44        14.39 o                         
   8   3  17         86.16         88.49        10.16 o                         
  -8   4  17        212.87        230.34        23.99 o                         
  -7   4  17         55.92         49.09         4.76 o                         
  -6   4  17        506.85        531.42        14.81 o                         
  -5   4  17         16.71         17.45         5.20 o                         
  -4   4  17          0.61         -0.20         2.60 o                         
  -3   4  17        115.95        104.67         6.06 o                         
  -2   4  17         13.58         13.36         2.56 o                         
  -1   4  17        340.90        367.47        12.25 o                         
   0   4  17        155.25        157.44         8.04 o                         
   1   4  17         89.49         83.97         5.42 o                         
   2   4  17       1030.79       1088.02        20.71 o                         
   3   4  17        775.53        818.36        18.34 o                         
   4   4  17        651.17        696.58        18.09 o                         
   5   4  17         88.58         60.36         5.48 o                         
   6   4  17         42.76         33.14         5.75 o                         
   7   4  17         23.95         27.47         4.95 o                         
   8   4  17         70.53         82.97         5.79 o                         
  -8   5  17          1.64          1.77         1.98 o                         
  -7   5  17        210.77        219.86        21.30 o                         
  -6   5  17         71.80         71.65         6.89 o                         
  -5   5  17          5.10          3.78         3.10 o                         
  -4   5  17        150.61        141.50         7.93 o                         
  -3   5  17         73.63         84.18         6.16 o                         
  -2   5  17          4.70         -0.95         2.88 o                         
  -1   5  17         89.48         72.44         5.05 o                         
   0   5  17          3.55          5.58         2.47 o                         
   1   5  17        516.48        529.84        13.92 o                         
   2   5  17          2.04          4.38         3.24 o                         
   3   5  17          0.28         -1.46         2.60 o                         
   4   5  17          2.59          3.93         2.97 o                         
   5   5  17         15.90         14.33         3.41 o                         
   6   5  17         30.79         26.98         4.22 o                         
   7   5  17          0.07          1.36         2.96 o                         
   8   5  17         12.16          8.61         2.34 o                         
  -8   6  17        124.86        105.66         7.84 o                         
  -7   6  17          7.32          0.98         5.18 o                         
  -6   6  17         77.51         89.82         9.22 o                         
  -5   6  17         64.96         64.94         8.57 o                         
  -4   6  17        216.85        203.33        11.19 o                         
  -3   6  17         25.54         22.86         4.57 o                         
  -2   6  17        168.39        177.51        10.06 o                         
  -1   6  17         37.03         42.60         4.11 o                         
   0   6  17         24.83         29.59         4.24 o                         
   1   6  17       1715.20       1624.66        26.35 o                         
   2   6  17        790.47        763.78        18.07 o                         
   3   6  17         66.75         32.83         4.17 o                         
   4   6  17        279.46        281.41        10.91 o                         
   5   6  17        476.97        504.47        16.25 o                         
   6   6  17        178.60        166.20         8.63 o                         
   7   6  17         32.88         25.57         2.98 o                         
  -7   7  17         21.27         22.90         5.48 o                         
  -6   7  17         81.35         82.09         9.03 o                         
  -5   7  17          5.79          4.01         4.34 o                         
  -4   7  17          0.02          0.41         3.40 o                         
  -3   7  17         10.47          6.17         3.41 o                         
  -2   7  17        801.44        831.51        22.33 o                         
  -1   7  17          3.66          0.95         3.02 o                         
   0   7  17        412.60        394.93        14.47 o                         
   1   7  17        709.09        679.02        18.20 o                         
   2   7  17         72.56         66.90         5.45 o                         
   3   7  17        104.87        102.90         6.49 o                         
   4   7  17        125.85        145.68         8.70 o                         
   5   7  17        227.51        242.52        10.48 o                         
   6   7  17        190.87        170.95        12.57 o                         
   7   7  17        107.10         99.29         4.84 o                         
  -7   8  17         12.92          9.54         3.33 o                         
  -6   8  17          0.02         -3.81         3.81 o                         
  -5   8  17          3.05          4.95         3.65 o                         
  -4   8  17         27.90         26.20         4.48 o                         
  -3   8  17        132.65        142.88         9.09 o                         
  -2   8  17        285.80        284.74        12.69 o                         
  -1   8  17        539.57        521.82        16.99 o                         
   0   8  17        686.49        698.77        19.59 o                         
   1   8  17        184.86        184.84        10.18 o                         
   2   8  17         16.57         12.35         3.64 o                         
   3   8  17         99.01        105.18         9.63 o                         
   4   8  17          0.26          1.74         2.59 o                         
   5   8  17         89.98         88.80         5.93 o                         
   6   8  17         93.73         72.24         4.70 o                         
  -6   9  17          0.64          2.54         2.91 o                         
  -5   9  17        116.63        127.19        11.75 o                         
  -4   9  17        586.37        644.93        16.75 o                         
  -3   9  17        159.50        187.44         9.37 o                         
  -2   9  17         36.20         28.90         4.48 o                         
  -1   9  17         75.90         60.16         7.12 o                         
   0   9  17        122.27        111.90         6.62 o                         
   1   9  17         65.47         63.11         6.21 o                         
   2   9  17          0.33          1.12         2.68 o                         
   3   9  17          7.88          5.17         2.65 o                         
   4   9  17          0.32          1.85         3.15 o                         
   5   9  17          3.89          0.90         2.83 o                         
   6   9  17         71.86         70.26         4.85 o                         
  -5  10  17        209.57        225.60        13.09 o                         
  -4  10  17         34.80         32.54         4.70 o                         
  -3  10  17         20.43         25.17         3.65 o                         
  -2  10  17        321.88        325.68        11.72 o                         
  -1  10  17          6.34          0.34         2.64 o                         
   0  10  17         51.54         49.48         5.09 o                         
   1  10  17        114.41        126.69         7.65 o                         
   2  10  17          1.03         -1.42         2.33 o                         
   3  10  17         14.95         13.56         2.71 o                         
   4  10  17         66.01         73.01         6.28 o                         
   5  10  17        105.08        117.58         6.46 o                         
  -4  11  17         81.41        100.00         8.40 o                         
  -3  11  17         20.73         23.40         5.51 o                         
  -2  11  17         20.53         21.76         2.68 o                         
  -1  11  17          1.71          2.63         2.43 o                         
   0  11  17          6.93          5.92         2.53 o                         
   1  11  17          9.75         13.28         3.27 o                         
   2  11  17         53.04         47.08         4.12 o                         
   3  11  17        468.08        510.79        23.12 o                         
   4  11  17         37.42         50.24         7.25 o                         
  -3  12  17          0.04         -0.66         2.02 o                         
  -2  12  17         24.75         35.85         3.81 o                         
  -1  12  17          3.61          2.70         2.06 o                         
   0  12  17         35.61         26.46         3.45 o                         
   1  12  17        118.17        135.31         5.45 o                         
   2  12  17          0.01          3.59         1.64 o                         
  -8   0  18          3.52          2.69         4.09 o                         
  -7   0  18        140.19        137.92        13.47 o                         
  -6   0  18        965.06       1022.19        29.77 o                         
  -5   0  18        741.05        685.54        24.25 o                         
  -4   0  18        109.92         76.99         9.33 o                         
  -3   0  18          4.08         16.24         5.69 o                         
  -2   0  18          9.07         12.27         4.48 o                         
  -1   0  18        631.60        610.87        20.03 o                         
   0   0  18         90.60         74.30        14.69 o                         
   1   0  18        325.03        334.81        13.59 o                         
   2   0  18       5107.67       5151.95       107.53 o                         
   3   0  18       2776.87       2968.16        58.52 o                         
   4   0  18       4215.42       4288.35        71.49 o                         
   5   0  18        751.66        720.21        19.89 o                         
   6   0  18        742.18        821.56        24.27 o                         
   7   0  18          0.58          0.07         2.32 o                         
   8   0  18         63.89         55.97         6.59 o                         
  -8   1  18         61.73         58.03         5.18 o                         
  -7   1  18          9.89         13.26         6.17 o                         
  -6   1  18         89.57         82.29         7.02 o                         
  -5   1  18         46.63         43.49         4.76 o                         
  -4   1  18        208.35        189.83        10.55 o                         
  -3   1  18        294.08        288.26        14.39 o                         
  -2   1  18         38.11         33.27         4.55 o                         
  -1   1  18         15.39          8.10         3.51 o                         
   0   1  18          1.75          3.07         4.79 o                         
   1   1  18        304.97        290.52        10.15 o                         
   2   1  18        875.20        861.07        17.17 o                         
   3   1  18        197.42        207.86         8.55 o                         
   4   1  18        159.65        160.59         7.18 o                         
   5   1  18        130.61        114.60         6.31 o                         
   6   1  18        108.38        120.58         6.34 o                         
   7   1  18         41.37         36.64         3.36 o                         
   8   1  18        221.91        214.64        12.60 o                         
  -8   2  18        269.41        268.77         8.53 o                         
  -7   2  18        127.80        120.83        11.82 o                         
  -6   2  18        196.21        196.09        10.02 o                         
  -5   2  18         88.60         63.80         6.08 o                         
  -4   2  18         49.44         42.46         5.70 o                         
  -3   2  18        529.67        545.22        19.86 o                         
  -2   2  18        131.76        123.17         6.40 o                         
  -1   2  18        179.82        169.66         6.75 o                         
   0   2  18         35.42         26.06         3.26 o                         
   1   2  18          1.40         -4.19         5.12 o                         
   2   2  18         47.50         53.83         4.60 o                         
   3   2  18         22.25         21.28         3.52 o                         
   4   2  18         48.67         52.74         4.43 o                         
   5   2  18         21.77         20.36         3.32 o                         
   6   2  18        165.49        165.35         8.69 o                         
   7   2  18         21.57         19.79         5.28 o                         
   8   2  18         45.73         46.73         4.58 o                         
  -8   3  18         65.73         52.19         5.21 o                         
  -7   3  18          0.04          0.33         2.22 o                         
  -6   3  18         80.10         75.15         6.35 o                         
  -5   3  18         86.05         86.16         6.77 o                         
  -4   3  18          5.68          4.56         3.21 o                         
  -3   3  18       1720.00       1593.84        44.96 o                         
  -2   3  18         53.29         51.56         3.96 o                         
  -1   3  18        262.83        273.72         9.32 o                         
   0   3  18         90.86         80.27         5.08 o                         
   1   3  18         36.23         31.80         3.31 o                         
   2   3  18          4.96          4.83         3.90 o                         
   3   3  18        337.91        339.66        10.21 o                         
   4   3  18         14.01         10.03         3.26 o                         
   5   3  18        291.04        289.84        13.14 o                         
   6   3  18        128.33        119.50         9.43 o                         
   7   3  18          2.11          1.32         4.21 o                         
   8   3  18         24.01         18.77         3.07 o                         
  -8   4  18         30.73         17.76         2.77 o                         
  -7   4  18          1.50          4.56         2.31 o                         
  -6   4  18         27.15         17.31         2.98 o                         
  -5   4  18          0.47          2.91         2.83 o                         
  -4   4  18          3.58          1.94         2.56 o                         
  -3   4  18        820.89        809.97        21.41 o                         
  -2   4  18        508.71        497.97        16.04 o                         
  -1   4  18       1328.95       1289.90        25.12 o                         
   0   4  18         55.91         37.68         9.55 o                         
   1   4  18        409.16        397.30        10.74 o                         
   2   4  18        104.14         92.94         6.05 o                         
   3   4  18        447.88        382.49        12.70 o                         
   4   4  18        392.63        403.01        13.15 o                         
   5   4  18        477.60        510.84        16.08 o                         
   6   4  18          3.42         -1.39         4.19 o                         
   7   4  18        408.72        414.01        15.10 o                         
   8   4  18         28.42         36.58         3.79 o                         
  -8   5  18          1.63          6.37         3.26 o                         
  -7   5  18         32.29         33.05         6.12 o                         
  -6   5  18          2.55          5.83         2.63 o                         
  -5   5  18          6.60          2.62         3.79 o                         
  -4   5  18        108.38         97.36         6.73 o                         
  -3   5  18         77.81         71.12         5.68 o                         
  -2   5  18        259.38        275.81        10.45 o                         
  -1   5  18         78.51         81.01         5.48 o                         
   0   5  18       1745.00       1700.30        30.21 o                         
   1   5  18       2613.56       2691.44        35.53 o                         
   2   5  18       5102.35       5038.84        56.46 o                         
   3   5  18       1805.74       1726.59        29.09 o                         
   4   5  18         57.47         34.65         4.31 o                         
   5   5  18        376.32        336.47        11.76 o                         
   6   5  18         12.70         12.85         3.02 o                         
   7   5  18          6.77          9.72         3.10 o                         
   8   5  18         20.27         19.52         2.87 o                         
  -7   6  18         11.56         15.01         5.29 o                         
  -6   6  18         29.26         33.26         5.56 o                         
  -5   6  18        251.46        269.13        15.01 o                         
  -4   6  18          0.29          6.90         3.88 o                         
  -3   6  18        161.28        159.04         9.82 o                         
  -2   6  18         12.28         14.39         3.81 o                         
  -1   6  18        789.91        765.79        17.63 o                         
   0   6  18        677.65        707.69        19.54 o                         
   1   6  18        110.42        101.78         6.48 o                         
   2   6  18         37.01         40.59         4.50 o                         
   3   6  18        756.52        721.17        17.56 o                         
   4   6  18        945.48        920.95        22.43 o                         
   5   6  18        125.55        161.92         9.90 o                         
   6   6  18         18.63          9.93         2.60 o                         
   7   6  18         79.33         79.14         6.65 o                         
  -7   7  18         85.52         83.55         7.89 o                         
  -6   7  18         90.10         86.35         7.33 o                         
  -5   7  18         54.76         47.30         6.61 o                         
  -4   7  18        153.56        146.63         9.21 o                         
  -3   7  18         28.60         21.00         4.13 o                         
  -2   7  18        422.86        411.48        15.26 o                         
  -1   7  18       1615.71       1604.38        36.43 o                         
   0   7  18        323.40        340.93        13.27 o                         
   1   7  18         10.87          3.83         2.42 o                         
   2   7  18         68.76         54.99         6.01 o                         
   3   7  18        294.72        246.93         9.82 o                         
   4   7  18        423.69        408.91        14.17 o                         
   5   7  18         11.20          9.23         2.84 o                         
   6   7  18        176.99        170.46         7.41 o                         
   7   7  18          3.20          3.45         1.75 o                         
  -6   8  18        121.76        130.39        10.81 o                         
  -5   8  18          0.60         -1.83         3.23 o                         
  -4   8  18        357.00        355.90        12.99 o                         
  -3   8  18         13.93          4.61         3.03 o                         
  -2   8  18       1027.54       1016.68        23.87 o                         
  -1   8  18         68.59         88.05         6.96 o                         
   0   8  18        286.52        268.14        10.28 o                         
   1   8  18          0.66         -0.25         3.29 o                         
   2   8  18         34.26         31.88         4.49 o                         
   3   8  18          2.22          0.44         4.33 o                         
   4   8  18         12.77         10.35         2.89 o                         
   5   8  18          7.23          7.14         2.38 o                         
   6   8  18         85.70        101.28         7.29 o                         
  -6   9  18         31.16         24.77         4.18 o                         
  -5   9  18          1.27          5.02         4.00 o                         
  -4   9  18          7.23         11.64         3.06 o                         
  -3   9  18         21.67         17.85         3.65 o                         
  -2   9  18        475.90        453.59        14.51 o                         
  -1   9  18          6.87          7.05         2.97 o                         
   0   9  18        133.73        143.52         7.30 o                         
   1   9  18         29.30         22.45         3.88 o                         
   2   9  18         18.04         14.01         3.20 o                         
   3   9  18          2.29          2.90         3.51 o                         
   4   9  18         96.21        115.05         8.44 o                         
   5   9  18         90.82        100.12         6.77 o                         
  -5  10  18         72.27         67.85         6.66 o                         
  -4  10  18        325.39        367.26        15.32 o                         
  -3  10  18        368.58        387.30        13.84 o                         
  -2  10  18          8.19          7.64         2.53 o                         
  -1  10  18        259.23        258.78         8.90 o                         
   0  10  18         97.27        106.52         7.42 o                         
   1  10  18          7.54          4.22         2.70 o                         
   2  10  18          8.80          6.14         2.53 o                         
   3  10  18         16.97         21.72         3.94 o                         
   4  10  18         92.91        114.63         7.09 o                         
   5  10  18          1.56          2.66         1.84 o                         
  -4  11  18         12.39         12.76         2.25 o                         
  -3  11  18        165.23        171.52         6.60 o                         
  -2  11  18         89.26         81.35         4.19 o                         
  -1  11  18         18.59         21.13         3.05 o                         
   0  11  18         45.65         52.65         4.51 o                         
   1  11  18         18.31         19.08         2.67 o                         
   2  11  18         81.08         84.45         4.81 o                         
   3  11  18         53.66         64.65         4.97 o                         
  -2  12  18         95.20         91.54        14.06 o                         
  -1  12  18          1.00          1.90         2.42 o                         
   0  12  18         27.29         30.30         3.32 o                         
   1  12  18         20.87         15.02         2.38 o                         
  -8   1  19         17.50         21.05         2.35 o                         
  -7   1  19         59.92         61.28         6.19 o                         
  -6   1  19         32.93         29.20         4.51 o                         
  -5   1  19          2.39          2.16         2.97 o                         
  -4   1  19         51.55         46.44         5.73 o                         
  -3   1  19         14.81         11.54         2.94 o                         
  -2   1  19        466.37        448.47        14.00 o                         
  -1   1  19        134.75        141.22         6.25 o                         
   0   1  19        614.62        547.94        13.13 o                         
   1   1  19          1.38         -0.09         2.20 o                         
   2   1  19        408.65        416.67        12.00 o                         
   3   1  19          0.52          2.90         2.41 o                         
   4   1  19        858.20        863.34        17.21 o                         
   5   1  19         55.77         48.55         4.14 o                         
   6   1  19        174.15        185.20         8.89 o                         
   7   1  19          0.17          2.57         2.10 o                         
   8   1  19         12.52          7.99         2.51 o                         
  -8   2  19        280.33        230.15         8.59 o                         
  -7   2  19         29.70         29.88         3.75 o                         
  -6   2  19          0.81          2.57         5.88 o                         
  -5   2  19        184.07        172.22         9.27 o                         
  -4   2  19        289.45        296.16        12.80 o                         
  -3   2  19        302.03        256.26        11.99 o                         
  -2   2  19         27.77         34.11         4.74 o                         
  -1   2  19         13.84         26.75        15.03 o                         
   0   2  19          2.82          3.10         3.37 o                         
   1   2  19        195.11        195.12         7.36 o                         
   2   2  19         43.63         34.09         3.80 o                         
   3   2  19          0.06         -1.80         2.29 o                         
   4   2  19         10.27          5.89         2.15 o                         
   5   2  19         60.17         66.73         5.54 o                         
   6   2  19        480.79        493.41        17.86 o                         
   7   2  19         20.23         19.05         3.74 o                         
   8   2  19         23.04         19.35         2.63 o                         
  -8   3  19        101.31         64.67         4.03 o                         
  -7   3  19        314.91        313.31        12.15 o                         
  -6   3  19         11.43          9.98         2.50 o                         
  -5   3  19        162.34        157.84         9.33 o                         
  -4   3  19        428.86        395.82        16.97 o                         
  -3   3  19        433.20        379.81        12.29 o                         
  -2   3  19        260.11        267.78         9.49 o                         
  -1   3  19       2921.89       2873.63        41.40 o                         
   0   3  19        113.05         77.40         6.10 o                         
   1   3  19        363.23        329.54         9.81 o                         
   2   3  19        144.45        111.65         5.83 o                         
   3   3  19          8.69          5.10         2.09 o                         
   4   3  19         77.94         79.42         5.88 o                         
   5   3  19         50.07         37.72         5.30 o                         
   6   3  19        128.27        124.73         9.40 o                         
   7   3  19          0.12         -0.68         2.51 o                         
   8   3  19         12.98         10.83         2.15 o                         
  -8   4  19         41.13         45.08         5.81 o                         
  -7   4  19         64.11         48.37         4.31 o                         
  -6   4  19        109.61        108.60         7.28 o                         
  -5   4  19        177.33        192.34        12.29 o                         
  -4   4  19         83.37         84.50         9.00 o                         
  -3   4  19        406.93        377.72        13.44 o                         
  -2   4  19        696.78        664.87        14.25 o                         
  -1   4  19        912.16        906.12        21.50 o                         
   0   4  19       1274.53       1273.33        21.80 o                         
   1   4  19        227.15        223.64         8.21 o                         
   2   4  19         53.34         63.48         4.67 o                         
   3   4  19          2.42          5.04         2.74 o                         
   4   4  19        351.32        379.66        12.69 o                         
   5   4  19         53.72         52.01         4.93 o                         
   6   4  19          0.97          2.29         3.73 o                         
   7   4  19         50.13         43.25         5.06 o                         
   8   4  19        168.64        161.48         6.37 o                         
  -7   5  19          1.65          4.06         4.01 o                         
  -6   5  19         11.31          4.54         2.38 o                         
  -5   5  19        377.83        399.18        13.96 o                         
  -4   5  19        236.01        213.21         8.01 o                         
  -3   5  19         31.69         24.20         3.77 o                         
  -2   5  19        325.69        317.54        11.32 o                         
  -1   5  19         52.96         62.23         5.85 o                         
   0   5  19        160.14        161.46         8.19 o                         
   1   5  19         97.58         88.39         6.03 o                         
   2   5  19        325.50        296.02        11.25 o                         
   3   5  19         88.78         68.66         5.67 o                         
   4   5  19         52.13         39.30         4.52 o                         
   5   5  19        236.82        194.34         9.66 o                         
   6   5  19          0.50         -2.58         2.58 o                         
   7   5  19         26.81         24.20         5.73 o                         
  -7   6  19         42.00         37.97         5.92 o                         
  -6   6  19        743.31        787.52        29.06 o                         
  -5   6  19         76.53         78.65         8.33 o                         
  -4   6  19        487.00        512.25        21.76 o                         
  -3   6  19        618.21        629.19        15.73 o                         
  -2   6  19         82.18         78.52         5.77 o                         
  -1   6  19          5.02          2.83         2.96 o                         
   0   6  19         87.61        113.47         6.67 o                         
   1   6  19        446.79        421.32        13.05 o                         
   2   6  19        339.85        341.78        11.83 o                         
   3   6  19        446.10        398.23        12.72 o                         
   4   6  19         12.89          7.99         2.81 o                         
   5   6  19          0.48         -2.26         2.60 o                         
   6   6  19         40.36         33.49         3.68 o                         
   7   6  19          0.95          0.79         1.97 o                         
  -7   7  19         30.36         28.51         4.57 o                         
  -6   7  19        232.19        218.39        16.88 o                         
  -5   7  19         21.32         13.26         3.94 o                         
  -4   7  19        537.11        556.35        25.02 o                         
  -3   7  19        607.72        634.74        26.23 o                         
  -2   7  19        144.69        146.22         8.97 o                         
  -1   7  19        114.95        125.56         8.31 o                         
   0   7  19         32.84         31.88         4.00 o                         
   1   7  19         34.49         31.82         3.99 o                         
   2   7  19         23.44         20.12         4.08 o                         
   3   7  19        174.65        151.03         7.51 o                         
   4   7  19         15.13         13.28         3.41 o                         
   5   7  19         13.67         19.59         3.25 o                         
   6   7  19         26.24         29.92         3.09 o                         
  -6   8  19         82.38         82.59         7.94 o                         
  -5   8  19          5.75          8.87         3.33 o                         
  -4   8  19        152.52        168.48        10.86 o                         
  -3   8  19        500.02        558.66        16.30 o                         
  -2   8  19         22.78         20.38         3.97 o                         
  -1   8  19          2.43          2.15         2.66 o                         
   0   8  19         33.98         28.68         3.59 o                         
   1   8  19          9.66          7.77         3.05 o                         
   2   8  19         50.47         45.99         6.71 o                         
   3   8  19        105.41        118.76         9.54 o                         
   4   8  19        116.22        121.16        11.10 o                         
   5   8  19         15.73         16.81         2.59 o                         
   6   8  19         17.16         13.70         2.52 o                         
  -5   9  19          5.57          1.70         2.91 o                         
  -4   9  19         92.87         87.34         7.58 o                         
  -3   9  19        124.22        124.89         7.19 o                         
  -2   9  19         38.27         32.07         4.09 o                         
  -1   9  19         45.41         49.44         4.29 o                         
   0   9  19         45.92         36.08         3.81 o                         
   1   9  19         28.13         22.15         3.81 o                         
   2   9  19          3.38          0.92         2.31 o                         
   3   9  19        133.90        144.57         9.53 o                         
   4   9  19          7.41         10.08         3.41 o                         
   5   9  19          4.52         11.06         2.61 o                         
  -4  10  19         84.23         80.11         7.79 o                         
  -3  10  19        136.73        135.86         6.64 o                         
  -2  10  19        339.18        336.54         9.34 o                         
  -1  10  19        147.60        137.70         6.22 o                         
   0  10  19          0.01          3.39         2.38 o                         
   1  10  19          5.28          5.50         2.24 o                         
   2  10  19          7.68          7.11         2.08 o                         
   3  10  19         10.51         11.57         3.05 o                         
   4  10  19          5.40         13.25         2.70 o                         
  -3  11  19        258.99        264.40        22.50 o                         
  -2  11  19         59.63         71.94        11.41 o                         
  -1  11  19        164.55        163.77         6.62 o                         
   0  11  19        103.44        115.84         5.72 o                         
   1  11  19         56.79         68.40         4.32 o                         
   2  11  19          2.60          6.59         2.20 o                         
   3  11  19          2.19          5.99         1.82 o                         
  -8   0  20        265.00        239.65        16.36 o                         
  -7   0  20        286.15        271.22        20.59 o                         
  -6   0  20        681.80        644.21        27.66 o                         
  -5   0  20        576.44        550.73        20.61 o                         
  -4   0  20         38.86         34.10         9.64 o                         
  -3   0  20        516.77        461.04        32.03 o                         
  -2   0  20       1094.72        997.19        50.88 o                         
  -1   0  20          4.22         44.50        12.37 o                         
   0   0  20          0.21         -1.80         2.53 o                         
   1   0  20       1283.02       1308.68        29.83 o                         
   2   0  20       1301.31       1398.53        33.38 o                         
   3   0  20        187.72        189.61        12.71 o                         
   4   0  20          0.01         -2.64         4.32 o                         
   5   0  20        707.14        717.90        61.18 o                         
   6   0  20        132.63        131.91         8.68 o                         
   7   0  20          0.74         -2.32         3.28 o                         
  -8   1  20          7.70          5.69         1.55 o                         
  -7   1  20         43.32         37.84         3.63 o                         
  -6   1  20        164.72        160.99         7.45 o                         
  -5   1  20        254.12        235.35         9.49 o                         
  -4   1  20        476.43        433.90        28.23 o                         
  -3   1  20        292.73        322.83        11.60 o                         
  -2   1  20         13.21          4.82         7.24 o                         
  -1   1  20       1333.52       1253.69        19.84 o                         
   0   1  20       1316.08       1344.40        19.86 o                         
   1   1  20          1.24          2.00         2.90 o                         
   2   1  20        724.65        691.33        18.32 o                         
   3   1  20       1985.94       2026.26        31.43 o                         
   4   1  20         75.15         86.21         5.50 o                         
   5   1  20         18.60         16.42         2.89 o                         
   6   1  20         44.80         36.83         4.03 o                         
   7   1  20          0.05          3.18         3.40 o                         
  -8   2  20          9.04          4.87         1.56 o                         
  -7   2  20         59.23         53.54         4.15 o                         
  -6   2  20         19.28         12.50         2.72 o                         
  -5   2  20        177.08        154.10         9.37 o                         
  -4   2  20        162.79        140.98         7.61 o                         
  -3   2  20        310.53        333.96        17.73 o                         
  -2   2  20       1758.18       1739.00        29.73 o                         
  -1   2  20         20.27          9.94         2.51 o                         
   0   2  20       1679.78       1606.83        22.99 o                         
   1   2  20         83.11         58.43         4.40 o                         
   2   2  20         55.55         50.08         6.40 o                         
   3   2  20          7.43          2.58         2.28 o                         
   4   2  20         50.56         48.18         4.13 o                         
   5   2  20        284.98        300.83        10.61 o                         
   6   2  20          1.42          1.68         3.01 o                         
   7   2  20         17.61         23.98         3.88 o                         
  -8   3  20         24.44         20.69         7.82 o                         
  -7   3  20        226.62        257.61        10.66 o                         
  -6   3  20         36.80         32.12         4.32 o                         
  -5   3  20         39.57         36.11         5.03 o                         
  -4   3  20         76.47         73.88         6.76 o                         
  -3   3  20        670.76        634.75        18.67 o                         
  -2   3  20       1128.35       1096.09        24.72 o                         
  -1   3  20        694.23        670.58        15.42 o                         
   0   3  20         59.99         48.02         3.99 o                         
   1   3  20        252.48        239.63         9.85 o                         
   2   3  20          5.48          4.29         2.28 o                         
   3   3  20        149.36        148.95         6.91 o                         
   4   3  20        182.72        160.11         8.02 o                         
   5   3  20         37.37         38.31         5.16 o                         
   6   3  20        436.51        476.59        17.83 o                         
   7   3  20         75.48         70.65         5.65 o                         
  -7   4  20         75.73         69.02         7.50 o                         
  -6   4  20        284.70        303.76        11.20 o                         
  -5   4  20         93.52         95.04         6.07 o                         
  -4   4  20         92.67         84.96         5.96 o                         
  -3   4  20        499.59        533.83        12.92 o                         
  -2   4  20         16.49         20.37         3.11 o                         
  -1   4  20        118.87        125.83         8.51 o                         
   0   4  20         34.92         18.16         3.20 o                         
   1   4  20         65.38         51.28         4.34 o                         
   2   4  20         10.16          6.95         2.48 o                         
   3   4  20        340.31        338.53        11.79 o                         
   4   4  20         20.12         16.88         3.15 o                         
   5   4  20         51.27         47.97         4.52 o                         
   6   4  20         13.12         12.13         7.96 o                         
   7   4  20          1.65          3.39         4.63 o                         
  -7   5  20         21.39         26.71         5.57 o                         
  -6   5  20          0.94         -0.68         2.46 o                         
  -5   5  20         51.59         55.16         4.44 o                         
  -4   5  20         50.82         49.93         4.42 o                         
  -3   5  20        221.17        206.12         9.11 o                         
  -2   5  20         64.78         66.85         5.40 o                         
  -1   5  20         55.64         47.77         5.43 o                         
   0   5  20        134.45        131.49         7.41 o                         
   1   5  20        125.62        146.47         7.88 o                         
   2   5  20        285.69        259.98        10.33 o                         
   3   5  20        236.50        213.98         9.31 o                         
   4   5  20         69.24         75.97         5.69 o                         
   5   5  20         22.04         16.75         3.53 o                         
   6   5  20          4.03          4.31         3.02 o                         
   7   5  20          1.53         -2.07         5.51 o                         
  -7   6  20        196.35        185.11        11.00 o                         
  -6   6  20          3.27          2.44         4.37 o                         
  -5   6  20          0.33         -1.93         3.52 o                         
  -4   6  20          0.83          5.49         5.07 o                         
  -3   6  20         20.62         18.06         3.30 o                         
  -2   6  20          8.73          1.06         4.04 o                         
  -1   6  20         39.00         34.31         4.97 o                         
   0   6  20          5.25          3.57         2.71 o                         
   1   6  20        331.60        342.69        11.61 o                         
   2   6  20        116.19        116.50         7.03 o                         
   3   6  20         34.42         56.65         5.19 o                         
   4   6  20         28.15         24.38         3.52 o                         
   5   6  20          8.90          4.26         2.41 o                         
   6   6  20          8.40          4.24         2.36 o                         
   7   6  20         67.33         52.06         5.19 o                         
  -6   7  20         20.63         16.74         3.28 o                         
  -5   7  20         14.15         17.78         4.36 o                         
  -4   7  20        160.90        158.49         8.55 o                         
  -3   7  20         22.46         30.57         5.25 o                         
  -2   7  20        420.56        456.76        15.17 o                         
  -1   7  20         66.43         71.30         6.23 o                         
   0   7  20          2.65          0.57         2.43 o                         
   1   7  20          7.03          2.37         4.86 o                         
   2   7  20        147.17        149.20         8.76 o                         
   3   7  20        575.26        623.37        15.94 o                         
   4   7  20        173.64        189.09         8.77 o                         
   5   7  20         83.55         82.78         5.35 o                         
   6   7  20         20.23         18.74         3.15 o                         
  -6   8  20         56.72         44.79         5.12 o                         
  -5   8  20         27.93         25.25         4.09 o                         
  -4   8  20         21.89         13.76         3.87 o                         
  -3   8  20        130.81        135.72         7.82 o                         
  -2   8  20        348.67        353.08        12.62 o                         
  -1   8  20        256.43        249.18         9.20 o                         
   0   8  20        260.53        272.04        11.37 o                         
   1   8  20        333.13        346.33        12.62 o                         
   2   8  20         35.69         46.47         6.00 o                         
   3   8  20          5.29          3.46         3.38 o                         
   4   8  20        227.46        255.83        21.66 o                         
   5   8  20        103.23         98.52         7.90 o                         
  -5   9  20         66.86         50.47         5.81 o                         
  -4   9  20        481.20        461.47        17.02 o                         
  -3   9  20        434.35        429.27        12.31 o                         
  -2   9  20        186.51        197.10         7.55 o                         
  -1   9  20         99.18         94.29         5.43 o                         
   0   9  20         26.61         19.98         3.05 o                         
   1   9  20         59.05         74.07         5.55 o                         
   2   9  20          8.05          9.66         7.12 o                         
   3   9  20        222.59        256.46        24.95 o                         
   4   9  20        271.96        300.50        11.59 o                         
   5   9  20          1.88          1.52         1.65 o                         
  -4  10  20         76.01         78.67         4.72 o                         
  -3  10  20         55.56         50.73         3.23 o                         
  -2  10  20         22.95         26.31         2.77 o                         
  -1  10  20          0.04         -1.52         2.11 o                         
   0  10  20          0.70         -0.31         2.16 o                         
   1  10  20          0.01         -1.03         2.03 o                         
   2  10  20         21.96         14.87         5.04 o                         
   3  10  20          2.93          4.04         2.19 o                         
   4  10  20         19.40         22.22         2.76 o                         
  -2  11  20         14.45         14.71         2.48 o                         
  -1  11  20         47.52         50.60         3.35 o                         
   0  11  20        194.75        192.05         9.06 o                         
   1  11  20         46.81         59.72         7.76 o                         
   2  11  20         28.53         36.37         3.52 o                         
  -8   1  21         33.06         23.11         2.39 o                         
  -7   1  21        228.08        236.53         8.18 o                         
  -6   1  21        109.67        108.12         7.18 o                         
  -5   1  21        137.37        129.67         7.28 o                         
  -4   1  21         12.09         11.99         3.36 o                         
  -3   1  21         22.47         23.83         3.83 o                         
  -2   1  21          1.51          0.06         3.67 o                         
  -1   1  21         98.19         80.99         5.45 o                         
   0   1  21        423.41        438.46        15.45 o                         
   1   1  21        581.69        617.18        16.01 o                         
   2   1  21        354.86        398.18        12.89 o                         
   3   1  21        940.00        953.94        20.63 o                         
   4   1  21        783.45        801.52        18.53 o                         
   5   1  21        137.43        148.78         6.96 o                         
   6   1  21        114.81        116.17         6.46 o                         
   7   1  21        141.74        127.52         9.90 o                         
  -8   2  21          0.00          4.43         2.79 o                         
  -7   2  21          0.10          1.47         2.12 o                         
  -6   2  21          4.30          6.79         2.32 o                         
  -5   2  21         23.77         18.77         3.15 o                         
  -4   2  21          9.45          4.72         2.76 o                         
  -3   2  21        692.61        645.82        23.38 o                         
  -2   2  21        230.39        224.80        10.98 o                         
  -1   2  21         81.06         85.96         6.15 o                         
   0   2  21        649.23        602.28        14.92 o                         
   1   2  21          2.53          0.82         2.42 o                         
   2   2  21        632.03        672.43        16.86 o                         
   3   2  21         35.73         30.24         3.98 o                         
   4   2  21        155.56        136.44         6.44 o                         
   5   2  21         60.67         54.64         4.49 o                         
   6   2  21          4.45          6.32         5.53 o                         
   7   2  21          3.07          7.88         4.04 o                         
  -7   3  21         22.80         19.21         3.34 o                         
  -6   3  21         44.84         43.80         3.99 o                         
  -5   3  21          0.04          1.03         3.01 o                         
  -4   3  21          0.32         -2.33         2.46 o                         
  -3   3  21         11.06          8.70         2.77 o                         
  -2   3  21       1177.29       1174.51        25.67 o                         
  -1   3  21        141.33        118.02         7.00 o                         
   0   3  21        128.95        107.16         8.21 o                         
   1   3  21        219.57        214.41         8.21 o                         
   2   3  21         67.46         67.04         4.84 o                         
   3   3  21          5.49          5.53         3.62 o                         
   4   3  21          4.16          4.78         2.43 o                         
   5   3  21         44.50         63.43         6.15 o                         
   6   3  21        154.95        173.99        12.72 o                         
   7   3  21         73.20         73.70         5.22 o                         
  -7   4  21          2.63          0.20         1.74 o                         
  -6   4  21         38.78         35.49         3.33 o                         
  -5   4  21        152.03        161.75         7.36 o                         
  -4   4  21        250.58        274.27         9.98 o                         
  -3   4  21          6.73          8.26         2.62 o                         
  -2   4  21          8.32          6.67         4.05 o                         
  -1   4  21          7.09         12.71         3.71 o                         
   0   4  21        574.47        573.66        15.32 o                         
   1   4  21         76.71         72.14         5.62 o                         
   2   4  21         15.31         14.53         2.60 o                         
   3   4  21         96.29         98.67         6.31 o                         
   4   4  21         77.17         71.50         5.45 o                         
   5   4  21          1.92          2.41         3.20 o                         
   6   4  21         39.61         35.91         4.57 o                         
   7   4  21          2.59          3.72         1.89 o                         
  -7   5  21        177.28        176.24        10.76 o                         
  -6   5  21         50.24         41.54         5.28 o                         
  -5   5  21        212.07        205.20        11.66 o                         
  -4   5  21        247.05        252.05        10.88 o                         
  -3   5  21         17.43         21.30         3.63 o                         
  -2   5  21         17.26         16.85         3.32 o                         
  -1   5  21        936.67        917.29        24.07 o                         
   0   5  21         37.37         19.27         3.85 o                         
   1   5  21         35.69         22.65         3.58 o                         
   2   5  21        232.30        209.94         9.23 o                         
   3   5  21         36.58         35.01         6.02 o                         
   4   5  21          3.80          2.81         2.25 o                         
   5   5  21         58.68         61.73         4.90 o                         
   6   5  21          2.47         -0.33         4.02 o                         
   7   5  21          9.28          2.84         2.57 o                         
  -6   6  21          0.07          3.79         2.75 o                         
  -5   6  21         13.43         13.36         3.69 o                         
  -4   6  21        139.47        147.31        26.24 o                         
  -3   6  21         17.00         12.61         2.76 o                         
  -2   6  21        152.81        141.29         7.19 o                         
  -1   6  21         84.76         93.02         6.91 o                         
   0   6  21        115.23        118.49         8.07 o                         
   1   6  21        879.34        839.93        18.36 o                         
   2   6  21          1.16          0.50         2.41 o                         
   3   6  21         10.43          8.15         2.73 o                         
   4   6  21        238.50        220.13         9.90 o                         
   5   6  21          2.26          1.05         3.09 o                         
   6   6  21         47.89         48.60         4.69 o                         
  -6   7  21         77.70         69.79         6.90 o                         
  -5   7  21        103.86         99.95         7.50 o                         
  -4   7  21         29.08         27.43         5.02 o                         
  -3   7  21        207.40        237.95        10.35 o                         
  -2   7  21         80.56         83.23         6.33 o                         
  -1   7  21         71.03         69.65         6.01 o                         
   0   7  21        261.19        302.98        10.58 o                         
   1   7  21         47.04         41.28         4.75 o                         
   2   7  21          0.00         -3.08         3.08 o                         
   3   7  21         32.91         33.20         3.56 o                         
   4   7  21          0.46          0.33         2.31 o                         
   5   7  21          2.47          2.05         1.78 o                         
   6   7  21          5.83          1.31         2.11 o                         
  -5   8  21         47.51         42.91         7.75 o                         
  -4   8  21         38.27         39.60         5.84 o                         
  -3   8  21        551.67        581.33        19.73 o                         
  -2   8  21          3.04          7.35         2.43 o                         
  -1   8  21         13.20         13.40         2.98 o                         
   0   8  21        208.32        234.49        10.02 o                         
   1   8  21         67.30         68.03         9.81 o                         
   2   8  21        101.68         98.49         8.23 o                         
   3   8  21         24.91         27.85         4.44 o                         
   4   8  21          0.13         -2.13         2.70 o                         
   5   8  21         27.31         31.37         4.03 o                         
  -4   9  21         59.62         57.95         4.23 o                         
  -3   9  21         89.37         92.80         5.71 o                         
  -2   9  21         16.01         19.54         3.04 o                         
  -1   9  21         13.80          8.05         2.55 o                         
   0   9  21          0.73         -0.32         2.88 o                         
   1   9  21          1.34          0.13         4.83 o                         
   2   9  21        319.03        361.69        14.20 o                         
   3   9  21        143.95        168.24        13.30 o                         
   4   9  21          0.01          1.30         1.90 o                         
  -3  10  21          4.11          3.29         5.98 o                         
  -2  10  21         30.86         25.75         2.83 o                         
  -1  10  21         15.48         25.84         2.98 o                         
   0  10  21         26.78         25.25         2.75 o                         
   1  10  21         88.83        119.07         8.72 o                         
   2  10  21        124.58        151.08         8.77 o                         
   3  10  21        126.72        135.15         6.58 o                         
  -1  11  21          9.91          7.36         2.48 o                         
   0  11  21          0.78          0.77         2.23 o                         
   1  11  21         66.73         80.67         6.67 o                         
  -7   0  22          3.03          4.69         3.33 o                         
  -6   0  22          1.23         -4.74         4.74 o                         
  -5   0  22        129.36        119.44        17.76 o                         
  -4   0  22        518.97        508.60        47.13 o                         
  -3   0  22        221.04        213.81        19.86 o                         
  -2   0  22        243.39        251.21        14.46 o                         
  -1   0  22         93.60         69.58         8.37 o                         
   0   0  22        294.55        321.32        36.95 o                         
   1   0  22        962.46        852.68        27.34 o                         
   2   0  22       3781.12       3711.03        65.33 o                         
   3   0  22        877.06       1042.81        30.64 o                         
   4   0  22          2.08         11.40         5.14 o                         
   5   0  22        777.11        750.32        55.65 o                         
   6   0  22        511.54        490.78        22.46 o                         
  -7   1  22         19.46         25.27         2.98 o                         
  -6   1  22          9.53          6.24         3.56 o                         
  -5   1  22        245.50        287.63        13.81 o                         
  -4   1  22         13.86         13.70         3.36 o                         
  -3   1  22         75.84         75.13         5.92 o                         
  -2   1  22          0.18         -1.12         3.47 o                         
  -1   1  22        226.55        224.03         9.66 o                         
   0   1  22       1452.16       1388.94        25.26 o                         
   1   1  22        645.17        676.93        17.02 o                         
   2   1  22         52.23         57.65         5.35 o                         
   3   1  22        438.24        487.57        14.34 o                         
   4   1  22          2.18         -1.20         3.55 o                         
   5   1  22         45.07         46.97         5.21 o                         
   6   1  22          9.48          4.69         5.41 o                         
   7   1  22        118.69         86.00         7.57 o                         
  -7   2  22          5.00          3.36         2.27 o                         
  -6   2  22         89.96         97.95         5.42 o                         
  -5   2  22        298.00        314.86        12.19 o                         
  -4   2  22        223.43        236.37        11.00 o                         
  -3   2  22        165.99        159.42         9.38 o                         
  -2   2  22         82.34         76.15         6.74 o                         
  -1   2  22          0.05          1.68         3.06 o                         
   0   2  22         83.93        109.29         6.09 o                         
   1   2  22        221.63        205.06         8.29 o                         
   2   2  22        275.17        260.39        10.35 o                         
   3   2  22          5.79          6.67         2.80 o                         
   4   2  22         11.01          6.90         2.29 o                         
   5   2  22          0.14          3.43         2.70 o                         
   6   2  22         42.64         52.63         5.20 o                         
   7   2  22         41.69         36.27         5.15 o                         
  -7   3  22          8.96          5.18         1.53 o                         
  -6   3  22          1.67          1.01         2.32 o                         
  -5   3  22         30.10         33.85         3.64 o                         
  -4   3  22        306.90        301.48        13.43 o                         
  -3   3  22       1230.97       1267.41        26.67 o                         
  -2   3  22          1.09          4.61         2.94 o                         
  -1   3  22        205.49        197.64        10.96 o                         
   0   3  22        238.99        221.76         9.44 o                         
   1   3  22         35.19         28.93         3.66 o                         
   2   3  22        304.57        301.08        11.02 o                         
   3   3  22         11.37         13.33         3.50 o                         
   4   3  22         90.30         87.12         5.57 o                         
   5   3  22        102.68        101.39         8.34 o                         
   6   3  22         43.20         50.72        12.52 o                         
   7   3  22          2.19          4.76         2.69 o                         
  -7   4  22          1.81          3.20         2.90 o                         
  -6   4  22          5.09          1.24         2.97 o                         
  -5   4  22        617.55        637.60        30.43 o                         
  -4   4  22          7.96          7.32         2.36 o                         
  -3   4  22        767.47        767.02        23.12 o                         
  -2   4  22        146.76        144.35         8.38 o                         
  -1   4  22        110.59        101.83         7.78 o                         
   0   4  22        632.72        604.60        24.62 o                         
   1   4  22        117.77        125.01         7.13 o                         
   2   4  22        304.63        293.46         9.49 o                         
   3   4  22         74.55         82.27         5.76 o                         
   4   4  22         62.15         74.19         5.20 o                         
   5   4  22          1.42         -0.60         2.70 o                         
   6   4  22        147.88        130.57         7.44 o                         
   7   4  22         90.85         83.13         6.65 o                         
  -6   5  22          0.99          0.38         3.87 o                         
  -5   5  22         40.55         40.53         4.23 o                         
  -4   5  22         21.03         18.26         3.66 o                         
  -3   5  22        353.08        348.80        12.77 o                         
  -2   5  22        171.55        180.76        10.50 o                         
  -1   5  22         96.53         81.12         6.74 o                         
   0   5  22         93.03        102.49         6.37 o                         
   1   5  22         12.62         10.38         2.54 o                         
   2   5  22        448.61        460.30        13.32 o                         
   3   5  22         18.15         21.12         3.59 o                         
   4   5  22        166.24        144.50         6.88 o                         
   5   5  22        141.27        146.14        13.57 o                         
   6   5  22          1.03          0.28         3.74 o                         
  -6   6  22         76.85         59.64         4.98 o                         
  -5   6  22        100.36         98.53        12.63 o                         
  -4   6  22          4.90          1.65         3.68 o                         
  -3   6  22        546.27        532.38        25.08 o                         
  -2   6  22         39.71         35.01         3.77 o                         
  -1   6  22        139.51        120.81         6.56 o                         
   0   6  22        568.97        601.37        17.63 o                         
   1   6  22         23.35         24.19         3.26 o                         
   2   6  22         43.72         38.10         4.01 o                         
   3   6  22         25.14         11.52         3.45 o                         
   4   6  22         64.99         75.71         4.86 o                         
   5   6  22         37.23         30.47         3.96 o                         
   6   6  22        138.77        122.75        14.81 o                         
  -5   7  22        118.04        117.04         7.52 o                         
  -4   7  22        131.45        119.75         8.29 o                         
  -3   7  22          1.84          5.35         2.73 o                         
  -2   7  22        455.33        512.06        14.85 o                         
  -1   7  22        591.12        638.88        15.13 o                         
   0   7  22          1.62          1.53         2.69 o                         
   1   7  22        330.34        303.69        11.72 o                         
   2   7  22        116.68        123.33         7.39 o                         
   3   7  22        107.18         96.39         5.21 o                         
   4   7  22          0.63          4.13         2.19 o                         
   5   7  22          2.46          6.13         1.65 o                         
  -4   8  22        110.89         90.94         6.27 o                         
  -3   8  22         10.75          6.32         2.27 o                         
  -2   8  22         52.73         52.53         3.87 o                         
  -1   8  22         21.88         16.77         3.22 o                         
   0   8  22         46.69         54.62         4.67 o                         
   1   8  22         15.40          7.57         3.41 o                         
   2   8  22         16.43         16.54         3.74 o                         
   3   8  22         30.75         34.44         5.49 o                         
   4   8  22          8.29          8.13         3.40 o                         
  -3   9  22          4.81          6.21         2.29 o                         
  -2   9  22          0.03         -1.30         2.05 o                         
  -1   9  22        187.93        213.32         8.19 o                         
   0   9  22          1.60         -1.20         2.72 o                         
   1   9  22          7.83          7.95         2.79 o                         
   2   9  22         50.81         60.65         5.54 o                         
   3   9  22          5.03          2.74         2.11 o                         
   4   9  22         70.97         69.26         6.01 o                         
  -2  10  22         20.01         15.94         2.52 o                         
  -1  10  22         50.89         50.86         4.46 o                         
   0  10  22          0.00         -2.36         2.36 o                         
   1  10  22         26.41         32.02         3.82 o                         
   2  10  22        219.73        293.28        23.01 o                         
  -7   1  23        527.69        455.57        25.09 o                         
  -6   1  23         89.06         89.51         5.56 o                         
  -5   1  23        114.98        135.07         9.48 o                         
  -4   1  23         11.08          8.28         2.84 o                         
  -3   1  23          2.86         -0.01         2.55 o                         
  -2   1  23         10.52          6.45         2.91 o                         
  -1   1  23        185.58        160.24         8.18 o                         
   0   1  23          8.78         -1.09         3.01 o                         
   1   1  23        296.25        334.00        11.86 o                         
   2   1  23          3.27          3.94         2.72 o                         
   3   1  23        436.00        455.36        13.53 o                         
   4   1  23        586.49        633.05        15.42 o                         
   5   1  23         20.82         19.81         4.12 o                         
   6   1  23          7.85          1.69         3.32 o                         
  -7   2  23         14.19         10.88         2.00 o                         
  -6   2  23         66.89         58.15         4.56 o                         
  -5   2  23        637.18        655.62        27.69 o                         
  -4   2  23          4.86          9.12         2.73 o                         
  -3   2  23         60.92         65.12         6.06 o                         
  -2   2  23        154.07        127.28         8.29 o                         
  -1   2  23          3.53          4.01         2.69 o                         
   0   2  23          8.66          5.89         2.71 o                         
   1   2  23        334.46        328.88        11.65 o                         
   2   2  23        135.84        137.95         7.62 o                         
   3   2  23        278.16        287.23        10.55 o                         
   4   2  23        298.45        330.76        10.76 o                         
   5   2  23         14.29          6.14         2.81 o                         
   6   2  23        307.71        328.64        17.25 o                         
  -6   3  23         58.64         49.19         3.47 o                         
  -5   3  23          7.61          5.97         2.22 o                         
  -4   3  23         72.50         60.91         4.59 o                         
  -3   3  23         53.88         51.21         5.29 o                         
  -2   3  23         79.15         66.58         5.89 o                         
  -1   3  23         59.89         67.00         5.30 o                         
   0   3  23        229.69        236.15        12.69 o                         
   1   3  23         60.32         57.77         4.40 o                         
   2   3  23         92.91        106.06         6.58 o                         
   3   3  23          2.76         -0.37         2.16 o                         
   4   3  23        335.34        334.63        10.34 o                         
   5   3  23        150.08        134.90         8.31 o                         
   6   3  23         49.82         47.95         6.82 o                         
  -6   4  23          6.01          3.76         1.73 o                         
  -5   4  23        256.58        257.39        11.58 o                         
  -4   4  23        120.41        124.76         6.10 o                         
  -3   4  23        441.15        481.73        14.72 o                         
  -2   4  23        107.75         93.75         6.80 o                         
  -1   4  23        238.88        218.71        13.35 o                         
   0   4  23         83.49         97.07        10.51 o                         
   1   4  23        183.55        167.56         9.43 o                         
   2   4  23          8.76          3.94         2.30 o                         
   3   4  23         42.85         47.71         4.71 o                         
   4   4  23         26.78         30.35         4.08 o                         
   5   4  23        106.54        101.00         7.04 o                         
   6   4  23          5.99          1.26         1.78 o                         
  -6   5  23          9.95          4.97         3.10 o                         
  -5   5  23        611.99        618.43        17.24 o                         
  -4   5  23         40.13         49.69         5.68 o                         
  -3   5  23        208.97        211.83         9.39 o                         
  -2   5  23        260.18        248.87        13.69 o                         
  -1   5  23          5.55          3.51         3.62 o                         
   0   5  23          3.00          4.01         2.48 o                         
   1   5  23          2.71          3.40         2.21 o                         
   2   5  23         16.80          9.56         2.81 o                         
   3   5  23         34.39         25.35         3.26 o                         
   4   5  23         42.39         46.29         4.49 o                         
   5   5  23          6.35          1.73         2.41 o                         
   6   5  23         44.51         46.73         5.59 o                         
  -5   6  23         87.63         62.94         7.77 o                         
  -4   6  23        169.77        140.05         8.70 o                         
  -3   6  23          5.61          6.42         2.50 o                         
  -2   6  23          0.61          1.18         3.08 o                         
  -1   6  23          4.45          4.48         3.14 o                         
   0   6  23         89.06         84.52         6.38 o                         
   1   6  23         45.01         59.88         4.88 o                         
   2   6  23         56.53         56.52         4.33 o                         
   3   6  23         85.44         82.58         5.06 o                         
   4   6  23        170.30        159.60         7.06 o                         
   5   6  23        110.45        107.62         6.16 o                         
  -5   7  23          3.38         -1.87         1.87 o                         
  -4   7  23         56.61         49.06         4.88 o                         
  -3   7  23          9.70          9.28        11.22 o                         
  -2   7  23         41.33         45.99         4.31 o                         
  -1   7  23         57.61         67.13         5.27 o                         
   0   7  23         89.94         94.53         6.23 o                         
   1   7  23         25.12         21.18         3.76 o                         
   2   7  23        189.00        182.04         8.35 o                         
   3   7  23         74.06         72.46         4.30 o                         
   4   7  23         96.89         89.46         4.72 o                         
   5   7  23        175.44        163.05         9.10 o                         
  -4   8  23        153.55        157.62        11.22 o                         
  -3   8  23         70.60         83.73         9.57 o                         
  -2   8  23          0.45          4.00         2.43 o                         
  -1   8  23          5.16          6.02         3.28 o                         
   0   8  23         66.84         87.73         7.15 o                         
   1   8  23        222.76        217.19        10.75 o                         
   2   8  23          1.86          8.02         3.01 o                         
   3   8  23          7.09         12.61         3.22 o                         
   4   8  23         61.87         58.80         4.81 o                         
  -3   9  23         78.42         90.05         7.82 o                         
  -2   9  23        109.37         88.44         5.85 o                         
  -1   9  23        231.47        275.93        10.88 o                         
   0   9  23          6.57         12.14         5.93 o                         
   1   9  23         13.16         16.71         3.13 o                         
   2   9  23         10.79         14.68         2.80 o                         
   3   9  23         47.27         60.76         8.04 o                         
   0  10  23         21.13         19.45         2.67 o                         
   1  10  23        113.81        125.18         8.41 o                         
  -7   0  24        128.85        126.95         7.61 o                         
  -6   0  24        173.83        195.72        12.59 o                         
  -5   0  24        167.06        192.62        14.59 o                         
  -4   0  24          5.89          2.06         3.43 o                         
  -3   0  24       1107.31       1083.70        74.86 o
[truncated: 33,375 more chars]
