# Supplementary material for: Structures of the hydrate and dihydrate forms of the DNA-binding radioprotector methyl­pro­amine
Source: Acta Crystallogr E Crystallogr Commun. 2018 Nov 30;74(Pt 12):1903–7. doi: 10.1107/S2056989018016791 (PMC6281125; doi:10.1107/S2056989018016791)
Supplement: Supplementary file 3 [file e-74-01903-1_hydratesup3.hkl]

data_1_hydrate                                                                  
_shelx_title ' shelxt_a.res in P2(1)/n'                                         
_shelx_refln_list_code          4                                               
_shelx_F_calc_maximum      255.51                                               
_exptl_crystal_F_000      1032.00                                               
_reflns_d_resolution_high  0.7876                                               
                                                                                
loop_                                                                           
 _space_group_symop_operation_xyz                                               
 'x, y, z'                                                                      
 '-x+1/2, y+1/2, -z+1/2'                                                        
 '-x, -y, -z'                                                                   
 'x-1/2, -y-1/2, z-1/2'                                                         
                                                                                
_cell_length_a     9.8750                                                       
_cell_length_b    22.6561                                                       
_cell_length_c    11.7917                                                       
_cell_angle_alpha  90.000                                                       
_cell_angle_beta  101.188                                                       
_cell_angle_gamma  90.000                                                       
                                                                                
_shelx_F_squared_multiplier     1.000                                           
                                                                                
loop_                                                                           
 _refln_index_h                                                                 
 _refln_index_k                                                                 
 _refln_index_l                                                                 
 _refln_F_squared_calc                                                          
 _refln_F_squared_meas                                                          
 _refln_F_squared_sigma                                                         
 _refln_observed_status                                                         
   2   0   0         12.05          7.16         7.28 o                         
   4   0   0         14.37          8.54         9.57 o                         
   6   0   0       1218.39       1164.87       140.16 o                         
   8   0   0       1348.46       1369.68        57.43 o                         
  10   0   0        111.99        126.96         7.55 o                         
  12   0   0          2.79          0.32         2.99 o                         
   1   1   0       1098.45        851.83        74.22 o                         
   2   1   0        152.69        112.94        31.35 o                         
   3   1   0        867.34        644.18        35.57 o                         
   4   1   0        212.46        225.51        19.92 o                         
   5   1   0         84.26        120.58        13.90 o                         
   6   1   0        266.01        319.21        25.36 o                         
   7   1   0          2.64          3.01         4.65 o                         
   8   1   0        651.10        683.99        30.31 o                         
   9   1   0       1176.32       1280.35        37.46 o                         
  10   1   0        109.36        105.96         6.18 o                         
  11   1   0          7.53          5.14         2.54 o                         
  12   1   0          3.71          3.82         2.17 o                         
   0   2   0      12987.37      14402.20      1197.59 o                         
   1   2   0       2072.24       1654.51        99.68 o                         
   2   2   0         36.02         13.97         6.09 o                         
   3   2   0       1403.72       1166.09        90.21 o                         
   4   2   0       1818.53       1816.19       125.31 o                         
   5   2   0        106.69         78.37        11.67 o                         
   6   2   0        338.74        301.64        24.24 o                         
   7   2   0        323.90        288.38        15.15 o                         
   8   2   0         22.82         15.14         4.35 o                         
   9   2   0        727.05        759.56        22.78 o                         
  10   2   0         20.62         20.06         3.29 o                         
  11   2   0         27.15         27.39         2.86 o                         
  12   2   0         21.45         14.91         2.16 o                         
   1   3   0          5.01          6.93         3.94 o                         
   2   3   0        325.46        323.19        19.44 o                         
   3   3   0        351.91        254.32        26.29 o                         
   4   3   0        564.78        452.72        31.66 o                         
   5   3   0       1505.91       1581.23       136.76 o                         
   6   3   0        137.57        134.42        14.40 o                         
   7   3   0        170.56        188.65         8.57 o                         
   8   3   0        530.25        519.26        15.63 o                         
   9   3   0        199.75        208.67         7.29 o                         
  10   3   0         68.70         65.45         4.05 o                         
  11   3   0         26.22         28.73         2.81 o                         
  12   3   0          3.51          4.06         1.84 o                         
   0   4   0       3598.39       3500.59       206.53 o                         
   1   4   0      65282.82      60637.42      5152.28 o                         
   2   4   0         53.68         52.86         8.00 o                         
   3   4   0         41.40         62.98         8.45 o                         
   4   4   0       1076.74        887.03        67.69 o                         
   5   4   0        873.91        722.78        63.98 o                         
   6   4   0        407.94        442.15        21.47 o                         
   7   4   0          3.07          4.83         2.78 o                         
   8   4   0        269.32        269.08        10.73 o                         
   9   4   0        724.61        763.01        20.02 o                         
  10   4   0        408.67        432.16        14.39 o                         
  11   4   0         23.31         21.31         2.98 o                         
  12   4   0         43.62         34.55         2.68 o                         
   1   5   0       3271.99       3568.75       216.70 o                         
   2   5   0       1779.48       1760.54        79.20 o                         
   3   5   0        333.08        365.83        21.01 o                         
   4   5   0         30.40         10.24         7.01 o                         
   5   5   0         22.32         22.78         8.56 o                         
   6   5   0         63.69         40.31         4.49 o                         
   7   5   0          1.60          3.06         3.42 o                         
   8   5   0         56.68         62.17         6.20 o                         
   9   5   0        399.17        419.89        12.09 o                         
  10   5   0        244.91        259.68        10.17 o                         
  11   5   0         22.76         20.23         2.95 o                         
  12   5   0         16.59         12.07         1.95 o                         
   0   6   0         12.50         20.79         8.77 o                         
   1   6   0      35482.99      33676.56      1384.54 o                         
   2   6   0         51.62         20.63         3.74 o                         
   3   6   0         87.97        158.59        20.65 o                         
   4   6   0        379.86        524.91        27.68 o                         
   5   6   0        399.77        377.09        27.56 o                         
   6   6   0          2.92          5.14         2.76 o                         
   7   6   0         37.66         34.44         3.19 o                         
   8   6   0         86.40         95.93         5.16 o                         
   9   6   0         36.51         39.41         3.73 o                         
  10   6   0        223.93        253.48        14.21 o                         
  11   6   0          1.19         -0.85         2.24 o                         
  12   6   0         51.71         34.57         3.79 o                         
   1   7   0      12203.24      11898.81       396.05 o                         
   2   7   0         92.82         87.05        10.01 o                         
   3   7   0         10.48          0.78         4.31 o                         
   4   7   0        131.82        162.25        13.02 o                         
   5   7   0        326.97        290.67        19.69 o                         
   6   7   0         72.55         73.37         4.63 o                         
   7   7   0         57.23         45.10         3.99 o                         
   8   7   0         42.35         34.36         4.70 o                         
   9   7   0          0.62          2.71         3.40 o                         
  10   7   0         26.78         19.55         3.83 o                         
  11   7   0          9.43          8.26         2.74 o                         
   0   8   0       3458.57       3383.40       175.44 o                         
   1   8   0       1253.71       1340.39        67.25 o                         
   2   8   0       2073.41       2106.50        81.64 o                         
   3   8   0         87.33         97.88         7.48 o                         
   4   8   0        328.78        203.88        24.60 o                         
   5   8   0        381.20        308.02        15.94 o                         
   6   8   0        722.54        811.72        21.75 o                         
   7   8   0        562.85        618.20        17.30 o                         
   8   8   0        611.92        587.81        16.56 o                         
   9   8   0         11.26          6.64         3.46 o                         
  10   8   0        130.17        139.83        11.87 o                         
  11   8   0        106.22        138.87         7.36 o                         
   1   9   0         37.47         13.70         4.40 o                         
   2   9   0        200.49        221.57         9.31 o                         
   3   9   0       2319.28       2492.23       107.83 o                         
   4   9   0        620.38        565.94        25.57 o                         
   5   9   0        130.69        102.03         6.48 o                         
   6   9   0         51.88         48.20         3.37 o                         
   7   9   0         92.77         86.44         4.10 o                         
   8   9   0        159.06        185.02         7.43 o                         
   9   9   0         12.27         18.78         2.85 o                         
  10   9   0          1.03          7.69         3.14 o                         
  11   9   0         64.94         73.10         4.99 o                         
   0  10   0        472.54        410.05        76.27 o                         
   1  10   0       1886.43       1868.77        92.72 o                         
   2  10   0       5842.58       5783.53       354.59 o                         
   3  10   0       1963.77       1957.03        76.51 o                         
   4  10   0         25.11         27.11         6.01 o                         
   5  10   0        492.16        513.80        14.31 o                         
   6  10   0        259.76        283.54        10.46 o                         
   7  10   0         24.57         48.44         3.39 o                         
   8  10   0          5.96          7.30         2.64 o                         
   9  10   0         74.05         83.84         4.56 o                         
  10  10   0          4.17         -0.57         2.71 o                         
  11  10   0         82.97        107.18         5.57 o                         
   1  11   0        299.94        283.94        19.68 o                         
   2  11   0       1282.16       1161.34        60.28 o                         
   3  11   0          0.70         -1.32         3.66 o                         
   4  11   0        108.18         84.68         9.90 o                         
   5  11   0         71.34         53.05         3.02 o                         
   6  11   0         29.57         21.93         3.25 o                         
   7  11   0          0.32          1.23         2.55 o                         
   8  11   0        114.81        116.44         6.01 o                         
   9  11   0          3.18          0.18         2.74 o                         
  10  11   0         26.64         24.71         3.47 o                         
  11  11   0         15.76         20.68         2.09 o                         
   0  12   0        528.84        446.60        51.26 o                         
   1  12   0        824.16        748.35        44.58 o                         
   2  12   0       1607.31       1528.06        77.02 o                         
   3  12   0         31.63         41.70         9.26 o                         
   4  12   0        199.75        196.07         6.65 o                         
   5  12   0         39.51         33.73         3.55 o                         
   6  12   0        130.37        136.88         5.87 o                         
   7  12   0        585.74        543.55        18.02 o                         
   8  12   0        662.87        673.49        22.90 o                         
   9  12   0         64.19         77.02         4.76 o                         
  10  12   0         81.09         84.80         4.78 o                         
  11  12   0          4.69          4.80         1.75 o                         
   1  13   0         60.24         58.95        19.55 o                         
   2  13   0        165.36        143.16        16.39 o                         
   3  13   0       1440.61       1374.07        37.49 o                         
   4  13   0        166.41        183.64         6.49 o                         
   5  13   0        411.46        469.56        12.02 o                         
   6  13   0        370.52        366.83        11.35 o                         
   7  13   0        358.92        309.63        10.71 o                         
   8  13   0         57.63         74.77         5.02 o                         
   9  13   0          4.15          5.05         3.24 o                         
  10  13   0          1.56          2.93         2.06 o                         
   0  14   0         20.65         18.92        15.58 o                         
   1  14   0          0.24         -4.70        13.97 o                         
   2  14   0         12.22         12.46         2.22 o                         
   3  14   0         68.17        100.37         3.82 o                         
   4  14   0        516.26        528.41        14.20 o                         
   5  14   0          0.01          1.87         2.38 o                         
   6  14   0        140.86        134.96         5.95 o                         
   7  14   0         12.16         18.05         3.09 o                         
   8  14   0          0.35          5.19         2.94 o                         
   9  14   0         10.70          6.38         2.26 o                         
  10  14   0        650.50        717.83        50.07 o                         
   1  15   0        408.95        409.79        12.47 o                         
   2  15   0          2.44          5.69         1.53 o                         
   3  15   0          1.88          1.11         1.63 o                         
   4  15   0          1.00          1.49         2.04 o                         
   5  15   0        225.33        228.96         7.15 o                         
   6  15   0          4.40          2.12         2.33 o                         
   7  15   0         59.87         63.90         4.68 o                         
   8  15   0         81.14         79.93         6.70 o                         
   9  15   0         70.14         83.32         6.78 o                         
  10  15   0         73.46         71.57         9.72 o                         
   0  16   0         13.81         16.38         2.50 o                         
   1  16   0        117.13        110.02         3.60 o                         
   2  16   0        315.40        263.77         6.68 o                         
   3  16   0        645.07        663.24        14.45 o                         
   4  16   0         83.76         86.51         3.61 o                         
   5  16   0        149.79        162.68         7.81 o                         
   6  16   0         76.06         67.00         3.90 o                         
   7  16   0        319.73        306.34        13.42 o                         
   8  16   0         99.22        123.37         8.01 o                         
   9  16   0         23.55         29.33         2.71 o                         
  10  16   0         37.15         45.08         4.34 o                         
   1  17   0          3.96          8.15         1.66 o                         
   2  17   0         75.09         61.96         2.68 o                         
   3  17   0          8.76          8.17         1.74 o                         
   4  17   0        879.72        933.97        22.26 o                         
   5  17   0        283.52        280.66         8.55 o                         
   6  17   0        442.60        432.17        14.34 o                         
   7  17   0        100.67         85.67         5.22 o                         
   8  17   0         20.16         20.61         3.64 o                         
   9  17   0         65.64         79.48         5.16 o                         
   0  18   0        363.75        346.84        13.06 o                         
   1  18   0         32.33         25.51         2.05 o                         
   2  18   0        188.75        210.27         6.59 o                         
   3  18   0       1255.40       1303.69        29.06 o                         
   4  18   0        302.50        298.19         8.24 o                         
   5  18   0          1.00          1.27         2.35 o                         
   6  18   0          4.84          9.28         2.55 o                         
   7  18   0         23.36         21.16         3.38 o                         
   8  18   0          7.29          3.57         2.48 o                         
   9  18   0        240.39        255.53        30.26 o                         
   1  19   0         69.23         73.40         3.58 o                         
   2  19   0         30.30         30.59         2.83 o                         
   3  19   0        308.39        312.45         8.47 o                         
   4  19   0        150.42        157.30         5.63 o                         
   5  19   0        278.20        298.05        10.22 o                         
   6  19   0        482.97        541.49        18.72 o                         
   7  19   0        104.55        112.60         5.26 o                         
   8  19   0         13.75         22.35         2.53 o                         
   9  19   0         16.42         12.51         2.07 o                         
   0  20   0        142.91        123.47         6.70 o                         
   1  20   0         31.04         29.08         2.33 o                         
   2  20   0         82.99         78.40         3.54 o                         
   3  20   0        102.59         95.43         3.74 o                         
   4  20   0          3.48         -0.13         2.24 o                         
   5  20   0         25.79         26.60         3.34 o                         
   6  20   0         36.56         35.15         3.08 o                         
   7  20   0         67.18         63.23         4.79 o                         
   8  20   0          1.98          1.42         2.06 o                         
   1  21   0        840.65        936.27        23.57 o                         
   2  21   0          1.51          3.60         1.85 o                         
   3  21   0         44.87         48.15         3.31 o                         
   4  21   0          0.02         -0.26         2.08 o                         
   5  21   0         84.20         88.49         4.35 o                         
   6  21   0          2.42          5.31         2.14 o                         
   7  21   0         26.85         32.96         3.33 o                         
   8  21   0         40.14         37.95         5.49 o                         
   0  22   0          0.15          1.98         3.06 o                         
   1  22   0        136.52        166.33         5.51 o                         
   2  22   0        933.99        985.66        28.60 o                         
   3  22   0          0.26          0.50         2.02 o                         
   4  22   0          0.23         -1.36         2.00 o                         
   5  22   0          2.30          1.21         2.10 o                         
   6  22   0         50.88         44.07         3.33 o                         
   7  22   0        119.69        119.18         9.74 o                         
   1  23   0         63.18         73.43         4.43 o                         
   2  23   0        187.29        201.39         7.06 o                         
   3  23   0         11.60         27.42         2.73 o                         
   4  23   0          0.16          1.48         2.63 o                         
   5  23   0         77.36         84.23         6.77 o                         
   6  23   0         33.37         29.61         3.04 o                         
   7  23   0        113.89         98.81        16.90 o                         
   0  24   0          0.85          0.40         3.13 o                         
   1  24   0         28.28         32.01         4.18 o                         
   2  24   0         25.33         23.76         2.78 o                         
   3  24   0        356.72        401.06        14.10 o                         
   4  24   0          5.15          4.98         2.14 o                         
   5  24   0         12.15         11.67         3.37 o                         
   6  24   0          0.50          0.70         2.46 o                         
   1  25   0         51.75         53.70         3.22 o                         
   2  25   0        314.66        360.28        12.72 o                         
   3  25   0         31.87         27.34         2.56 o                         
   4  25   0         22.01         25.53         3.75 o                         
   5  25   0         81.91         71.02         5.13 o                         
   6  25   0         62.13         37.29         4.12 o                         
   0  26   0        174.40        158.15        11.31 o                         
   1  26   0         13.52         22.41         2.44 o                         
   2  26   0         66.59         69.18         3.55 o                         
   3  26   0          1.53          8.73         3.67 o                         
   4  26   0        109.91         99.61         6.44 o                         
   5  26   0         83.23         48.40         5.16 o                         
   1  27   0        145.40        136.63         7.57 o                         
   2  27   0          0.41         -1.01         2.87 o                         
   3  27   0          3.74          3.16         2.24 o                         
   4  27   0         75.13         48.44         5.08 o                         
   0  28   0          0.73          5.29         6.05 o                         
   1  28   0          1.27          2.66         2.44 o                         
   2  28   0        291.63        196.39        17.34 o                         
 -11   0   1         30.58         18.36         5.33 o                         
  -9   0   1         98.93        117.28        13.24 o                         
  -7   0   1         63.95         48.25         6.16 o                         
  -5   0   1         74.69         42.55         6.27 o                         
  -3   0   1          2.56         -2.86         6.70 o                         
  -1   0   1        165.96        162.63        11.42 o                         
   1   0   1       7459.45       7005.42       587.08 o                         
   3   0   1        186.17         71.43        11.00 o                         
   5   0   1       3564.51       3869.49       241.14 o                         
   7   0   1         38.88         38.52         6.09 o                         
   9   0   1          7.83          5.75         5.14 o                         
  11   0   1          7.02          5.47         2.69 o                         
 -12   1   1         54.47         55.99         4.16 o                         
 -11   1   1          7.15          9.98         2.97 o                         
 -10   1   1         16.78         15.41         3.93 o                         
  -9   1   1        228.49        224.09         8.78 o                         
  -8   1   1       1095.84       1187.23        39.33 o                         
  -7   1   1       1670.27       1714.57        58.74 o                         
  -6   1   1          0.39          6.17         8.91 o                         
  -5   1   1       2278.46       2431.74       138.22 o                         
  -4   1   1         33.27         25.58         7.41 o                         
  -3   1   1         45.67         27.47         6.01 o                         
  -2   1   1       1839.67       1671.23       112.14 o                         
  -1   1   1        666.17        573.37        29.03 o                         
   0   1   1       3213.42       3058.28       178.49 o                         
   1   1   1       1373.11       1577.73       136.23 o                         
   2   1   1       2494.51       2080.34       181.63 o                         
   3   1   1       3561.06       3334.33       408.43 o                         
   4   1   1       2162.38       1860.53        96.48 o                         
   5   1   1        173.89        140.83        15.50 o                         
   6   1   1        163.71        148.66         7.78 o                         
   7   1   1         45.77         57.44         6.02 o                         
   8   1   1        749.94        727.22        33.86 o                         
   9   1   1          0.10          2.64         3.94 o                         
  10   1   1        152.44        163.55         6.78 o                         
  11   1   1         10.77          8.34         2.15 o                         
 -12   2   1         51.82         57.03         5.39 o                         
 -11   2   1         87.09         80.91         6.23 o                         
 -10   2   1         39.64         44.65         4.20 o                         
  -9   2   1        160.84        176.96         7.17 o                         
  -8   2   1       1398.34       1473.39        45.80 o                         
  -7   2   1        156.51        168.97        12.26 o                         
  -6   2   1          5.32         -1.90         8.25 o                         
  -5   2   1        257.95        339.85        16.52 o                         
  -4   2   1        394.51        473.20        29.09 o                         
  -3   2   1        474.48        396.29        23.70 o                         
  -2   2   1        150.74         91.72         8.54 o                         
  -1   2   1       3798.40       3825.79       130.61 o                         
   0   2   1        173.39        136.73         6.73 o                         
   1   2   1          5.01         20.37         3.60 o                         
   2   2   1         59.99         42.10         7.52 o                         
   3   2   1        415.72        384.14        23.67 o                         
   4   2   1       4474.58       4561.82       227.21 o                         
   5   2   1       1974.79       2034.01       150.93 o                         
   6   2   1          0.55          1.46         2.92 o                         
   7   2   1          0.07          3.22         3.53 o                         
   8   2   1        667.38        692.82        34.26 o                         
   9   2   1        444.46        479.97        17.58 o                         
  10   2   1         19.24         17.10         3.00 o                         
  11   2   1        118.29        136.12         6.73 o                         
 -12   3   1          5.17          2.77         2.23 o                         
 -11   3   1        130.68        135.90         7.42 o                         
 -10   3   1        402.29        452.53        14.29 o                         
  -9   3   1         17.89          9.51         3.64 o                         
  -8   3   1         39.00         51.72         4.11 o                         
  -7   3   1         69.62         88.27         5.82 o                         
  -6   3   1       1271.50       1339.26        66.16 o                         
  -5   3   1       3346.56       3739.01       193.79 o                         
  -4   3   1        859.65        954.26        57.96 o                         
  -3   3   1        885.60        702.03        33.74 o                         
  -2   3   1        466.57        488.20        27.23 o                         
  -1   3   1        998.31       1051.38        39.98 o                         
   0   3   1        707.02        493.63        24.51 o                         
   1   3   1       9419.25      10070.89       376.06 o                         
   2   3   1       2979.51       3177.81       143.08 o                         
   3   3   1          1.56         13.71        11.38 o                         
   4   3   1        963.35        761.84        38.10 o                         
   5   3   1        629.44        630.36        28.65 o                         
   6   3   1         67.23         62.53         4.93 o                         
   7   3   1          8.56          9.09         3.25 o                         
   8   3   1          0.32          1.04         3.21 o                         
   9   3   1       1446.66       1519.27        41.34 o                         
  10   3   1         56.60         61.72         3.58 o                         
  11   3   1         11.70         12.77         2.46 o                         
 -12   4   1         81.30         72.44         3.58 o                         
 -11   4   1         93.30        101.31         5.46 o                         
 -10   4   1         34.43         35.82         3.35 o                         
  -9   4   1         85.16         95.77         5.50 o                         
  -8   4   1        545.88        581.49        16.20 o                         
  -7   4   1        169.68        176.80         7.15 o                         
  -6   4   1        171.59        205.06        17.68 o                         
  -5   4   1        697.77        615.62        48.02 o                         
  -4   4   1         28.11         41.21         6.14 o                         
  -3   4   1        327.60        217.27        15.71 o                         
  -2   4   1        213.49        133.29        11.89 o                         
  -1   4   1        119.41         86.39         4.71 o                         
   0   4   1        228.74        267.00        14.48 o                         
   1   4   1      30959.86      31793.63      1002.29 o                         
   2   4   1       3963.17       3968.81       151.88 o                         
   3   4   1       2092.76       1610.10       103.81 o                         
   4   4   1        509.11        449.29        30.13 o                         
   5   4   1       1030.55        962.31        35.40 o                         
   6   4   1        280.00        368.67        10.93 o                         
   7   4   1        141.26        145.65         6.29 o                         
   8   4   1         62.40         68.41         4.50 o                         
   9   4   1        237.94        263.42         8.37 o                         
  10   4   1        136.09        146.41         6.19 o                         
  11   4   1         69.67         64.48         3.85 o                         
 -12   5   1        360.39        378.43        14.60 o                         
 -11   5   1         70.09         72.44         5.26 o                         
 -10   5   1         52.37         53.59         5.36 o                         
  -9   5   1        231.14        218.46         7.82 o                         
  -8   5   1        295.32        327.34        10.74 o                         
  -7   5   1        435.19        422.03        17.71 o                         
  -6   5   1        618.93        682.47        24.31 o                         
  -5   5   1        185.63        253.69        21.43 o                         
  -4   5   1        211.99        209.02        15.29 o                         
  -3   5   1        491.67        451.11        23.23 o                         
  -2   5   1        425.72        271.95        17.13 o                         
  -1   5   1      16378.48      16972.10       576.36 o                         
   0   5   1       1020.19        866.02        38.06 o                         
   1   5   1       7572.18       8185.68       259.26 o                         
   2   5   1       3652.46       3565.52       136.13 o                         
   3   5   1         19.29          3.79         7.23 o                         
   4   5   1        736.91        670.40        27.87 o                         
   5   5   1       1237.87       1140.99        45.57 o                         
   6   5   1          1.82          2.88         2.27 o                         
   7   5   1        158.23        138.58         5.77 o                         
   8   5   1          4.40          3.29         3.49 o                         
   9   5   1        173.14        182.45         7.30 o                         
  10   5   1         71.14         85.65         5.51 o                         
  11   5   1         15.16         17.37         2.59 o                         
 -12   6   1         55.12         43.74         2.70 o                         
 -11   6   1          0.59         -2.84         2.84 o                         
 -10   6   1         12.12         11.16         4.31 o                         
  -9   6   1        138.21        138.68         6.06 o                         
  -8   6   1        537.27        521.04        15.20 o                         
  -7   6   1        880.04        865.65        29.16 o                         
  -6   6   1          0.79          2.90         3.65 o                         
  -5   6   1         37.58         17.27         7.73 o                         
  -4   6   1       1054.29       1054.34        41.06 o                         
  -3   6   1       2812.12       2558.17       171.01 o                         
  -2   6   1        222.37        192.66        12.95 o                         
  -1   6   1      26780.42      24906.71      1089.96 o                         
   0   6   1       4685.15       4463.92       215.18 o                         
   1   6   1      14213.39      15355.21       453.80 o                         
   2   6   1       2242.05       2263.85        97.90 o                         
   3   6   1       7377.95       7717.28       377.86 o                         
   4   6   1       3767.66       3904.82       130.91 o                         
   5   6   1        490.91        489.89        22.52 o                         
   6   6   1        643.18        619.59        16.14 o                         
   7   6   1         36.09         42.45         3.22 o                         
   8   6   1          0.16         -0.15         3.47 o                         
   9   6   1         42.23         59.35         4.27 o                         
  10   6   1        374.52        415.52        14.62 o                         
  11   6   1        199.67        236.18        11.46 o                         
 -12   7   1          6.46          4.66         2.63 o                         
 -11   7   1         40.08         26.49         3.15 o                         
 -10   7   1         16.38         17.15         3.97 o                         
  -9   7   1         66.67         82.38         5.10 o                         
  -8   7   1         50.56         37.54         4.58 o                         
  -7   7   1         65.77         86.63         5.14 o                         
  -6   7   1       3056.23       3033.45        91.98 o                         
  -5   7   1        903.25        895.64        46.62 o                         
  -4   7   1       1541.25       1607.14        92.35 o                         
  -3   7   1        105.54        115.47         9.08 o                         
  -2   7   1        610.16        673.19        27.21 o                         
  -1   7   1        798.90        641.61        39.84 o                         
   0   7   1       1387.93        920.78        43.13 o                         
   1   7   1         67.19        103.65         7.91 o                         
   2   7   1          3.87         17.72         4.61 o                         
   3   7   1        788.10        844.61        39.69 o                         
   4   7   1        544.21        533.51        21.68 o                         
   5   7   1       1061.06       1114.24        46.35 o                         
   6   7   1       1107.46       1123.10        26.65 o                         
   7   7   1        159.53        158.35         6.14 o                         
   8   7   1        360.59        387.11        12.83 o                         
   9   7   1         17.22         17.00         3.59 o                         
  10   7   1        218.01        224.81         8.66 o                         
  11   7   1          0.15          1.49         2.65 o                         
 -11   8   1          4.13          6.54         2.54 o                         
 -10   8   1         13.37         17.20         4.85 o                         
  -9   8   1        157.14        164.00         8.08 o                         
  -8   8   1        102.86        114.07         9.40 o                         
  -7   8   1       1048.40       1041.84        24.88 o                         
  -6   8   1        296.66        318.64        10.20 o                         
  -5   8   1        416.76        416.78        47.61 o                         
  -4   8   1       3278.34       2998.05       152.71 o                         
  -3   8   1        793.57        758.22        31.12 o                         
  -2   8   1         21.67         12.17         2.95 o                         
  -1   8   1       3100.36       2680.52       138.21 o                         
   0   8   1       1449.66       1195.57        59.69 o                         
   1   8   1       2571.70       2674.44       132.84 o                         
   2   8   1       2787.80       3120.56       119.87 o                         
   3   8   1        155.19        148.16         9.51 o                         
   4   8   1          4.36          5.26         2.73 o                         
   5   8   1        121.11         91.78         5.15 o                         
   6   8   1         50.04         57.98         5.24 o                         
   7   8   1          1.70          5.32         2.50 o                         
   8   8   1         43.19         47.35         3.62 o                         
   9   8   1         18.98         19.74         3.64 o                         
  10   8   1          0.41         -2.98         2.98 o                         
  11   8   1        356.81        382.93        19.71 o                         
 -11   9   1        383.07        430.39        26.91 o                         
 -10   9   1         99.25         98.55         7.40 o                         
  -9   9   1        217.70        217.63         9.61 o                         
  -8   9   1       1131.04       1129.48        27.99 o                         
  -7   9   1       1233.49       1310.05        31.60 o                         
  -6   9   1         17.54         20.19         2.95 o                         
  -5   9   1        802.96        713.82        29.77 o                         
  -4   9   1       1235.20       1242.73        53.83 o                         
  -3   9   1          0.14          0.15         3.45 o                         
  -2   9   1       2499.31       2146.90       118.77 o                         
  -1   9   1       4192.80       4056.02       198.56 o                         
   0   9   1         56.69         32.41         7.12 o                         
   1   9   1        933.25        901.20        41.14 o                         
   2   9   1       1967.34       2003.96        71.28 o                         
   3   9   1         63.45         30.81         6.00 o                         
   4   9   1         28.15         17.27         3.22 o                         
   5   9   1        206.66        190.81         6.75 o                         
   6   9   1        524.61        559.88        14.75 o                         
   7   9   1        301.64        297.29         9.38 o                         
   8   9   1         79.69         71.40         4.29 o                         
   9   9   1         68.29         69.91         3.77 o                         
  10   9   1          8.38         12.77         3.37 o                         
  11   9   1         14.66          6.37         2.46 o                         
 -11  10   1         91.31        112.11         6.78 o                         
 -10  10   1          1.91         -2.12         3.10 o                         
  -9  10   1          5.93         15.10         3.13 o                         
  -8  10   1         27.69         30.32         3.35 o                         
  -7  10   1         71.19        100.22         4.85 o                         
  -6  10   1        104.50         96.69         5.22 o                         
  -5  10   1        346.43        313.80        12.42 o                         
  -4  10   1         53.54         38.13         5.52 o                         
  -3  10   1       3319.21       3022.29       124.66 o                         
  -2  10   1        120.15         66.41         5.62 o                         
  -1  10   1        366.65        368.64        22.59 o                         
   0  10   1          7.61         17.32         7.28 o                         
   1  10   1        933.72        990.52        45.67 o                         
   2  10   1       8042.16       8623.25       417.91 o                         
   3  10   1         23.52         37.37         6.15 o                         
   4  10   1         22.77          3.89         5.72 o                         
   5  10   1        246.92        224.60         8.08 o                         
   6  10   1        144.97        139.73         5.65 o                         
   7  10   1          0.13          8.87         2.48 o                         
   8  10   1        116.89        119.66         4.86 o                         
   9  10   1          0.05          1.00         2.15 o                         
  10  10   1          4.08          7.20         4.41 o                         
  11  10   1        165.29        147.52        12.90 o                         
 -11  11   1         49.46         43.12         2.95 o                         
 -10  11   1         22.30         25.77         4.57 o                         
  -9  11   1         39.75         30.15         3.54 o                         
  -8  11   1         54.15         66.17         4.79 o                         
  -7  11   1        290.49        356.55        13.46 o                         
  -6  11   1        734.28        712.01        22.10 o                         
  -5  11   1          0.09          2.65         2.13 o                         
  -4  11   1        129.33         78.80         8.91 o                         
  -3  11   1        774.11        991.79        93.81 o                         
  -2  11   1       2110.86       2157.48       135.91 o                         
  -1  11   1       1650.33       1839.71        92.79 o                         
   0  11   1       1026.70        968.81        64.12 o                         
   1  11   1        511.13        425.11        24.11 o                         
   2  11   1       3556.67       3917.82       167.74 o                         
   3  11   1          0.47          0.96         6.08 o                         
   4  11   1          4.43          2.92         2.22 o                         
   5  11   1          3.23          2.08         2.31 o                         
   6  11   1        263.72        255.75         9.49 o                         
   7  11   1          2.35          4.42         2.58 o                         
   8  11   1        199.31        194.26         7.30 o                         
   9  11   1          2.39          1.48         3.00 o                         
  10  11   1         16.71         18.29         3.95 o                         
  11  11   1        152.47        103.44        17.06 o                         
 -11  12   1          1.21          0.82         1.35 o                         
 -10  12   1         16.81         12.12         2.90 o                         
  -9  12   1         43.04         33.09         3.56 o                         
  -8  12   1         61.07         60.60         4.56 o                         
  -7  12   1       1027.12       1075.25        35.43 o                         
  -6  12   1         51.53         56.18         4.43 o                         
  -5  12   1         34.60         40.13         2.79 o                         
  -4  12   1        481.98        419.85        13.58 o                         
  -3  12   1          1.91          6.21        10.49 o                         
  -2  12   1        905.98        959.73        68.48 o                         
  -1  12   1        810.18        946.94        64.15 o                         
   0  12   1        682.71        719.53        50.24 o                         
   1  12   1         90.00         84.52         7.76 o                         
   2  12   1       4119.34       4316.34       240.16 o                         
   3  12   1        782.46        882.03        62.58 o                         
   4  12   1         66.05         54.51         3.22 o                         
   5  12   1         73.61         85.23         4.43 o                         
   6  12   1        247.06        255.22        10.60 o                         
   7  12   1        582.86        542.55        17.70 o                         
   8  12   1        527.72        564.56        23.18 o                         
   9  12   1         20.64         14.22         3.30 o                         
  10  12   1        197.90        248.44        14.23 o                         
 -11  13   1        122.99        103.91        13.38 o                         
 -10  13   1          0.76          1.20         2.70 o                         
  -9  13   1         13.33         15.67         2.96 o                         
  -8  13   1          6.05          2.39         3.13 o                         
  -7  13   1        329.64        340.14        12.80 o                         
  -6  13   1        146.47        139.19         5.86 o                         
  -5  13   1       1157.65       1152.63        27.36 o                         
  -4  13   1         49.90         53.21         4.13 o                         
  -3  13   1       2159.83       2272.42        78.97 o                         
  -2  13   1       2760.91       2386.53       198.34 o                         
  -1  13   1        245.92        246.29        37.11 o                         
   0  13   1        338.98        357.09        29.17 o                         
   1  13   1         15.11         22.59         6.74 o                         
   2  13   1       1222.28       1319.79        68.55 o                         
   3  13   1         28.11         25.79         2.23 o                         
   4  13   1        103.64        119.17         5.70 o                         
   5  13   1        671.01        703.59        20.41 o                         
   6  13   1        639.58        672.21        22.74 o                         
   7  13   1         10.45         13.74         3.43 o                         
   8  13   1          8.37          7.33         3.82 o                         
   9  13   1        105.90        108.28         5.60 o                         
  10  13   1         35.71         30.45         3.61 o                         
 -10  14   1         97.63        127.70         5.95 o                         
  -9  14   1          8.16          5.99         2.51 o                         
  -8  14   1         11.43         10.30         3.40 o                         
  -7  14   1        137.09        133.80         7.74 o                         
  -6  14   1         50.78         45.65         4.11 o                         
  -5  14   1        314.65        312.05         9.07 o                         
  -4  14   1        301.12        310.44        10.63 o                         
  -3  14   1          2.20          2.27         1.89 o                         
  -2  14   1        199.28        172.94         6.13 o                         
  -1  14   1         39.75         15.01        16.44 o                         
   0  14   1        160.21        118.81        14.86 o                         
   1  14   1         44.07         49.90        14.95 o                         
   2  14   1        608.45        629.91        18.18 o                         
   3  14   1       2032.39       2239.03        48.46 o                         
   4  14   1        101.78         90.60         4.43 o                         
   5  14   1        211.97        211.52         7.78 o                         
   6  14   1        560.90        542.41        19.17 o                         
   7  14   1        195.42        196.02         9.39 o                         
   8  14   1         20.74         23.92         3.33 o                         
   9  14   1         11.20          5.35         2.72 o                         
  10  14   1         80.03         79.86         6.64 o                         
 -10  15   1          8.42          5.13         2.65 o                         
  -9  15   1          1.08          1.44         2.13 o                         
  -8  15   1         85.32         73.20         4.42 o                         
  -7  15   1          5.21          9.98         3.32 o                         
  -6  15   1        378.98        407.69        14.13 o                         
  -5  15   1        180.11        192.82         6.35 o                         
  -4  15   1        374.29        353.04         9.90 o                         
  -3  15   1       2185.19       2386.92        57.70 o                         
  -2  15   1       2716.85       2939.43        68.15 o                         
  -1  15   1        636.10        563.26        16.88 o                         
   0  15   1         14.93         24.88         2.22 o                         
   1  15   1         11.29          6.73         1.79 o                         
   2  15   1         13.07         12.22         1.79 o                         
   3  15   1       1216.90       1268.52        28.82 o                         
   4  15   1          1.31         -2.35         2.39 o                         
   5  15   1        301.78        342.31        10.32 o                         
   6  15   1        508.01        487.25        15.28 o                         
   7  15   1          7.22          8.16         3.41 o                         
   8  15   1         33.47         25.65         3.30 o                         
   9  15   1          1.95         -0.42         3.08 o                         
 -10  16   1          6.69          6.72         1.85 o                         
  -9  16   1         39.33         39.06         2.89 o                         
  -8  16   1          0.68          0.43         2.56 o                         
  -7  16   1        416.03        357.36        15.13 o                         
  -6  16   1       2224.05       2301.62        62.82 o                         
  -5  16   1         82.15         95.81         4.67 o                         
  -4  16   1        446.75        453.87        12.69 o                         
  -3  16   1         57.93         45.44         2.80 o                         
  -2  16   1         12.55         17.20         1.90 o                         
  -1  16   1          3.61          9.59         1.86 o                         
   0  16   1          4.61          5.98         1.69 o                         
   1  16   1        127.93        112.13         3.76 o                         
   2  16   1       1224.73       1323.74        30.47 o                         
   3  16   1         56.77         61.70         3.01 o                         
   4  16   1         90.10        112.06         4.33 o                         
   5  16   1        125.73        130.24         5.75 o                         
   6  16   1         11.88         12.48         3.28 o                         
   7  16   1         62.03         44.66         3.50 o                         
   8  16   1        153.12        144.55         7.45 o                         
   9  16   1          0.71         -0.94         2.89 o                         
  -9  17   1          8.04         13.15         2.61 o                         
  -8  17   1          7.45          7.11         2.64 o                         
  -7  17   1        115.71        111.57         6.00 o                         
  -6  17   1         24.47         23.68         3.63 o                         
  -5  17   1         37.83         44.26         3.44 o                         
  -4  17   1        472.54        517.56        14.13 o                         
  -3  17   1        203.39        209.23         6.78 o                         
  -2  17   1         32.92         28.00         2.20 o                         
  -1  17   1         67.80         73.67         3.13 o                         
   0  17   1          0.09          0.15         1.73 o                         
   1  17   1         46.31         55.50         2.74 o                         
   2  17   1        327.31        319.72         8.46 o                         
   3  17   1        137.32        134.73         4.92 o                         
   4  17   1         45.68         48.64         3.03 o                         
   5  17   1         49.62         45.01         3.47 o                         
   6  17   1         12.00         11.60         2.84 o                         
   7  17   1          0.69          1.70         2.51 o                         
   8  17   1         86.63         58.62         5.73 o                         
   9  17   1        143.65        134.25         7.96 o                         
  -9  18   1        169.84        216.09        16.44 o                         
  -8  18   1         95.33         90.99         4.57 o                         
  -7  18   1         62.66         76.12         6.06 o                         
  -6  18   1        221.09        213.28         8.56 o                         
  -5  18   1         44.26         41.14         3.16 o                         
  -4  18   1         24.41         26.54         2.80 o                         
  -3  18   1        210.50        203.70         6.65 o                         
  -2  18   1        213.52        208.03         6.60 o                         
  -1  18   1        250.86        237.53         7.01 o                         
   0  18   1         50.29         55.65         2.90 o                         
   1  18   1        164.17        167.31         5.02 o                         
   2  18   1        448.59        504.94        12.30 o                         
   3  18   1        183.59        187.22         5.83 o                         
   4  18   1        572.95        596.25        16.29 o                         
   5  18   1        228.50        236.06         9.14 o                         
   6  18   1        168.19        155.14         6.68 o                         
   7  18   1        209.91        210.06        11.40 o                         
   8  18   1          0.05          4.00         3.46 o                         
   9  18   1         28.13         20.42         3.55 o                         
  -9  19   1          5.78          9.79         2.36 o                         
  -8  19   1         10.40          6.20         2.51 o                         
  -7  19   1          0.53          1.37         2.33 o                         
  -6  19   1         15.98         19.98         3.45 o                         
  -5  19   1        151.04        147.73         5.94 o                         
  -4  19   1       1992.25       2157.31        53.59 o                         
  -3  19   1        777.18        850.57        22.71 o                         
  -2  19   1       1180.35       1266.14        31.81 o                         
  -1  19   1         25.75         18.18         2.18 o                         
   0  19   1        173.91        196.24         6.34 o                         
   1  19   1        108.89        100.90         3.76 o                         
   2  19   1        417.58        434.92        10.60 o                         
   3  19   1          7.04          6.97         2.18 o                         
   4  19   1        180.22        186.74         6.70 o                         
   5  19   1        379.87        369.43        11.31 o                         
   6  19   1         55.06         60.73         3.92 o                         
   7  19   1          0.07         -2.15         3.20 o                         
   8  19   1          1.29          3.35         3.04 o                         
  -8  20   1         27.08         35.39         3.35 o                         
  -7  20   1        282.70        314.48        11.21 o                         
  -6  20   1        565.25        576.67        23.48 o                         
  -5  20   1        928.45       1055.97        30.49 o                         
  -4  20   1          3.03          5.23         2.23 o                         
  -3  20   1         17.95         20.29         2.51 o                         
  -2  20   1         37.20         41.08         3.74 o                         
  -1  20   1        329.44        333.42         9.55 o                         
   0  20   1          7.20          6.65         2.10 o                         
   1  20   1         22.08         22.12         2.28 o                         
   2  20   1        101.93        116.19         4.15 o                         
   3  20   1        303.19        341.14        10.37 o                         
   4  20   1        776.28        804.55        21.49 o                         
   5  20   1         50.44         39.48         3.07 o                         
   6  20   1         18.76         22.82         3.21 o                         
   7  20   1         15.13         17.41         2.96 o                         
   8  20   1         22.97         22.73         2.87 o                         
  -8  21   1          0.55         -0.23         1.66 o                         
  -7  21   1         65.98         73.03         4.18 o                         
  -6  21   1         59.19         66.16         4.09 o                         
  -5  21   1        263.89        287.11        14.49 o                         
  -4  21   1         95.49         95.37         4.00 o                         
  -3  21   1         11.39         14.53         2.53 o                         
  -2  21   1         43.70         47.55         3.10 o                         
  -1  21   1         11.07          9.40         2.50 o                         
   0  21   1          8.59         10.11         2.53 o                         
   1  21   1          5.79          9.53         2.11 o                         
   2  21   1         59.03         50.35         2.70 o                         
   3  21   1        507.68        589.46        17.10 o                         
   4  21   1        461.09        484.57        14.21 o                         
   5  21   1        132.57        149.53         5.98 o                         
   6  21   1        139.39        142.23         6.04 o                         
   7  21   1          7.92         11.29         2.94 o                         
  -7  22   1          1.65          3.05         2.68 o                         
  -6  22   1         27.10         27.80         3.33 o                         
  -5  22   1       2182.62       2373.30        82.23 o                         
  -4  22   1        220.02        212.72         7.87 o                         
  -3  22   1        201.16        221.02         7.72 o                         
  -2  22   1          0.65          0.74         2.22 o                         
  -1  22   1         20.74         24.76         2.74 o                         
   0  22   1          3.25          4.22         2.52 o                         
   1  22   1        312.25        316.29         9.02 o                         
   2  22   1        307.83        304.01        10.38 o                         
   3  22   1        179.70        189.70         6.18 o                         
   4  22   1         79.12         83.13         3.94 o                         
   5  22   1         11.55         13.74         2.47 o                         
   6  22   1         32.56         30.48         3.13 o                         
   7  22   1          7.59          9.16         2.22 o                         
  -7  23   1          9.51         11.06         2.31 o                         
  -6  23   1          3.37          4.69         1.85 o                         
  -5  23   1        148.00        154.66         6.72 o                         
  -4  23   1         77.70         85.80         4.80 o                         
  -3  23   1        137.52        144.62         5.93 o                         
  -2  23   1        128.40        148.30         5.95 o                         
  -1  23   1         76.08         79.29         3.93 o                         
   0  23   1          7.37          3.99         2.17 o                         
   1  23   1          0.17          4.80         2.17 o                         
   2  23   1         89.66        110.62         4.74 o                         
   3  23   1         11.37          8.57         2.01 o                         
   4  23   1        142.43        123.36         6.02 o                         
   5  23   1        178.72        166.22         7.14 o                         
   6  23   1         13.86         17.31         2.28 o                         
   7  23   1          0.11         -1.96         1.96 o                         
  -6  24   1         47.61         42.88         4.14 o                         
  -5  24   1         95.52         91.60         5.30 o                         
  -4  24   1        410.50        425.20        19.41 o                         
  -3  24   1         83.33         69.74         4.44 o                         
  -2  24   1          3.08          1.54         2.28 o                         
  -1  24   1        369.23        384.64        12.85 o                         
   0  24   1          3.76          6.72         2.12 o                         
   1  24   1         57.79         61.61         3.41 o                         
   2  24   1          7.85         14.95         2.50 o                         
   3  24   1        337.31        341.25        13.35 o                         
   4  24   1         40.33         45.93         4.29 o                         
   5  24   1         75.28         56.28         3.99 o                         
   6  24   1         71.91         72.38         7.37 o                         
  -6  25   1          2.39          0.74         1.48 o                         
  -5  25   1         68.01         61.58         4.75 o                         
  -4  25   1        537.17        494.49        24.73 o                         
  -3  25   1        443.08        491.21        30.87 o                         
  -2  25   1         67.69         57.92         4.08 o                         
  -1  25   1         46.87         47.44         3.12 o                         
   0  25   1         10.29         12.77         2.32 o                         
   1  25   1          0.45          0.98         2.62 o                         
   2  25   1          9.03          9.48         2.66 o                         
   3  25   1        423.92        456.72        18.65 o                         
   4  25   1        103.91         94.58         6.56 o                         
   5  25   1         42.43         36.82         3.30 o                         
  -5  26   1        250.71        175.73        11.12 o                         
  -4  26   1        179.71        178.05        10.24 o                         
  -3  26   1          6.52          5.96         2.36 o                         
  -2  26   1          6.46          3.55         2.29 o                         
  -1  26   1         40.33         41.11         3.25 o                         
   0  26   1         97.41        100.87         5.04 o                         
   1  26   1          5.22          1.88         2.58 o                         
   2  26   1          4.58          3.49         2.81 o                         
   3  26   1         28.21         25.86         3.59 o                         
   4  26   1          0.34          1.76         2.16 o                         
   5  26   1          0.46         -0.34         1.80 o                         
  -4  27   1         48.15         23.07         2.46 o                         
  -3  27   1          5.51          5.72         2.46 o                         
  -2  27   1          5.38          5.70         2.02 o                         
  -1  27   1         44.89         38.53         4.08 o                         
   0  27   1         79.34         86.58         5.73 o                         
   1  27   1          9.12         12.52         2.82 o                         
   2  27   1         72.68         99.83        10.18 o                         
   3  27   1         11.76          9.21         2.90 o                         
   4  27   1         80.93         58.88         5.76 o                         
  -2  28   1         28.66         19.87         3.02 o                         
  -1  28   1          0.07          7.49         5.48 o                         
   0  28   1         41.83         23.13         3.43 o                         
   1  28   1          0.51          3.08         2.71 o                         
   2  28   1          0.63          1.76         1.95 o                         
 -12   0   2         55.52         45.86         5.83 o                         
 -10   0   2        590.94        569.67        30.93 o                         
  -8   0   2        488.10        498.32        22.33 o                         
  -6   0   2        291.54        224.21        17.87 o                         
  -4   0   2        667.01        836.66        46.13 o                         
  -2   0   2       2914.07       2988.60       145.54 o                         
   0   0   2      10634.07      10204.05       851.00 o                         
   2   0   2        787.54        519.82        36.22 o                         
   4   0   2          4.40         16.16         6.29 o                         
   6   0   2         29.64         12.61         3.69 o                         
   8   0   2        310.09        354.06        20.96 o                         
  10   0   2         42.59         49.51         4.46 o                         
 -12   1   2        204.73        187.66        12.55 o                         
 -11   1   2          3.08          2.67         3.76 o                         
 -10   1   2        333.14        304.47        14.10 o                         
  -9   1   2       4261.13       4338.90       118.71 o                         
  -8   1   2        195.70        180.13         8.50 o                         
  -7   1   2         44.97         42.23         4.10 o                         
  -6   1   2        111.12        125.97        12.21 o                         
  -5   1   2        226.99        253.75        16.15 o                         
  -4   1   2         55.20         56.93         7.81 o                         
  -3   1   2        407.29        373.70        28.40 o                         
  -2   1   2       2427.96       2314.62       113.52 o                         
  -1   1   2      10774.53      10121.12       484.74 o                         
   0   1   2       9131.19       8219.07       482.35 o                         
   1   1   2       3131.06       3190.90       225.18 o                         
   2   1   2       4138.24       3959.38       240.11 o                         
   3   1   2        129.33        107.35        17.37 o                         
   4   1   2       3105.54       3109.02       191.78 o                         
   5   1   2        447.20        498.26        26.19 o                         
   6   1   2          1.54          3.84         2.94 o                         
   7   1   2        149.13        149.51         7.45 o                         
   8   1   2        952.35        876.60        39.96 o                         
   9   1   2        344.45        361.94        14.55 o                         
  10   1   2         32.79         36.27         3.20 o                         
  11   1   2         71.54         57.09         4.13 o                         
 -12   2   2         29.16         39.17         4.49 o                         
 -11   2   2          0.01          1.08         2.96 o                         
 -10   2   2        528.19        462.11        25.65 o                         
  -9   2   2        874.29        842.04        26.00 o                         
  -8   2   2          0.14          0.49         3.79 o                         
  -7   2   2        186.27        152.63         9.60 o                         
  -6   2   2        279.70        285.86        18.08 o                         
  -5   2   2         20.94         22.13         3.69 o                         
  -4   2   2       2458.24       2319.86        89.75 o                         
  -3   2   2       1069.16        953.20        42.56 o                         
  -2   2   2         38.60         25.59         4.51 o                         
  -1   2   2         89.91         12.90         5.20 o                         
   0   2   2      12384.33      11363.80       471.16 o                         
   1   2   2      17685.03      17805.02       722.51 o                         
   2   2   2       1217.38       1128.54        71.48 o                         
   3   2   2       1225.92       1074.93        70.82 o                         
   4   2   2       2015.78       1949.84        80.80 o                         
   5   2   2       2056.65       2249.23        86.34 o                         
   6   2   2         78.47        106.13         9.09 o                         
   7   2   2          4.96         -0.28         3.48 o                         
   8   2   2          2.50          8.12         4.69 o                         
   9   2   2        423.15        422.20        18.24 o                         
  10   2   2          5.06          8.48         2.51 o                         
  11   2   2         11.12         10.46         2.33 o                         
 -12   3   2         20.82         21.22         2.94 o                         
 -11   3   2         31.47         29.64         4.42 o                         
 -10   3   2        836.87        814.21        29.72 o                         
  -9   3   2       2231.14       2260.65        61.19 o                         
  -8   3   2       4943.37       4995.18       119.00 o                         
  -7   3   2         64.31         55.90         4.06 o                         
  -6   3   2        226.79        219.54        19.86 o                         
  -5   3   2        473.78        471.72        20.21 o                         
  -4   3   2        164.76        171.64         8.70 o                         
  -3   3   2        476.21        528.90        21.28 o                         
  -2   3   2       1235.29       1257.94        44.59 o                         
  -1   3   2       2359.63       2542.93       148.67 o                         
   0   3   2      22065.06      20189.17       751.95 o                         
   1   3   2       1900.97       1741.09        80.61 o                         
   2   3   2         53.72        113.85         8.74 o                         
   3   3   2        116.55        163.40        18.82 o                         
   4   3   2        527.23        636.97        27.03 o                         
   5   3   2        713.77        686.54        26.82 o                         
   6   3   2          6.80          8.33         2.41 o                         
   7   3   2         80.16         98.77         4.75 o                         
   8   3   2        616.63        656.10        21.22 o                         
   9   3   2        225.38        243.05        10.63 o                         
  10   3   2        119.03        130.17         4.92 o                         
  11   3   2          0.04         -2.09         2.10 o                         
 -12   4   2          3.45          5.59         1.69 o                         
 -11   4   2        171.42        184.93        12.30 o                         
 -10   4   2         34.38         31.91         4.34 o                         
  -9   4   2         35.65         33.33         3.61 o                         
  -8   4   2         30.85         23.81         4.12 o                         
  -7   4   2        125.59        128.97         5.34 o                         
  -6   4   2         47.89         44.40         6.40 o                         
  -5   4   2        506.11        472.28        23.99 o                         
  -4   4   2         26.75         25.93         3.39 o                         
  -3   4   2       3162.79       2855.35       109.76 o                         
  -2   4   2        699.35        598.27        22.46 o                         
  -1   4   2        267.57        329.29        33.33 o                         
   0   4   2      17335.06      16155.24       667.85 o                         
   1   4   2       5176.70       5151.39       246.06 o                         
   2   4   2         24.98         27.45         6.78 o                         
   3   4   2        700.34        918.85        43.26 o                         
   4   4   2        100.63        112.60         8.74 o                         
   5   4   2         19.30         23.93         4.29 o                         
   6   4   2        478.39        498.04        13.14 o                         
   7   4   2          4.57          3.64         2.79 o                         
   8   4   2         29.12         23.80         3.39 o                         
   9   4   2        799.63        817.63        27.40 o                         
  10   4   2         98.49        101.57         4.46 o                         
  11   4   2         22.26         21.70         5.06 o                         
 -12   5   2          8.57          3.92         1.70 o                         
 -11   5   2        364.95        372.28        14.26 o                         
 -10   5   2         23.02         27.30         5.20 o                         
  -9   5   2         10.95          5.07         3.62 o                         
  -8   5   2        818.18        800.25        29.76 o                         
  -7   5   2        114.04        132.79         7.02 o                         
  -6   5   2          5.20          5.52         2.49 o                         
  -5   5   2       1861.06       2025.26        71.50 o                         
  -4   5   2       1454.85       1585.09        53.37 o                         
  -3   5   2       2299.74       2208.70        86.51 o                         
  -2   5   2        173.73        165.94         8.73 o                         
  -1   5   2        881.80       1058.73        53.18 o                         
   0   5   2      13133.10      12276.12       506.56 o                         
   1   5   2      27155.88      28319.01      1359.57 o                         
   2   5   2       1510.89       1335.60        48.23 o                         
   3   5   2       1135.00       1238.56        56.57 o                         
   4   5   2       2118.37       2496.93       104.62 o                         
   5   5   2        808.63        752.98        32.75 o                         
   6   5   2        253.13        237.79         6.68 o                         
   7   5   2       1021.55       1010.60        24.46 o                         
   8   5   2         82.45         91.65         5.26 o                         
   9   5   2         81.85         72.82         4.38 o                         
  10   5   2          5.40          4.15         2.79 o                         
  11   5   2          0.86          1.58         5.19 o                         
 -12   6   2         38.08         33.53         2.71 o                         
 -11   6   2        238.19        257.40        10.43 o                         
 -10   6   2        423.11        417.18        20.21 o                         
  -9   6   2         36.62         18.08         5.45 o                         
  -8   6   2        362.37        444.19        17.84 o                         
  -7   6   2        177.01        167.31         9.17 o                         
  -6   6   2          0.98          6.68         4.01 o                         
  -5   6   2         16.27         18.29         3.02 o                         
  -4   6   2          0.00          3.34         3.30 o                         
  -3   6   2          4.66          4.97         3.73 o                         
  -2   6   2       1629.53       1767.79        62.51 o                         
  -1   6   2       2933.91       2554.90        96.70 o                         
   0   6   2         77.69         79.83         5.49 o                         
   1   6   2       5823.50       5651.47       211.94 o                         
   2   6   2        681.57        756.45        28.93 o                         
   3   6   2        925.57        921.52        35.44 o                         
   4   6   2         77.16         93.55         6.90 o                         
   5   6   2        111.44        114.74         8.14 o                         
   6   6   2         17.39         24.11         2.22 o                         
   7   6   2        361.41        362.24        10.42 o                         
   8   6   2         82.01         71.14         5.06 o                         
   9   6   2        109.45        104.20         5.68 o                         
  10   6   2        415.89        460.22        17.16 o                         
  11   6   2         14.87         19.33         3.57 o                         
 -12   7   2         49.68         41.51         3.97 o                         
 -11   7   2        214.19        235.01         8.76 o                         
 -10   7   2        139.97        160.76         9.67 o                         
  -9   7   2         13.78         29.86         5.57 o                         
  -8   7   2       2047.11       2081.57        62.62 o                         
  -7   7   2       2201.84       2212.04        65.26 o                         
  -6   7   2          6.47          5.13         3.30 o                         
  -5   7   2         13.54         20.20         3.02 o                         
  -4   7   2       3818.14       3598.91       110.10 o                         
  -3   7   2       1523.52       1607.71        63.93 o                         
  -2   7   2       2423.71       2455.35        86.76 o                         
  -1   7   2       1985.18       1706.73        51.44 o                         
   0   7   2          0.15          0.96         2.58 o                         
   1   7   2      12124.38      11870.97       446.47 o                         
   2   7   2        350.01        353.21        14.22 o                         
   3   7   2        113.22        296.48        16.54 o                         
   4   7   2       1585.70       1653.37        51.20 o                         
   5   7   2         79.24         60.41         3.94 o                         
   6   7   2        356.31        355.18         9.45 o                         
   7   7   2        949.60        948.97        25.18 o                         
   8   7   2          0.45         -0.45         2.86 o                         
   9   7   2        246.18        280.05        13.10 o                         
  10   7   2          7.97          6.91         2.71 o                         
  11   7   2        257.93        268.50        14.16 o                         
 -12   8   2          1.21          2.15         1.81 o                         
 -11   8   2          0.07          4.25         3.14 o                         
 -10   8   2        117.04        144.48         9.83 o                         
  -9   8   2         66.37         59.17         8.13 o                         
  -8   8   2        113.99        115.59         6.79 o                         
  -7   8   2        966.33       1086.00        32.08 o                         
  -6   8   2        338.35        334.20        10.55 o                         
  -5   8   2         24.51         21.35         6.37 o                         
  -4   8   2       1707.53       1713.62        61.31 o                         
  -3   8   2        101.52        102.03         6.70 o                         
  -2   8   2        112.37        177.12        11.84 o                         
  -1   8   2        164.28        137.96         5.93 o                         
   0   8   2         50.12         30.89         4.93 o                         
   1   8   2       3172.64       3285.74       123.83 o                         
   2   8   2          4.74          3.83         3.71 o                         
   3   8   2         51.95         60.55         7.68 o                         
   4   8   2        904.99       1061.63        34.59 o                         
   5   8   2        242.59        244.19         7.53 o                         
   6   8   2        104.60        126.58         4.49 o                         
   7   8   2        665.74        660.72        17.83 o                         
   8   8   2        430.88        371.32        11.70 o                         
   9   8   2         59.80         53.63         3.99 o                         
  10   8   2         75.26         64.29         5.46 o                         
  11   8   2         27.69         35.24         4.26 o                         
 -11   9   2         47.02         46.17         4.06 o                         
 -10   9   2        456.11        489.44        22.09 o                         
  -9   9   2          1.20         -3.64         3.64 o                         
  -8   9   2        468.53        397.37        13.44 o                         
  -7   9   2        280.56        336.73        12.53 o                         
  -6   9   2        128.86        145.94         8.81 o                         
  -5   9   2         10.73         -0.40         3.14 o                         
  -4   9   2        290.11        408.02        29.86 o                         
  -3   9   2        184.00        152.15        16.57 o                         
  -2   9   2        293.58        380.39        18.33 o                         
  -1   9   2        894.15        868.89        32.42 o                         
   0   9   2       1969.61       1733.31        51.15 o                         
   1   9   2        488.21        571.46        23.70 o                         
   2   9   2       3801.98       4367.29       214.17 o                         
   3   9   2         72.76        107.96        11.29 o                         
   4   9   2        201.28        216.44        10.46 o                         
   5   9   2         50.04         43.16         2.83 o                         
   6   9   2        662.79        686.63        16.42 o                         
   7   9   2       1012.01       1036.36        26.65 o                         
   8   9   2        718.16        654.31        20.37 o                         
   9   9   2          5.35         10.34         2.77 o                         
  10   9   2          0.28         -1.03         2.63 o                         
  11   9   2         78.19         68.94         6.72 o                         
 -11  10   2        415.12        441.83        27.21 o                         
 -10  10   2         52.87         50.40         4.23 o                         
  -9  10   2         43.14         39.70         3.86 o                         
  -8  10   2          1.97          4.51         3.23 o                         
  -7  10   2        795.02        792.98        37.18 o                         
  -6  10   2         60.50         56.85         4.49 o                         
  -5  10   2          0.01          1.64         2.39 o                         
  -4  10   2        613.19        486.41        23.70 o                         
  -3  10   2       1216.68        870.88        65.06 o                         
  -2  10   2         24.10         26.30         5.09 o                         
  -1  10   2       3834.58       3909.51       194.59 o                         
   0  10   2        128.67         92.47         9.56 o                         
   1  10   2        549.72        482.71        24.65 o                         
   2  10   2        995.41       1028.16        47.85 o                         
   3  10   2         40.02         57.05         9.87 o                         
   4  10   2        462.99        469.87        13.28 o                         
   5  10   2         26.51         24.27         3.29 o                         
   6  10   2        146.06        146.35         5.40 o                         
   7  10   2         56.32         59.80         3.42 o                         
   8  10   2        239.27        258.28         8.39 o                         
   9  10   2          7.81          8.51         2.20 o                         
  10  10   2         45.53         57.13         4.74 o                         
  11  10   2         88.39         69.81         4.97 o                         
 -11  11   2        172.01        194.85         9.10 o                         
 -10  11   2          2.52          1.67         2.60 o                         
  -9  11   2         39.22         40.15         3.58 o                         
  -8  11   2         82.20         55.31         6.24 o                         
  -7  11   2        504.92        526.68        21.45 o                         
  -6  11   2        317.94        287.62        10.03 o                         
  -5  11   2        910.63        907.83        23.87 o                         
  -4  11   2          4.29         11.31         3.93 o                         
  -3  11   2        605.45        634.51        41.64 o                         
  -2  11   2       4916.64       4918.82       242.27 o                         
  -1  11   2        935.64        938.17        52.51 o                         
   0  11   2       2258.18       2485.92       149.68 o                         
   1  11   2        134.07        136.78        12.47 o                         
   2  11   2        632.20        673.21        47.74 o                         
   3  11   2         39.25         25.29         8.14 o                         
   4  11   2         78.54         75.13         3.69 o                         
   5  11   2        871.84        879.36        24.02 o                         
   6  11   2       1314.90       1263.17        36.06 o                         
   7  11   2        457.83        435.77        13.73 o                         
   8  11   2          0.69         -0.46         2.25 o                         
   9  11   2         32.75         43.76         3.49 o                         
  10  11   2        112.23        117.01         7.47 o                         
 -11  12   2          0.40          1.15         1.49 o                         
 -10  12   2          0.61         -0.58         2.60 o                         
  -9  12   2        186.62        193.51         8.58 o                         
  -8  12   2        149.38        165.99         7.78 o                         
  -7  12   2        138.01        117.28         6.98 o                         
  -6  12   2        754.49        797.11        22.43 o                         
  -5  12   2         29.14         32.18         3.25 o                         
  -4  12   2         32.63         23.17         2.83 o                         
  -3  12   2        286.53        236.94        24.69 o                         
  -2  12   2          2.80         13.75         6.71 o                         
  -1  12   2        497.51        420.39        28.64 o                         
   0  12   2          0.49          5.76         7.12 o                         
   1  12   2        331.98        277.31        25.37 o                         
   2  12   2        128.38        140.31        13.26 o                         
   3  12   2        756.08        879.22        23.19 o                         
   4  12   2        248.58        253.39         8.25 o                         
   5  12   2         16.32         19.91         3.68 o                         
   6  12   2         55.25         70.53         4.54 o                         
   7  12   2        539.03        520.23        19.09 o                         
   8  12   2        154.34        184.03         9.33 o                         
   9  12   2          2.46          3.59         2.33 o                         
  10  12   2         15.45         22.61         3.28 o                         
 -11  13   2        127.52         87.41         6.37 o                         
 -10  13   2         40.54         49.04         3.78 o                         
  -9  13   2         58.10         58.60         4.42 o                         
  -8  13   2          1.34          1.00         2.88 o                         
  -7  13   2        949.39        966.03        34.66 o                         
  -6  13   2        478.52        523.61        15.43 o                         
  -5  13   2        631.45        548.90        15.63 o                         
  -4  13   2        279.32        237.32         7.57 o                         
  -3  13   2       1183.59       1192.09        32.92 o                         
  -2  13   2        444.43        479.83        87.02 o                         
  -1  13   2         95.33         74.18        11.21 o                         
   0  13   2        458.17        528.21        34.12 o                         
   1  13   2        176.70        180.13        16.48 o                         
   2  13   2       1310.74       1416.86        53.44 o                         
   3  13   2         18.58         22.10         1.86 o                         
   4  13   2        150.27        176.05         6.54 o                         
   5  13   2       1415.75       1480.65        39.38 o                         
   6  13   2       1064.35       1047.44        34.55 o                         
   7  13   2          1.87          7.48         2.83 o                         
   8  13   2        132.28        150.20         6.45 o                         
   9  13   2         71.79         73.44         4.14 o                         
  10  13   2        170.13        142.56        11.83 o                         
 -10  14   2          5.03          6.13         2.35 o                         
  -9  14   2        190.64        222.54        11.77 o                         
  -8  14   2          0.09          0.02         2.98 o                         
  -7  14   2        196.58        205.99         9.01 o                         
  -6  14   2          2.17          1.81         2.58 o                         
  -5  14   2        354.69        337.41        10.09 o                         
  -4  14   2        154.61        164.95         6.08 o                         
  -3  14   2        509.93        385.99         9.92 o                         
  -2  14   2        752.81        830.20        22.93 o                         
  -1  14   2         54.43         70.76         5.55 o                         
   0  14   2        149.50        114.01         6.00 o                         
   1  14   2        343.71        318.12        10.08 o                         
   2  14   2        526.05        498.89        12.38 o                         
   3  14   2          0.39          2.14         1.54 o                         
   4  14   2        120.31        115.14         4.64 o                         
   5  14   2         18.23         24.40         2.53 o                         
   6  14   2         15.18         13.73         2.73 o                         
   7  14   2          3.46          3.38         2.44 o                         
   8  14   2         53.19         69.67         4.54 o                         
   9  14   2         21.42         25.91         2.60 o                         
  10  14   2         39.16         26.35         5.02 o                         
 -10  15   2          5.85          6.09         3.12 o                         
  -9  15   2          2.35          1.18         2.54 o                         
  -8  15   2         10.14         13.71         2.71 o                         
  -7  15   2        294.90        296.28        11.19 o                         
  -6  15   2        447.65        485.87        14.53 o                         
  -5  15   2        184.22        151.57         6.38 o                         
  -4  15   2        113.13        133.18         4.59 o                         
  -3  15   2        852.36        863.63        19.65 o                         
  -2  15   2        407.42        372.38         9.73 o                         
  -1  15   2        120.67        152.54         5.00 o                         
   0  15   2         62.22         57.33         2.52 o                         
   1  15   2       1126.07       1126.66        23.79 o                         
   2  15   2        166.09        173.49         4.54 o                         
   3  15   2       1483.05       1571.17        34.08 o                         
   4  15   2         39.49         39.73         2.79 o                         
   5  15   2        301.34        266.87         9.44 o                         
   6  15   2         89.81         96.30         4.72 o                         
   7  15   2          1.47          1.39         2.38 o                         
   8  15   2        125.42        120.14         5.82 o                         
   9  15   2         99.05         86.29         5.68 o                         
 -10  16   2         60.59         41.02         3.39 o                         
  -9  16   2         73.46         64.16         5.44 o                         
  -8  16   2          7.90         10.86         2.61 o                         
  -7  16   2         48.14         49.61         3.49 o                         
  -6  16   2        153.39        173.95         6.74 o                         
  -5  16   2        496.33        552.32        18.66 o                         
  -4  16   2        612.24        655.28        16.92 o                         
  -3  16   2         23.22         23.43         2.07 o                         
  -2  16   2        152.55        115.25         3.86 o                         
  -1  16   2          1.29          3.63         1.60 o                         
   0  16   2        243.59        231.56         5.80 o                         
   1  16   2         62.98         72.65         2.68 o                         
   2  16   2        515.88        623.98        13.55 o                         
   3  16   2         10.99         20.25         1.89 o                         
   4  16   2        299.97        330.46         9.17 o                         
   5  16   2         10.14          8.45         2.20 o                         
   6  16   2         12.26          7.65         2.36 o                         
   7  16   2         62.82         62.19         4.12 o                         
   8  16   2          3.28          2.11         2.53 o                         
   9  16   2          4.86          7.55         2.25 o                         
  -9  17   2          6.50          5.59         2.19 o                         
  -8  17   2         19.98         25.22         2.82 o                         
  -7  17   2        174.47        184.69         7.82 o                         
  -6  17   2         50.66         44.36         3.83 o                         
  -5  17   2          2.96          7.02         3.65 o                         
  -4  17   2        509.43        524.68        13.86 o                         
  -3  17   2         47.63         36.02         2.55 o                         
  -2  17   2        225.09        213.90         6.51 o                         
  -1  17   2        463.91        459.73        11.86 o                         
   0  17   2         23.00         25.79         2.22 o                         
   1  17   2         95.45        114.24         3.53 o                         
   2  17   2        131.88        122.51         4.42 o                         
   3  17   2       1239.71       1367.26        30.44 o                         
   4  17   2         45.76         57.27         3.07 o                         
   5  17   2        539.59        566.38        15.86 o                         
   6  17   2         50.35         51.45         3.39 o                         
   7  17   2         26.11         26.54         3.93 o                         
   8  17   2          0.75          1.25         2.36 o                         
   9  17   2        165.46        176.39         9.51 o                         
  -9  18   2         78.05         68.14         5.26 o                         
  -8  18   2         85.14        112.41         5.99 o                         
  -7  18   2         15.49         22.02         2.62 o                         
  -6  18   2         34.21         25.82         3.20 o                         
  -5  18   2          0.85          1.00         2.48 o                         
  -4  18   2        170.10        178.87         6.20 o                         
  -3  18   2         93.95        117.76         4.36 o                         
  -2  18   2        316.93        305.34         8.21 o                         
  -1  18   2         20.24         23.05         2.22 o                         
   0  18   2        186.36        172.59         5.52 o                         
   1  18   2          6.98          6.75         1.67 o                         
   2  18   2        644.10        681.81        15.36 o                         
   3  18   2         11.80         10.90         1.83 o                         
   4  18   2          0.93          5.15         2.25 o                         
   5  18   2         42.40         45.58         3.77 o                         
   6  18   2          0.02         -2.55         2.55 o                         
   7  18   2         78.53         84.12         6.06 o                         
   8  18   2          0.65         -2.55         3.19 o                         
   9  18   2         46.33         38.47         4.24 o                         
  -9  19   2          7.09          4.13         1.45 o                         
  -8  19   2          0.01          1.64         2.53 o                         
  -7  19   2         76.24         74.52         5.32 o                         
  -6  19   2        824.30        900.96        27.82 o                         
  -5  19   2        222.48        214.98         8.31 o                         
  -4  19   2          2.92         -0.99         2.31 o                         
  -3  19   2        178.86        193.46         8.07 o                         
  -2  19   2         29.41         25.24         2.41 o                         
  -1  19   2         52.60         63.36         3.14 o                         
   0  19   2        126.02        124.76         4.79 o                         
   1  19   2         48.49         62.66         3.08 o                         
   2  19   2        208.73        219.40         5.77 o                         
   3  19   2          4.87          5.13         1.92 o                         
   4  19   2         70.55         73.50         3.40 o                         
   5  19   2         18.34         16.41         4.65 o                         
   6  19   2          2.55          0.84         2.96 o                         
   7  19   2          0.12         -2.42         2.68 o                         
   8  19   2          6.91          9.11         2.36 o                         
  -8  20   2          0.12         -0.08         1.84 o                         
  -7  20   2         12.10         13.98         2.52 o                         
  -6  20   2         32.09         41.33         4.38 o                         
  -5  20   2         15.77         23.54         2.86 o                         
  -4  20   2        252.46        278.65         8.97 o                         
  -3  20   2        175.61        186.21         6.44 o                         
  -2  20   2        512.56        511.31        12.82 o                         
  -1  20   2        217.37        201.50         6.81 o                         
   0  20   2        179.35        190.43         7.95 o                         
   1  20   2         24.10         27.22         2.34 o                         
   2  20   2        410.14        407.70         9.78 o                         
   3  20   2        514.63        531.95        13.26 o                         
   4  20   2          0.14         -1.49         1.99 o                         
   5  20   2          0.99          1.35         2.57 o                         
   6  20   2         28.59         27.67         4.80 o                         
   7  20   2         20.88         26.77         3.49 o                         
   8  20   2         13.85         15.61         3.83 o                         
  -8  21   2          4.36          2.80         1.55 o                         
  -7  21   2          0.29          1.10         2.32 o                         
  -6  21   2        106.73        103.13         5.45 o                         
  -5  21   2         95.11        105.51         4.64 o                         
  -4  21   2        183.98        188.74         7.19 o                         
  -3  21   2         15.29         15.36         2.33 o                         
  -2  21   2         55.97         54.78         3.47 o                         
  -1  21   2         50.24         58.24         3.14 o                         
   0  21   2         99.21        119.18         4.80 o                         
   1  21   2        281.55        314.96         8.69 o                         
   2  21   2          2.47          1.32         1.91 o                         
   3  21   2         54.35         59.35         2.97 o                         
   4  21   2         61.52         71.04         3.83 o                         
   5  21   2         33.24         27.57         4.23 o                         
   6  21   2         29.39         35.61         3.36 o                         
   7  21   2          7.14          5.81         2.29 o                         
  -7  22   2         39.73         38.17         3.12 o                         
  -6  22   2         11.65         22.99         2.80 o                         
  -5  22   2          0.04          4.12         2.26 o                         
  -4  22   2         90.23        108.02         5.99 o                         
  -3  22   2          0.18         -2.11         2.11 o                         
  -2  22   2        279.48        306.73         9.66 o                         
  -1  22   2         50.38         54.05         3.21 o                         
   0  22   2          0.91         -0.19         2.23 o                         
   1  22   2        143.34        154.81         5.52 o                         
   2  22   2          0.89          2.40         1.95 o                         
   3  22   2          7.99          4.46         2.35 o                         
   4  22   2         26.87         28.47         3.34 o                         
   5  22   2         63.31         60.23         4.53 o                         
   6  22   2         34.72         41.73         3.62 o                         
   7  22   2         13.35         13.24         5.09 o                         
  -7  23   2         16.76         12.93         1.56 o                         
  -6  23   2         70.27         80.69         5.21 o                         
  -5  23   2         20.24         13.52         2.87 o                         
  -4  23   2        255.16        264.91        10.70 o                         
  -3  23   2         14.80          9.86         2.43 o                         
  -2  23   2        106.20        125.58         4.93 o                         
  -1  23   2        277.87        295.54         9.75 o                         
   0  23   2         27.63         32.92         2.59 o                         
   1  23   2        208.47        260.46         9.77 o                         
   2  23   2         97.43        110.11         7.25 o                         
   3  23   2          3.18         -1.45         2.47 o                         
   4  23   2          1.59          2.69         2.30 o                         
   5  23   2          4.84         10.46         2.38 o                         
   6  23   2         19.03         10.51         2.21 o                         
  -6  24   2         26.77         22.70         7.06 o                         
  -5  24   2          0.94          1.44         2.20 o                         
  -4  24   2         10.44         14.47         2.73 o                         
  -3  24   2         75.09         85.04         5.53 o                         
  -2  24   2        194.10        200.92         6.85 o                         
  -1  24   2        407.75        432.66        13.11 o                         
   0  24   2          6.90          9.38         2.23 o                         
   1  24   2         48.36         52.08         3.73 o                         
   2  24   2          2.23         -0.16         3.20 o                         
   3  24   2          7.59          5.41         3.40 o                         
   4  24   2          2.36          2.32         2.39 o                         
   5  24   2         23.95         19.40         3.24 o                         
   6  24   2         46.90         30.49         4.56 o                         
  -5  25   2        184.84        144.70         9.32 o                         
  -4  25   2          3.34          4.40         2.09 o                         
  -3  25   2         32.71         36.10         3.51 o                         
  -2  25   2         32.97         35.23         3.96 o                         
  -1  25   2        187.36        194.65         8.51 o                         
   0  25   2         39.29         57.54         4.16 o                         
   1  25   2          0.88          2.27         2.54 o                         
   2  25   2         66.24         89.97         6.52 o                         
   3  25   2         32.70         19.96         4.66 o                         
   4  25   2          0.06          2.38         2.93 o                         
   5  25   2         13.02         10.89         3.57 o                         
  -4  26   2        456.19        434.47        21.33 o                         
  -3  26   2         42.54         42.59         3.24 o                         
  -2  26   2        128.83        128.41         6.35 o                         
  -1  26   2         54.34         64.72         4.09 o                         
   0  26   2         65.97         74.36         4.07 o                         
   1  26   2         50.17         38.32         3.33 o                         
   2  26   2         19.14         20.21         2.91 o                         
   3  26   2          0.00         -2.98         2.98 o                         
   4  26   2         13.93          5.60         2.37 o                         
  -3  27   2          3.94          0.36         1.44 o                         
  -2  27   2          9.04          5.43         2.05 o                         
  -1  27   2        123.13        101.68        11.94 o                         
   0  27   2        178.99        169.50         9.55 o                         
   1  27   2          2.69          7.48         2.89 o                         
   2  27   2         99.56         85.94         9.68 o                         
   3  27   2        151.08        116.84        10.70 o                         
  -2  28   2        118.04         63.06         7.68 o                         
  -1  28   2          0.02         -1.19         2.27 o                         
   0  28   2          0.08          1.52         2.16 o                         
   1  28   2         47.02         24.97         5.84 o                         
 -11   0   3          3.40          4.98         4.19 o                         
  -9   0   3       1318.35       1353.00        58.88 o                         
  -7   0   3         26.06         14.00         3.64 o                         
  -5   0   3         56.24        101.17         8.59 o                         
  -3   0   3        277.56        437.13        25.61 o                         
  -1   0   3        509.60        528.06        49.16 o                         
   1   0   3        294.98        284.86        29.46 o                         
   3   0   3        826.66        841.27        43.91 o                         
   5   0   3       1045.84       1056.45        56.59 o                         
   7   0   3       1219.24       1198.22        44.28 o                         
   9   0   3        348.48        333.70        16.46 o                         
  11   0   3         19.57         16.90         3.67 o                         
 -12   1   3        141.37        127.48         7.48 o                         
 -11   1   3        229.44        261.13        11.80 o                         
 -10   1   3         16.77         19.98         3.76 o                         
  -9   1   3        178.14        184.05         8.97 o                         
  -8   1   3        560.35        499.49        17.90 o                         
  -7   1   3          1.13          0.22         2.78 o                         
  -6   1   3        747.36        778.13        35.40 o                         
  -5   1   3       3355.11       3341.60       129.31 o                         
  -4   1   3       1546.95       1649.48        85.29 o                         
  -3   1   3       1966.04       1992.69        85.90 o                         
  -2   1   3        600.85        614.77        25.70 o                         
  -1   1   3       1075.27       1016.52        63.22 o                         
   0   1   3        504.65        462.76        35.59 o                         
   1   1   3       1296.36       1500.82        92.49 o                         
   2   1   3          0.88          1.53         2.06 o                         
   3   1   3       1475.54       1374.06        67.92 o                         
   4   1   3       1023.72        929.58        49.30 o                         
   5   1   3       1409.49       1395.76        64.63 o                         
   6   1   3          3.68          4.48         3.01 o                         
   7   1   3       1106.31       1072.79        35.15 o                         
   8   1   3         81.88         65.02         6.14 o                         
   9   1   3         37.55         29.13         4.20 o                         
  10   1   3          5.20          6.04         3.00 o                         
  11   1   3          5.27          1.96         2.19 o                         
 -12   2   3          7.90         11.54         2.84 o                         
 -11   2   3         16.95         26.71         4.10 o                         
 -10   2   3          0.11         -3.08         3.71 o                         
  -9   2   3        169.97        166.29         8.01 o                         
  -8   2   3       1612.50       1561.01        43.70 o                         
  -7   2   3          0.51          0.14         2.70 o                         
  -6   2   3        207.73        221.67        20.29 o                         
  -5   2   3       3310.17       3207.05       111.85 o                         
  -4   2   3       1641.65       1563.89        69.33 o                         
  -3   2   3          6.19          2.50         4.36 o                         
  -2   2   3          0.31          1.48         3.51 o                         
  -1   2   3        108.18         98.26         9.71 o                         
   0   2   3       4579.87       4731.55       227.70 o                         
   1   2   3       1892.33       2066.04       124.70 o                         
   2   2   3          0.01          0.26         3.09 o                         
   3   2   3       1327.93       1431.54        60.22 o                         
   4   2   3       1309.88       1371.18        65.91 o                         
   5   2   3        105.01         83.14         6.71 o                         
   6   2   3        108.24        138.10         5.81 o                         
   7   2   3        268.58        235.52         9.23 o                         
   8   2   3         29.09         22.76         4.61 o                         
   9   2   3        643.72        632.39        25.12 o                         
  10   2   3         12.79         11.50         2.72 o                         
  11   2   3         15.42         16.56         2.20 o                         
 -12   3   3         20.62         19.77         2.75 o                         
 -11   3   3         86.83         83.24         5.40 o                         
 -10   3   3          1.23          8.79         3.60 o                         
  -9   3   3        115.69        134.85         8.35 o                         
  -8   3   3        718.43        726.05        20.24 o                         
  -7   3   3        793.99        745.92        19.46 o                         
  -6   3   3        227.82        232.00        11.35 o                         
  -5   3   3        183.15        173.24         8.67 o                         
  -4   3   3       1388.99       1678.57        62.06 o                         
  -3   3   3         63.49         63.34         5.22 o                         
  -2   3   3          9.21         12.66         5.62 o                         
  -1   3   3        344.18        206.30        15.84 o                         
   0   3   3      10947.04      10411.11       386.49 o                         
   1   3   3         67.31        101.24         7.86 o                         
   2   3   3        763.21        760.68        40.57 o                         
   3   3   3        559.51        552.99        26.04 o                         
   4   3   3         59.10         42.01         4.49 o                         
   5   3   3        392.44        352.68        16.55 o                         
   6   3   3        826.42        869.74        23.21 o                         
   7   3   3        296.38        358.92        11.81 o                         
   8   3   3        866.52        814.74        25.24 o                         
   9   3   3        293.75        305.50        12.19 o                         
  10   3   3        142.94        130.91         5.82 o                         
  11   3   3         94.81         82.18         6.04 o                         
 -12   4   3          6.76          3.98         1.53 o                         
 -11   4   3         45.92         49.82         4.29 o                         
 -10   4   3         27.18         24.15         4.66 o                         
  -9   4   3          4.48          4.82         4.19 o                         
  -8   4   3       2241.36       2229.17        54.99 o                         
  -7   4   3       1179.26       1257.17        33.11 o                         
  -6   4   3        475.72        570.42        16.74 o                         
  -5   4   3        797.08        789.81        26.83 o                         
  -4   4   3       1476.43       1607.15        59.51 o                         
  -3   4   3        525.15        533.03        21.21 o                         
  -2   4   3        373.94        300.56        18.62 o                         
  -1   4   3         30.09         53.31         7.86 o                         
   0   4   3       1036.30        827.90        36.14 o                         
   1   4   3        962.00        872.61        38.23 o                         
   2   4   3        415.67        468.61        20.91 o                         
   3   4   3        213.60        277.62        11.39 o                         
   4   4   3        935.16        992.80        37.17 o                         
   5   4   3         15.40         37.05         7.72 o                         
   6   4   3         11.47         18.16         2.15 o                         
   7   4   3        231.76        222.89         7.81 o                         
   8   4   3        510.87        490.58        15.87 o                         
   9   4   3          5.16          3.98         3.20 o                         
  10   4   3         57.90         70.76         4.06 o                         
  11   4   3         54.15         32.27         3.08 o                         
 -12   5   3        100.26        102.93         5.59 o                         
 -11   5   3         59.63         80.00         6.97 o                         
 -10   5   3          0.76          0.22         5.07 o                         
  -9   5   3          0.31         -0.49         5.03 o                         
  -8   5   3         20.86         11.29         4.67 o                         
  -7   5   3        341.81        315.87         9.61 o                         
  -6   5   3        231.53        250.45         8.41 o                         
  -5   5   3          2.13          0.86         2.78 o                         
  -4   5   3       1328.43       1597.18        65.57 o                         
  -3   5   3        106.91         65.46         6.05 o                         
  -2   5   3        799.41        715.78        33.44 o                         
   0   5   3       1221.51       1264.60        48.07 o                         
   1   5   3       2051.69       2511.51       151.22 o                         
   2   5   3       2380.45       2562.93       123.65 o                         
   3   5   3        802.52        864.69        27.68 o                         
   4   5   3        174.41        152.28         8.61 o                         
   5   5   3         98.66         90.78         4.57 o                         
   6   5   3       1420.97       1482.52        33.34 o                         
   7   5   3        151.64        152.44         7.20 o                         
   8   5   3          7.44          5.49         3.07 o                         
   9   5   3         28.85         35.12         3.84 o                         
  10   5   3        196.06        187.74         9.87 o                         
  11   5   3         24.10         22.07         3.29 o                         
 -12   6   3          0.75         -0.73         1.48 o                         
 -11   6   3        156.86        181.48         7.79 o                         
 -10   6   3        573.73        621.39        25.50 o                         
  -9   6   3        727.93        697.81        26.59 o                         
  -8   6   3       1176.24       1175.78        41.79 o                         
  -7   6   3        633.49        632.80        19.34 o                         
  -6   6   3          0.02         -0.47         2.00 o                         
  -5   6   3        129.95        109.88         8.55 o                         
  -4   6   3       2432.88       2418.14        76.20 o                         
  -3   6   3       2602.24       2930.90       112.63 o                         
  -2   6   3          0.97          2.35         5.10 o                         
  -1   6   3         27.77         42.72         6.41 o                         
   0   6   3        805.23        640.36        25.13 o                         
   1   6   3       3942.24       3422.51       168.17 o                         
   2   6   3       1327.74       1312.82        58.35 o                         
   3   6   3       1181.40       1260.01        38.99 o                         
   4   6   3        165.70        220.41         9.89 o                         
   5   6   3          9.65         22.14         2.22 o                         
   6   6   3        320.52        311.40         8.15 o                         
   7   6   3        207.04        231.18         9.33 o                         
   8   6   3          5.46          8.58         3.07 o                         
   9   6   3         73.40         80.74         5.46 o                         
  10   6   3         57.17         59.37         4.95 o                         
  11   6   3          0.21          1.10         1.63 o                         
 -12   7   3          0.15         -0.31         1.86 o                         
 -11   7   3         22.53         19.22         3.38 o                         
 -10   7   3        103.35        120.18         7.34 o                         
  -9   7   3        539.94        509.39        19.57 o                         
  -8   7   3        343.43        328.71        14.86 o                         
  -7   7   3        749.27        803.22        32.90 o                         
  -6   7   3          5.22          3.40         2.27 o                         
  -5   7   3        658.43        645.44        27.65 o                         
  -4   7   3        560.12        590.09        28.08 o                         
  -3   7   3       4049.73       4447.45       171.33 o                         
  -2   7   3         86.69        136.74        10.74 o                         
  -1   7   3       2057.21       1643.94        71.48 o                         
   0   7   3        184.86        284.45        13.77 o                         
   1   7   3       2702.17       2703.65       134.58 o                         
   2   7   3         50.36         69.58         6.90 o                         
   3   7   3        712.12        698.58        22.13 o                         
   4   7   3         15.98         41.62         4.51 o                         
   5   7   3        156.08        172.41         7.15 o                         
   6   7   3       1052.30       1123.22        24.29 o                         
   7   7   3        369.97        319.17         9.28 o                         
   8   7   3        748.79        665.75        20.42 o                         
   9   7   3          1.11          4.87         2.86 o                         
  10   7   3        277.70        263.43        10.24 o                         
  11   7   3         54.83         34.49         7.30 o                         
 -12   8   3         20.06         18.86         2.08 o                         
 -11   8   3         20.80         16.06         4.63 o                         
 -10   8   3        385.56        394.93        17.23 o                         
  -9   8   3        164.65        119.19         9.51 o                         
  -8   8   3        265.62        240.30        11.41 o                         
  -7   8   3       1667.08       1768.70        53.57 o                         
  -6   8   3         69.67         57.89         3.82 o                         
  -5   8   3        127.26        147.90         8.00 o                         
  -4   8   3        816.60        818.19        29.29 o                         
  -3   8   3         52.26         61.12         9.09 o                         
  -2   8   3        331.37        378.99        19.67 o                         
  -1   8   3          2.27         15.40         3.19 o                         
   0   8   3       2146.54       2247.77        86.62 o                         
   1   8   3       2038.15       1945.98        84.81 o                         
   2   8   3       1584.23       1832.36        80.31 o                         
   3   8   3        379.04        310.25        12.50 o                         
   4   8   3          2.61         14.96         3.66 o                         
   5   8   3         86.45         71.55         3.20 o                         
   6   8   3        186.28        181.02         5.80 o                         
   7   8   3         59.00         57.11         3.61 o                         
   8   8   3         47.83         46.63         3.48 o                         
   9   8   3        602.02        675.66        24.86 o                         
  10   8   3        399.03        400.36        19.22 o                         
  11   8   3         18.84         11.66         4.16 o                         
 -11   9   3         14.20          8.21         2.47 o                         
 -10   9   3         73.50         80.44         5.28 o                         
  -9   9   3          3.78         -1.66         4.53 o                         
  -8   9   3        106.59        127.29         6.97 o                         
  -7   9   3        151.74        143.28         7.28 o                         
  -6   9   3         64.88         80.39         5.33 o                         
  -5   9   3        218.29        170.57         6.49 o                         
  -4   9   3         67.73         37.22         5.86 o                         
  -3   9   3         24.39         41.17         7.81 o                         
  -2   9   3         25.23         25.03         4.52 o                         
  -1   9   3         46.64         58.09         5.95 o                         
   0   9   3        811.74        920.46        50.47 o                         
   1   9   3          5.94         37.37        15.22 o                         
   2   9   3        183.15        216.41        12.09 o                         
   3   9   3         96.87         85.04         5.91 o                         
   4   9   3          0.52          5.91         2.14 o                         
   5   9   3         10.00          7.48         1.95 o                         
   6   9   3         60.68         66.13         3.33 o                         
   7   9   3         98.64         79.40         4.94 o                         
   8   9   3         22.41         32.92         2.88 o                         
   9   9   3          0.02          7.43         2.51 o                         
  10   9   3          1.58          3.14         3.25 o                         
 -11  10   3         20.66         17.75         2.60 o                         
 -10  10   3          2.99          3.98         2.92 o                         
  -9  10   3         39.19         45.21         4.76 o                         
  -8  10   3        986.54        991.49        31.33 o                         
  -7  10   3          6.59         -1.37         3.32 o                         
  -6  10   3         28.04         37.79         4.79 o                         
  -5  10   3        276.40        251.02        10.08 o                         
  -4  10   3        901.36        790.56        65.48 o                         
  -3  10   3        144.11        140.83        15.02 o                         
  -2  10   3        820.76        662.71        29.42 o                         
  -1  10   3         72.00         63.49         4.51 o                         
   0  10   3        128.19        108.38         7.44 o                         
   1  10   3        686.10        779.54        29.82 o                         
   2  10   3       2130.74       2309.89        90.00 o                         
   3  10   3        292.71        301.28        22.33 o                         
   4  10   3        441.99        487.47        14.19 o                         
   5  10   3         15.40         11.45         1.99 o                         
   6  10   3        621.90        639.48        15.78 o                         
   7  10   3         22.24         22.70         2.59 o                         
   8  10   3          4.88          6.85         3.60 o                         
   9  10   3         18.70         23.90         2.75 o                         
  10  10   3          2.59          1.24         2.55 o                         
 -11  11   3          8.47          5.85         1.72 o                         
 -10  11   3         15.31         15.06         3.22 o                         
  -9  11   3        379.67        405.54        17.33 o                         
  -8  11   3         25.89         24.37         3.25 o                         
  -7  11   3        365.58        389.18        14.90 o                         
  -6  11   3        972.43        969.40        28.73 o                         
  -5  11   3         29.52         38.96         2.87 o                         
  -4  11   3       1700.79       1667.44        57.39 o                         
  -3  11   3         67.33         47.64        12.03 o                         
  -2  11   3        133.97         92.49         8.45 o                         
  -1  11   3         64.61         65.66        12.46 o                         
   0  11   3          8.55         -1.14         6.64 o                         
   1  11   3        478.24        471.13        21.56 o                         
   2  11   3       3773.51       4100.57       332.78 o                         
   3  11   3        871.90        832.27        25.27 o                         
   4  11   3          0.21         -0.42         1.88 o                         
   5  11   3        308.13        304.71        11.24 o                         
   6  11   3        213.07        185.38         7.10 o                         
   7  11   3        438.56        388.77        14.07 o                         
   8  11   3        186.27        176.24         7.38 o                         
   9  11   3         89.67         97.28         5.48 o                         
  10  11   3         13.17         10.37         2.41 o                         
 -11  12   3        203.51        165.20         8.43 o                         
 -10  12   3         41.61         39.81         4.05 o                         
  -9  12   3         66.42         75.07         5.83 o                         
  -8  12   3        497.64        486.49        18.65 o                         
  -7  12   3        128.01        153.17         7.31 o                         
  -6  12   3         75.60         75.66         4.22 o                         
  -5  12   3        188.16        215.19         7.09 o                         
  -4  12   3       1002.94       1022.32        28.97 o                         
  -3  12   3       2488.50       2541.19       111.20 o                         
  -2  12   3          0.36          4.32         9.33 o                         
  -1  12   3        129.26        177.88        20.77 o                         
   0  12   3         27.43         23.98         7.96 o                         
   1  12   3        925.16        811.36        39.46 o                         
   2  12   3        224.69        193.21        11.59 o                         
   3  12   3       1162.09       1100.04        34.01 o                         
   4  12   3        186.81        163.06         5.85 o                         
   5  12   3         46.11         43.24         3.53 o                         
   6  12   3         10.54         15.84         3.17 o                         
   7  12   3         32.52         26.59         3.27 o                         
   8  12   3         27.49         23.41         2.90 o                         
   9  12   3         24.17         30.62         3.58 o                         
  10  12   3          2.01          3.28         2.95 o                         
 -11  13   3         17.03         12.74         2.09 o                         
 -10  13   3        102.21        143.21         7.23 o                         
  -9  13   3         22.57         19.45         3.70 o                         
  -8  13   3         18.96         23.12         4.85 o                         
  -7  13   3        158.61        151.08         6.04 o                         
  -6  13   3        125.08        133.80         7.08 o                         
  -5  13   3        109.10        115.55         4.92 o                         
  -4  13   3        186.80        141.66         6.13 o                         
  -3  13   3         18.49         31.35         2.52 o                         
  -2  13   3         79.96         82.34         7.10 o                         
  -1  13   3        620.45        630.24        62.22 o                         
   0  13   3        137.99        161.20        16.29 o                         
   1  13   3         11.01         12.68         3.51 o                         
   2  13   3        907.88        983.24        23.20 o                         
   3  13   3        424.35        506.58        15.19 o                         
   4  13   3        400.59        402.21        11.37 o                         
   5  13   3        164.74        173.36         7.73 o                         
   6  13   3        546.56        529.41        17.59 o                         
   7  13   3         38.66         35.68         3.47 o                         
   8  13   3         11.63          7.39         3.81 o                         
   9  13   3         16.61         15.61         2.40 o                         
  10  13   3         62.81         40.66        10.40 o                         
 -10  14   3        259.63        289.52        15.31 o                         
  -9  14   3        105.23        129.00         8.21 o                         
  -8  14   3        164.58        164.17         8.16 o                         
  -7  14   3        932.48        895.39        26.36 o                         
  -6  14   3        359.69        371.92        14.16 o                         
  -5  14   3        259.07        270.85        14.13 o                         
  -4  14   3        710.69        806.52        19.60 o                         
  -3  14   3        624.73        671.86        16.87 o                         
  -2  14   3       2132.65       1990.13        48.87 o                         
  -1  14   3        341.32        344.89         9.72 o                         
   0  14   3         17.36         13.66         2.09 o                         
   1  14   3       2085.34       2224.96        54.46 o                         
   2  14   3        262.23        271.11         6.60 o                         
   3  14   3        917.38        893.16        22.17 o                         
   4  14   3        218.85        189.86         6.77 o                         
   5  14   3        379.48        381.01        12.44 o                         
   6  14   3          6.82          6.76         2.74 o                         
   7  14   3         37.81         37.64         5.48 o                         
   8  14   3          0.12          3.31         2.55 o                         
   9  14   3         26.30         24.63         2.82 o                         
 -10  15   3         35.04         30.78         3.32 o                         
  -9  15   3         53.19         61.34         4.39 o                         
  -8  15   3          3.61         11.12         3.24 o                         
  -7  15   3        381.71        389.07        14.21 o                         
  -6  15   3         26.00         25.93         3.18 o                         
  -5  15   3        164.21        160.76         8.60 o                         
  -4  15   3          3.39          5.04         2.24 o                         
  -3  15   3        368.08        371.80         9.69 o                         
  -2  15   3         13.03         10.01         1.55 o                         
  -1  15   3        252.94        230.28         5.73 o                         
   0  15   3        245.16        257.41         6.46 o                         
   1  15   3          6.38         10.34         1.58 o                         
   2  15   3         95.77        109.05         3.57 o                         
   3  15   3         58.93         67.48         3.17 o                         
   4  15   3         57.53         60.24         3.84 o                         
   5  15   3        119.55        127.31         5.63 o                         
   6  15   3          7.96          1.72         2.37 o                         
   7  15   3          4.40         -0.12         2.36 o                         
   8  15   3        116.06        115.43         7.12 o                         
   9  15   3          0.15         -0.61         1.88 o                         
 -10  16   3         16.10          6.31         1.95 o                         
  -9  16   3        175.54        184.79        12.44 o                         
  -8  16   3          0.16          0.53         2.54 o                         
  -7  16   3         41.20         39.79         3.27 o                         
  -6  16   3        500.11        583.17        16.81 o                         
  -5  16   3         20.39         10.04         2.94 o                         
  -4  16   3         34.50         33.41         2.41 o                         
  -3  16   3        306.29        304.97         7.90 o                         
  -2  16   3        277.51        291.82         8.25 o                         
  -1  16   3          0.93          0.04         1.43 o                         
   0  16   3          6.51          7.76         1.58 o                         
   1  16   3          7.46          6.75         1.64 o                         
   2  16   3       1271.34       1273.42        27.94 o                         
   3  16   3       1338.52       1316.75        31.71 o                         
   4  16   3         88.56        106.81         4.97 o                         
   5  16   3        529.26        522.21        18.52 o                         
   6  16   3         12.91         11.05         2.79 o                         
   7  16   3        127.55        112.51         5.50 o                         
   8  16   3         43.82         49.24         4.91 o                         
   9  16   3         11.60          7.21         1.71 o                         
 -10  17   3          6.36          9.78         2.24 o                         
  -9  17   3         12.53          9.77         2.19 o                         
  -8  17   3          8.94          4.92         3.08 o                         
  -7  17   3         84.15        105.17         5.61 o                         
  -6  17   3         66.22         56.35         3.71 o                         
  -5  17   3        465.20        507.80        16.49 o                         
  -4  17   3        141.94        161.10         6.18 o                         
  -3  17   3        698.43        673.75        17.15 o                         
  -2  17   3        437.54        476.39        12.70 o                         
  -1  17   3        237.82        251.63         6.42 o                         
   0  17   3         36.13         34.98         1.99 o                         
   1  17   3        156.04        164.44         4.77 o                         
   2  17   3         41.92         39.21         2.48 o                         
   3  17   3       2050.45       2100.56        54.08 o                         
   4  17   3        399.52        396.47        11.96 o                         
   5  17   3        547.85        526.51        19.79 o                         
   6  17   3          3.97          3.87         2.99 o                         
   7  17   3         95.66        109.81         6.66 o                         
   8  17   3         35.91         41.69         3.91 o                         
  -9  18   3         47.16         37.60         3.01 o                         
  -8  18   3          5.25          6.17         2.36 o                         
  -7  18   3          0.44         -1.64         2.57 o                         
  -6  18   3        116.49        115.29         5.53 o                         
  -5  18   3       1171.02       1329.68        36.94 o                         
  -4  18   3         41.76         36.68         3.40 o                         
  -3  18   3         19.83         14.53         2.23 o                         
  -2  18   3         80.02         72.30         3.25 o                         
  -1  18   3        423.00        430.92        10.68 o                         
   0  18   3        585.43        624.60        14.72 o                         
   1  18   3          6.25          5.67         1.88 o                         
   2  18   3        284.23        261.30         7.06 o                         
   3  18   3          9.07          7.06         2.26 o                         
   4  18   3        858.27        885.16        23.53 o                         
   5  18   3          0.96          0.92         4.24 o                         
   6  18   3        115.22        113.53         6.41 o                         
   7  18   3        133.96        163.05         8.72 o                         
   8  18   3         55.40         61.19         4.53 o                         
  -9  19   3          0.54         -0.11         1.62 o                         
  -8  19   3         17.92         25.32         2.94 o                         
  -7  19   3        157.18        155.61         8.06 o                         
  -6  19   3       1095.68       1192.78        39.37 o                         
  -5  19   3         33.68         43.05         5.11 o                         
  -4  19   3         15.70         14.50         2.73 o                         
  -3  19   3        110.20        124.23         4.55 o                         
  -2  19   3         80.04         90.69         4.26 o                         
  -1  19   3         33.47         38.71         2.67 o                         
   0  19   3         19.03         22.85         2.38 o                         
   1  19   3         78.10         76.94         3.33 o                         
   2  19   3         29.36         20.10         2.49 o                         
   3  19   3        662.61        677.26        17.24 o                         
   4  19   3        612.55        659.21        17.81 o                         
   5  19   3        130.47        143.70         6.70 o                         
   6  19   3          0.78          3.60         4.68 o                         
   7  19   3          2.25          7.53         4.22 o                         
   8  19   3         22.67         21.96         2.45 o                         
  -8  20   3          0.91          0.30         1.82 o                         
  -7  20   3          0.97          4.25         2.51 o                         
  -6  20   3          6.28         10.68         2.67 o                         
  -5  20   3        230.09        264.60         9.09 o                         
  -4  20   3         42.58         60.88         3.91 o                         
  -3  20   3          4.98          3.99         2.15 o                         
  -2  20   3        101.28        100.25         4.62 o                         
  -1  20   3         45.60         41.41         2.64 o                         
   0  20   3        232.73        241.68         8.45 o                         
   1  20   3         50.78         47.94         2.81 o                         
   2  20   3        768.01        821.92        21.03 o                         
   3  20   3         71.47         75.47         3.62 o                         
   4  20   3        366.06        372.35        13.45 o                         
   5  20   3         70.27         64.79         4.05 o                         
   6  20   3         15.88         12.80         3.12 o                         
   7  20   3          3.66          3.92         2.41 o                         
  -8  21   3          0.03         -1.28         1.76 o                         
  -7  21   3        100.14        114.53         6.84 o                         
  -6  21   3          0.15         -0.22         3.21 o                         
  -5  21   3         66.67         65.66         4.04 o                         
  -4  21   3         10.92          8.85         3.18 o                         
  -3  21   3          4.51          3.20         2.25 o                         
  -2  21   3         15.47         15.37         2.46 o                         
  -1  21   3        128.13        135.71         4.80 o                         
   0  21   3         73.27         75.83         3.33 o                         
   1  21   3         77.06         90.70         3.59 o                         
   2  21   3         18.26         19.32         2.45 o                         
   3  21   3         32.43         35.18         2.91 o                         
   4  21   3        180.03        161.90         6.41 o                         
   5  21   3         33.69         32.87         3.59 o                         
   6  21   3          4.82          1.47         2.58 o                         
   7  21   3          2.10          5.03         1.86 o                         
  -8  22   3          0.56         -0.30         2.50 o                         
  -7  22   3         11.08         17.63         2.27 o                         
  -6  22   3        179.00        195.38        10.74 o                         
  -5  22   3        135.18        159.38         7.06 o                         
  -4  22   3         32.52         43.84         3.44 o                         
  -3  22   3          5.05          4.60         3.50 o                         
  -2  22   3         83.75        102.31         4.76 o                         
  -1  22   3         21.13         26.31         2.62 o                         
   0  22   3          1.38          2.16         2.23 o                         
   1  22   3         51.46         57.75         3.19 o                         
   2  22   3         47.47         49.03         2.96 o                         
   3  22   3         87.99         86.61         4.79 o                         
   4  22   3          1.95          0.07         2.28 o                         
   5  22   3        263.78        254.43        11.23 o                         
   6  22   3          0.84          2.89         2.30 o                         
  -7  23   3         16.64         11.81         1.88 o                         
  -6  23   3          5.71          1.68         2.09 o                         
  -5  23   3        256.82        280.09        12.91 o                         
  -4  23   3          7.80          9.51         2.47 o                         
  -3  23   3         24.81         28.71         3.75 o                         
  -2  23   3        270.80        263.26        10.77 o                         
  -1  23   3          0.21         -1.71         2.36 o                         
   0  23   3          9.95         18.22         2.38 o                         
   1  23   3          2.12          3.98         2.14 o                         
   2  23   3         30.47         38.01         3.16 o                         
   3  23   3          0.92          0.14         2.20 o                         
   4  23   3        970.51        954.84        37.52 o                         
   5  23   3        118.50        102.09         5.27 o                         
   6  23   3          1.01         -0.76         2.11 o                         
  -6  24   3         58.77         56.18         4.79 o                         
  -5  24   3         39.29         45.21         6.33 o                         
  -4  24   3        311.28        339.32        14.26 o                         
  -3  24   3         36.39         37.95         3.33 o                         
  -2  24   3         32.65         35.64         3.96 o                         
  -1  24   3         64.91         67.93         4.46 o                         
   0  24   3        207.92        179.93         7.46 o                         
   1  24   3          0.75          5.95         2.38 o                         
   2  24   3         10.72         11.91         2.83 o                         
   3  24   3          1.99          1.29         2.84 o                         
   4  24   3         67.61         62.07         4.11 o                         
   5  24   3        100.04         73.52         9.38 o                         
  -6  25   3         12.16         11.44         3.15 o                         
  -5  25   3          0.02          0.35         1.52 o                         
  -4  25   3         14.13         13.53         2.64 o                         
  -3  25   3         17.70         19.37         2.68 o                         
  -2  25   3         31.86         31.91         3.83 o                         
  -1  25   3         98.55        108.81         5.87 o                         
   0  25   3         54.53         56.00         3.98 o                         
   1  25   3          3.67         -0.66         2.77 o                         
   2  25   3         31.79         31.27         3.62 o                         
   3  25   3          0.99         -2.06         3.94 o                         
   4  25   3         52.72         43.19         4.58 o                         
  -5  26   3          5.96          1.89         2.80 o                         
  -4  26   3         51.90         36.74         6.78 o                         
  -3  26   3          4.06          5.48         1.90 o                         
  -2  26   3        144.00        138.43         7.86 o                         
  -1  26   3         54.73         54.28         4.52 o                         
   0  26   3         66.13         57.38         7.51 o                         
   1  26   3        113.83        119.28         7.94 o                         
   2  26   3          0.00          3.19         2.33 o                         
   3  26   3          0.41         -0.94         2.88 o                         
   4  26   3         49.04         34.77         6.59 o                         
  -3  27   3          2.83          1.82         2.07 o                         
  -2  27   3        132.84        106.51        23.11 o                         
  -1  27   3          9.85         12.21         3.37 o                         
   0  27   3          8.52          8.26         7.06 o                         
   1  27   3         22.90         21.63         2.97 o                         
   2  27   3         12.79         12.45         4.78 o                         
  -1  28   3          6.25          3.49         2.37 o                         
   0  28   3        125.86         77.48        10.59 o                         
 -12   0   4          0.09         -0.52         4.65 o                         
 -10   0   4        786.33        795.07        50.25 o                         
  -8   0   4        853.09        686.80        37.10 o                         
  -6   0   4        530.67        488.85        23.06 o                         
  -4   0   4       4536.99       5185.68       347.44 o                         
  -2   0   4       3398.73       3362.30       286.53 o                         
   0   0   4        462.09        295.54        25.08 o                         
   2   0   4       1980.02       1697.76       143.30 o                         
   4   0   4       3043.31       3493.55       168.97 o                         
   6   0   4        537.54        441.60        21.76 o                         
   8   0   4       1046.52        997.70        54.74 o                         
  10   0   4          2.56         -1.04         3.10 o                         
 -12   1   4         21.08         21.02         2.81 o                         
 -11   1   4          1.48          1.41         2.97 o                         
 -10   1   4          9.10         11.96         4.33 o                         
  -9   1   4        335.85        334.03        17.48 o                         
  -8   1   4          4.02          2.85         3.70 o                         
  -7   1   4        504.13        470.13        18.35 o                         
  -6   1   4        707.53        661.22        25.05 o                         
  -5   1   4          7.37         11.18         6.48 o                         
  -4   1   4       1772.43       1747.99       110.10 o                         
  -3   1   4         27.94         11.01         5.75 o                         
  -2   1   4       1557.95       1649.12       101.77 o                         
  -1   1   4       2626.92       2421.51       146.67 o                         
   0   1   4       7158.40       6819.07       331.12 o                         
   1   1   4       1500.45       1454.45        74.52 o                         
   2   1   4         55.50         49.87         7.10 o                         
   3   1   4        111.32        103.20        11.17 o                         
   4   1   4        269.83        282.37        23.17 o                         
   5   1   4        419.34        496.68        19.51 o                         
   6   1   4        131.63        128.16         6.67 o                         
   7   1   4         41.26         38.42         4.42 o                         
   8   1   4        492.89        459.61        17.92 o                         
   9   1   4        223.68        235.64        14.40 o                         
  10   1   4        150.88        157.85         6.88 o                         
  11   1   4          1.75         -1.02         2.81 o                         
 -12   2   4          1.87          0.67         2.03 o                         
 -11   2   4          4.91          7.02         2.72 o                         
 -10   2   4        170.98        163.07         9.61 o                         
  -9   2   4        166.07        161.28         8.66 o                         
  -8   2   4        139.46        120.94         6.90 o                         
  -7   2   4        323.48        311.73        12.17 o                         
  -6   2   4          9.48         13.86         3.92 o                         
  -5   2   4       1548.65       1705.23        79.09 o                         
  -4   2   4         14.36          7.92         5.65 o                         
  -3   2   4        199.48        232.26        14.40 o                         
  -2   2   4       4235.40       3938.67       192.15 o                         
  -1   2   4         16.40         13.67         4.84 o                         
   0   2   4       1280.94       1112.22        47.95 o                         
   1   2   4        128.60         92.60         9.42 o                         
   2   2   4        274.97        347.73        19.38 o                         
   3   2   4        510.50        546.41        26.16 o                         
   4   2   4         35.11         18.24         4.18 o                         
   5   2   4          0.00         -2.39         2.39 o                         
   6   2   4        185.73        187.67         8.45 o                         
   7   2   4        504.41        433.14        15.94 o                         
   8   2   4       1467.59       1318.36        48.94 o                         
   9   2   4        262.00        231.30        14.10 o                         
  10   2   4         11.29         10.80         2.61 o                         
  11   2   4          3.58          1.07         2.98 o                         
 -12   3   4        113.65        127.44         6.38 o                         
 -11   3   4         29.94         28.82         3.75 o                         
 -10   3   4          2.92          6.24         4.13 o                         
  -9   3   4        560.99        539.86        21.51 o                         
  -8   3   4       2873.21       2793.10        78.42 o                         
  -7   3   4         11.13         11.58         2.85 o                         
  -6   3   4        449.71        365.92        12.33 o                         
  -5   3   4          8.68         19.27         6.02 o                         
  -4   3   4          1.11          8.29         4.41 o                         
  -3   3   4        440.56        460.45        21.37 o                         
  -2   3   4       1489.76       1562.52        79.01 o                         
  -1   3   4        490.08        429.56        21.33 o                         
   0   3   4        206.54        162.50         8.85 o                         
   1   3   4         40.71         18.70         6.69 o                         
   2   3   4         25.74         21.67         4.06 o                         
   3   3   4        208.53        177.81         9.55 o                         
   4   3   4          0.36          5.49         4.79 o                         
   5   3   4        573.83        567.88        17.24 o                         
   6   3   4         18.80         21.23         2.70 o                         
   7   3   4         92.94         90.96         7.58 o                         
   8   3   4        322.44        310.40        15.61 o                         
   9   3   4        498.13        475.16        19.64 o                         
  10   3   4         33.20         35.80         2.97 o                         
  11   3   4          0.12         -1.44         3.03 o                         
 -12   4   4         20.87         14.97         1.69 o                         
 -11   4   4          0.70          0.86         3.06 o                         
 -10   4   4          4.38          4.94         5.68 o                         
  -9   4   4       2815.64       2582.42        77.87 o                         
  -8   4   4        801.56        782.56        27.21 o                         
  -7   4   4        152.74        173.41         6.88 o                         
  -6   4   4        152.16        148.04         6.37 o                         
  -5   4   4        712.69        820.10        34.44 o                         
  -4   4   4        642.25        804.13        34.19 o                         
  -3   4   4        602.87        676.92        49.59 o                         
  -2   4   4        178.38        264.86        14.87 o                         
  -1   4   4        765.73        758.85        34.84 o                         
   0   4   4        845.38        760.21        34.11 o                         
   1   4   4         18.14         63.13         6.96 o                         
   2   4   4        352.57        393.13        18.42 o                         
   3   4   4        176.06        251.67        13.23 o                         
   4   4   4         59.83         72.57         7.70 o                         
   5   4   4        387.44        412.52        11.74 o                         
   6   4   4         21.22         21.47         2.25 o                         
   7   4   4        870.04        853.40        31.16 o                         
   8   4   4       1231.74       1157.27        42.66 o                         
   9   4   4        511.36        513.83        26.99 o                         
  10   4   4         36.43         28.35         2.65 o                         
  11   4   4         36.20         19.83         3.99 o                         
 -12   5   4          2.20          1.17         1.31 o                         
 -11   5   4          0.03         -3.49         3.49 o                         
 -10   5   4        108.90        123.74         8.11 o                         
  -9   5   4          0.03         -0.77         6.72 o                         
  -8   5   4         91.89         94.93        10.46 o                         
  -7   5   4       1784.42       1833.54        54.45 o                         
  -6   5   4        160.00        163.48         6.35 o                         
  -5   5   4         96.74         63.28         4.78 o                         
  -4   5   4        896.92       1014.33        54.19 o                         
  -3   5   4       3421.05       3693.07       183.21 o                         
  -2   5   4        133.86        128.70        10.11 o                         
  -1   5   4         15.19         27.76         4.31 o                         
   0   5   4       5982.57       5931.64       243.93 o                         
   1   5   4       2332.02       2404.61       100.83 o                         
   2   5   4         92.09         51.47         8.47 o                         
   3   5   4        127.96        125.63        10.06 o                         
   4   5   4        321.87        332.11        18.69 o                         
   5   5   4        998.64       1103.75        27.32 o                         
   6   5   4          0.20         -2.03         2.03 o                         
   7   5   4        419.71        417.97        11.97 o                         
   8   5   4        116.03        118.10         7.19 o                         
   9   5   4        209.54        201.64        14.91 o                         
  10   5   4         32.56         30.62         2.48 o                         
 -12   6   4         35.17         31.30         2.85 o                         
 -11   6   4         56.03         52.75         3.39 o                         
 -10   6   4         77.83         90.64         6.96 o                         
  -9   6   4         77.96         60.13         7.16 o                         
  -8   6   4       1041.37       1003.53        39.39 o                         
  -7   6   4        508.58        523.26        17.59 o                         
  -6   6   4        156.09        157.81         9.69 o                         
  -5   6   4         38.94         35.89         3.92 o                         
  -4   6   4       1539.94       1818.47        83.69 o                         
  -3   6   4       5160.34       5472.18       232.71 o                         
  -2   6   4          3.30          4.14         5.32 o                         
  -1   6   4          9.82          8.99         5.85 o                         
   0   6   4        864.81        844.59        37.13 o                         
   1   6   4        114.22        143.80        10.70 o                         
   2   6   4         29.83         55.02         6.56 o                         
   3   6   4         11.71         16.59         3.19 o                         
   4   6   4        132.55        144.76         8.39 o                         
   5   6   4        149.09        161.52         6.03 o                         
   6   6   4        670.92        724.64        17.67 o                         
   7   6   4        917.89        900.81        25.81 o                         
   8   6   4          1.13          8.47         3.52 o                         
   9   6   4        158.70        149.07        11.87 o                         
  10   6   4         48.01         50.64         3.48 o                         
 -12   7   4          6.16          6.85         1.75 o                         
 -11   7   4         26.62         28.97         3.12 o                         
 -10   7   4        106.43        123.90         8.01 o                         
  -9   7   4          2.62          6.10         6.47 o                         
  -8   7   4         34.80         37.87         7.79 o                         
  -7   7   4        346.57        350.29        14.76 o                         
  -6   7   4         34.24         37.40         4.29 o                         
  -5   7   4         93.57         98.60         7.64 o                         
  -4   7   4        142.36        147.37        16.71 o                         
  -3   7   4        158.45        174.38        14.29 o                         
  -2   7   4        804.08        980.28        52.13 o                         
  -1   7   4          3.93          2.85         5.79 o                         
   0   7   4         97.79        129.37        10.56 o                         
   1   7   4        959.53        888.34        40.82 o                         
   2   7   4       1550.59       1630.31        57.35 o                         
   3   7   4        174.29        180.22         9.97 o                         
   4   7   4        606.67        604.28        18.17 o                         
   5   7   4         66.73         57.93         3.35 o                         
   6   7   4        282.28        293.77         8.36 o                         
   7   7   4         40.33         45.19         3.35 o                         
   8   7   4         83.84         57.04         3.91 o                         
   9   7   4         19.84         22.52         3.49 o                         
  10   7   4         11.12          7.62         2.72 o                         
 -11   8   4        106.59        103.07         4.64 o                         
 -10   8   4        502.55        526.07        19.05 o                         
  -9   8   4        167.37        142.81        18.72 o                         
  -8   8   4        790.10        646.11        35.78 o                         
  -7   8   4        532.34        488.17        21.12 o                         
  -6   8   4        837.05        901.39        27.05 o                         
  -5   8   4        124.99        134.95         5.58 o                         
  -4   8   4        316.09        399.21        29.52 o                         
  -3   8   4       2190.84       2411.17       121.48 o                         
  -2   8   4          0.95         -0.61         4.68 o                         
  -1   8   4        284.32        343.27        18.71 o                         
   0   8   4       1781.80       1885.94        82.54 o                         
   1   8   4       2828.82       2846.02       139.76 o                         
   2   8   4       2162.70       2365.63        81.34 o                         
   3   8   4        478.14        479.52        27.18 o                         
   4   8   4         11.96         11.66         2.27 o                         
   5   8   4         27.20         21.74         3.55 o                         
   6   8   4        768.54        786.51        19.75 o                         
   7   8   4        923.97        916.19        23.81 o                         
   8   8   4         26.02         14.56         2.81 o                         
   9   8   4        210.95        231.01         8.59 o                         
  10   8   4        398.66        368.79        20.28 o                         
 -11   9   4          6.51          9.05         1.70 o                         
 -10   9   4         28.16         21.27         3.11 o                         
  -9   9   4        224.46        250.33        11.93 o                         
  -8   9   4         80.56         77.38         7.64 o                         
  -7   9   4         29.01         28.20         5.94 o                         
  -6   9   4        215.23        251.13         9.18 o                         
  -5   9   4          5.73          6.66         2.14 o                         
  -4   9   4        183.79        159.30        11.32 o                         
  -3   9   4       2244.55       2524.65       123.97 o                         
  -2   9   4         30.13         64.70         5.65 o                         
  -1   9   4         23.50          2.64         3.34 o                         
   0   9   4        184.06        200.70        15.59 o                         
   1   9   4       4558.60       4653.35       197.67 o                         
   2   9   4       1853.62       1791.26        63.33 o                         
   3   9   4        171.07        188.36         9.18 o                         
   4   9   4         19.77         15.86         2.45 o                         
   5   9   4         78.04         86.15         3.63 o                         
   6   9   4        895.97        911.63        22.84 o                         
   7   9   4        334.56        330.00        10.88 o                         
   8   9   4          0.10         -1.69         2.00 o                         
   9   9   4          0.10          0.48         2.16 o                         
  10   9   4        531.32        547.66        34.24 o                         
 -11  10   4         38.67         52.88         7.90 o                         
 -10  10   4        202.51        193.67        11.56 o                         
  -9  10   4        262.16        237.20        10.73 o                         
  -8  10   4        143.46        114.92         6.78 o                         
  -7  10   4         10.53          8.44         3.86 o                         
  -6  10   4        344.56        344.65        12.53 o                         
  -5  10   4       1227.24       1178.48        33.00 o                         
  -4  10   4        614.48        613.40        22.54 o                         
  -3  10   4       1156.68        969.63        60.69 o                         
  -2  10   4        310.84        321.01        14.57 o                         
  -1  10   4       1555.40       1635.02        58.48 o                         
   0  10   4        265.28        298.66        26.91 o                         
   1  10   4         17.62         26.00         6.99 o                         
   2  10   4        682.07        660.57        32.24 o                         
   3  10   4         36.36         35.65         2.43 o                         
   4  10   4         95.75         96.89         3.87 o                         
   5  10   4         24.24         23.22         2.74 o                         
   6  10   4        799.90        744.42        20.44 o                         
   7  10   4         12.76          7.78         2.26 o                         
   8  10   4         90.86         95.93         4.82 o                         
   9  10   4        135.94        122.79         7.79 o                         
  10  10   4          3.19          7.39         4.15 o                         
 -11  11   4         17.72         19.60         2.75 o                         
 -10  11   4        202.88        217.50        12.11 o                         
  -9  11   4        120.07        111.58         7.09 o                         
  -8  11   4        158.88        175.62        12.85 o                         
  -7  11   4          4.41          4.92         2.78 o                         
  -6  11   4        148.41        144.94         7.57 o                         
  -5  11   4          0.92         -1.85         1.96 o                         
  -4  11   4        690.51        556.06        18.99 o                         
  -3  11   4        191.67        192.07        10.84 o                         
  -2  11   4       1123.58       1336.37        83.50 o                         
  -1  11   4        106.35        151.22        10.82 o                         
   0  11   4        101.66         72.27         6.85 o                         
   1  11   4        705.35        803.22        34.61 o                         
   2  11   4         11.31          6.54         3.39 o                         
   3  11   4        210.15        182.25         7.50 o                         
   4  11   4        861.30        867.29        22.34 o                         
   5  11   4        168.83        188.00         6.40 o                         
   6  11   4        539.84        574.25        15.50 o                         
   7  11   4        239.37        275.33        10.81 o                         
   8  11   4         23.42         24.75         3.32 o                         
   9  11   4          2.11          3.84         3.14 o                         
  10  11   4          6.68          4.61         4.48 o                         
 -11  12   4        427.80        429.36        18.53 o                         
 -10  12   4         54.73         52.87         4.30 o                         
  -9  12   4         54.02         60.86         5.40 o                         
  -8  12   4          7.57          2.37         3.31 o                         
  -7  12   4         73.28         90.54         4.88 o                         
  -6  12   4        367.22        394.85        12.49 o                         
  -5  12   4          6.32          0.93         2.31 o                         
  -4  12   4        540.52        497.25        18.70 o                         
  -3  12   4        284.03        278.83        11.53 o                         
  -2  12   4        418.72        388.83        18.16 o                         
  -1  12   4        232.37        251.50        25.84 o                         
   0  12   4        183.80        136.06        24.12 o                         
   1  12   4        128.46        165.00         9.46 o                         
   2  12   4        110.60        109.78         4.32 o                         
   3  12   4         26.21         30.33         3.06 o                         
   4  12   4        188.12        201.60         6.79 o                         
   5  12   4         42.21         50.17         4.33 o                         
   6  12   4        259.51        252.03        13.55 o                         
   7  12   4        618.35        598.23        21.70 o                         
   8  12   4        102.75        115.39         5.96 o                         
   9  12   4          3.59          7.94         1.84 o                         
 -11  13   4          0.06         -1.36         1.36 o                         
 -10  13   4          8.99          6.29         1.88 o                         
  -9  13   4          9.41          9.77         3.07 o                         
  -8  13   4         59.00         54.34         5.99 o                         
  -7  13   4         21.37         20.05         3.44 o                         
  -6  13   4        168.50        183.68         7.99 o                         
  -5  13   4         16.23         13.41         2.81 o                         
  -4  13   4         18.12          9.90         2.72 o                         
  -3  13   4        118.37         98.16         4.81 o                         
  -2  13   4        178.52        202.66         7.01 o                         
  -1  13   4         18.64         15.69         2.39 o                         
   0  13   4        132.55        112.16         4.66 o                         
   1  13   4        151.85        116.02         4.49 o                         
   2  13   4        397.44        420.01        11.56 o                         
   3  13   4        180.07        190.90         6.93 o                         
   4  13   4        522.96        511.96        15.16 o                         
   5  13   4        365.74        389.38        14.22 o                         
   6  13   4          0.30         -0.06         2.63 o                         
   7  13   4        185.47        169.97         7.93 o                         
   8  13   4          0.18         -1.86         2.33 o                         
   9  13   4          3.93          4.42         2.25 o                         
 -10  14   4        296.87        311.93        12.01 o                         
  -9  14   4         50.63         56.18         4.65 o                         
  -8  14   4          7.49          5.54         3.51 o                         
  -7  14   4         43.75         26.54         3.37 o                         
  -6  14   4        791.51        814.40        25.53 o                         
  -5  14   4         10.42          4.87         3.07 o                         
  -4  14   4          0.31          7.21         2.32 o                         
  -3  14   4       1437.94       1530.11        39.76 o                         
  -2  14   4        371.35        378.60         9.67 o                         
  -1  14   4        255.54        265.34         7.31 o                         
   0  14   4        379.95        402.95         9.96 o                         
   1  14   4        173.17        174.54         5.09 o                         
   2  14   4        282.90        287.77         8.13 o                         
   3  14   4       1813.33       1950.63        53.21 o                         
   4  14   4         16.91         18.37         3.04 o                         
   5  14   4        414.28        384.00        14.76 o                         
   6  14   4         24.38         20.85         3.02 o                         
   7  14   4          5.87          4.25         2.84 o                         
   8  14   4          7.78          7.68         2.63 o                         
   9  14   4          9.03          3.05         1.48 o                         
 -10  15   4         34.93         22.84         3.78 o                         
  -9  15   4        103.39         93.94         4.98 o                         
  -8  15   4          2.40          4.38         2.61 o                         
  -7  15   4         92.10         87.76         5.11 o                         
  -6  15   4        251.90        263.49         9.59 o                         
  -5  15   4        142.41        150.76         6.46 o                         
  -4  15   4         58.69         54.97         3.36 o                         
  -3  15   4         15.85         16.09         2.13 o                         
  -2  15   4        264.79        274.91         7.76 o                         
  -1  15   4          3.66          5.71         1.63 o                         
   0  15   4         36.89         42.61         2.10 o                         
   1  15   4         13.55         10.43         1.58 o                         
   2  15   4        259.59        272.58         7.42 o                         
   3  15   4        482.17        495.82        15.22 o                         
   4  15   4          1.23          0.84         2.71 o                         
   5  15   4        384.77        414.32        16.25 o                         
   6  15   4        420.08        440.56        20.02 o                         
   7  15   4          3.80          4.46         3.11 o                         
   8  15   4        120.63        135.67         8.58 o                         
 -10  16   4          2.42          7.21         3.04 o                         
  -9  16   4          3.58          3.33         2.02 o                         
  -8  16   4         26.42         18.99         2.82 o                         
  -7  16   4        257.46        266.81        11.73 o                         
  -6  16   4         33.85         49.51         3.30 o                         
  -5  16   4        111.22         93.18         7.44 o                         
  -4  16   4         52.63         39.26         2.99 o                         
  -3  16   4        335.23        353.27         9.19 o                         
  -2  16   4        647.81        640.96        16.78 o                         
  -1  16   4         82.12         87.50         3.29 o                         
   0  16   4         10.80          7.49         1.58 o                         
   1  16   4          1.20         -1.57         1.57 o                         
   2  16   4        278.01        295.10         7.81 o                         
   3  16   4        131.70        125.76         5.07 o                         
   4  16   4        190.35        187.34         7.67 o                         
   5  16   4         36.14         34.66         3.31 o                         
   6  16   4         35.55         27.79         3.38 o                         
   7  16   4         17.77         21.36         2.99 o                         
   8  16   4         35.31         43.32         7.47 o                         
  -9  17   4        132.52        127.78         6.36 o                         
  -8  17   4          0.00         -0.20         2.55 o                         
  -7  17   4         31.59         39.13         3.71 o                         
  -6  17   4         28.76         27.58         2.58 o                         
  -5  17   4        141.86        156.78         5.89 o                         
  -4  17   4         17.54         13.85         2.50 o                         
  -3  17   4        223.49        219.45         6.45 o                         
  -2  17   4          3.72          3.33         1.92 o                         
  -1  17   4          7.34          4.69         2.47 o                         
   0  17   4         69.83         65.89         4.86 o                         
   1  17   4         49.96         48.14         2.68 o                         
   2  17   4        346.53        361.44        10.57 o                         
   3  17   4         12.33         10.75         2.57 o                         
   4  17   4          9.44         12.20         2.76 o                         
   5  17   4        111.46         91.97         5.46 o                         
   6  17   4         33.39         36.81         3.97 o                         
   7  17   4         46.67         37.53         3.63 o                         
   8  17   4          6.40          4.80         1.83 o                         
  -9  18   4          1.23          0.40         2.12 o                         
  -8  18   4         16.49         15.56         2.57 o                         
  -7  18   4        316.22        338.64        15.77 o                         
  -6  18   4        113.14         94.03         5.19 o                         
  -5  18   4          5.78          9.34         2.84 o                         
  -4  18   4        111.95        123.94         5.25 o                         
  -3  18   4         78.51         80.02         3.86 o                         
  -2  18   4        262.77        277.98         8.09 o                         
  -1  18   4         27.92         22.33         2.18 o                         
   0  18   4        116.54        115.82         4.14 o                         
   1  18   4         46.39         48.09         2.70 o                         
   2  18   4        687.68        688.43        18.00 o                         
   3  18   4        122.65        117.12         5.06 o                         
   4  18   4        234.48        251.14         9.18 o                         
   5  18   4         71.78         83.83         8.01 o                         
   6  18   4        317.20        309.51        12.39 o                         
   7  18   4        117.61        141.12         7.32 o                         
   8  18   4          0.67         -1.37         2.64 o                         
  -9  19   4         16.35         13.29         1.92 o                         
  -8  19   4          0.37          0.16         2.70 o                         
  -7  19   4         66.45         61.48         4.50 o                         
  -6  19   4         74.74         63.79         4.57 o                         
  -5  19   4        115.63        149.57         6.27 o                         
  -4  19   4         26.13         24.12         3.03 o                         
  -3  19   4          8.56          9.13         2.41 o                         
  -2  19   4         83.08         84.35         4.56 o                         
  -1  19   4          3.04         -0.54         1.96 o                         
   0  19   4         16.15         15.84         2.83 o                         
   1  19   4        258.02        267.86         7.85 o                         
   2  19   4        162.15        175.37         6.26 o                         
   3  19   4        112.89        128.76         5.08 o                         
   4  19   4          3.18          1.01         3.08 o                         
   5  19   4        213.93        209.89         9.91 o                         
   6  19   4        274.32        262.36        27.04 o                         
   7  19   4          3.33          4.41         2.19 o                         
  -8  20   4          1.58          2.17         2.36 o                         
  -7  20   4          0.13         -2.28         2.28 o                         
  -6  20   4        138.50        126.74         6.56 o                         
  -5  20   4          1.44          6.38         2.61 o                         
  -4  20   4         39.04         30.77         3.04 o                         
  -3  20   4        111.26        131.64         6.83 o                         
  -2  20   4        334.26        356.56        10.73 o                         
  -1  20   4         15.97         16.58         2.27 o                         
   0  20   4          2.08          2.16         2.03 o                         
   1  20   4         69.09         67.46         3.25 o                         
   2  20   4         54.60         59.87         5.40 o                         
   3  20   4        108.41        113.48         4.48 o                         
   4  20   4         31.37         30.75         2.87 o                         
   5  20   4         35.12         28.77         3.58 o                         
   6  20   4          0.58          3.24         2.88 o                         
   7  20   4          1.11          0.95         1.61 o                         
  -8  21   4         16.60         10.96         2.32 o                         
  -7  21   4         21.42         20.38         3.76 o                         
  -6  21   4        104.97         97.18         5.24 o                         
  -5  21   4          3.86          8.59         2.74 o                         
  -4  21   4         13.38         16.72         2.64 o                         
  -3  21   4         62.99         75.04         5.46 o                         
  -2  21   4         14.29          9.19         2.24 o                         
  -1  21   4         11.93         11.34         2.37 o                         
   0  21   4         70.91         60.73         3.11 o                         
   1  21   4         21.70         24.37         2.19 o                         
   2  21   4         54.29         54.19         3.39 o                         
   3  21   4        311.46        319.33        11.01 o                         
   4  21   4         15.98         20.22         2.53 o                         
   5  21   4          1.12          0.11         3.23 o                         
   6  21   4         21.12         25.58         3.59 o                         
   7  21   4          1.75          1.86         2.37 o                         
  -7  22   4         22.20         24.02         2.81 o                         
  -6  22   4         28.74         35.59         3.09 o                         
  -5  22   4         31.34         37.74         4.14 o                         
  -4  22   4          0.69         -1.39         2.43 o                         
  -3  22   4         32.42         35.44         3.04 o                         
  -2  22   4          0.04          0.13         2.18 o                         
  -1  22   4         26.11         25.89         4.00 o                         
   0  22   4         11.50          9.19         2.25 o                         
   1  22   4         72.05         69.84         3.51 o                         
   2  22   4          4.33          7.67         2.25 o                         
   3  22   4        206.02        202.51         7.38 o                         
   4  22   4          3.04          2.51         2.56 o                         
   5  22   4         23.55         26.15         2.77 o                         
   6  22   4         21.17         21.83         2.91 o                         
  -7  23   4          1.63          3.23         1.76 o                         
  -6  23   4         63.27         58.48         5.81 o                         
  -5  23   4          2.02          1.17         2.08 o                         
  -4  23   4         49.67         53.86         4.93 o                         
  -3  23   4        207.50        215.92         9.55 o                         
  -2  23   4         32.88         30.81         3.22 o                         
  -1  23   4          3.11          3.14         2.15 o                         
   0  23   4        112.91        114.84         6.76 o                         
   1  23   4         41.00         55.78         4.74 o                         
   2  23   4        509.81        511.86        22.01 o                         
   3  23   4          3.50          8.39         2.52 o                         
   4  23   4          5.46          0.87         2.15 o                         
   5  23   4         61.04         56.81         4.03 o                         
  -6  24   4         13.95         14.26         2.80 o                         
  -5  24   4          8.97          4.16         5.55 o                         
  -4  24   4         22.47         17.99         2.56 o                         
  -3  24   4         51.46         58.98         3.83 o                         
  -2  24   4          9.11          5.77         2.39 o                         
  -1  24   4          1.05          3.60         2.01 o                         
   0  24   4         14.59         13.73         2.69 o                         
   1  24   4        102.93         93.08         4.94 o                         
   2  24   4         16.61          9.54         2.74 o                         
   3  24   4         81.99         88.76         5.18 o                         
   4  24   4         15.00         11.61         2.48 o                         
  -5  25   4        102.99         90.23         9.70 o                         
  -4  25   4         60.76         58.89         8.03 o                         
  -3  25   4          2.56          1.50         1.97 o                         
  -2  25   4        213.12        224.52        10.62 o                         
  -1  25   4          7.96          9.68         2.49 o                         
   0  25   4          1.74          3.59         2.39 o                         
   1  25   4        131.36        139.16         7.51 o                         
   2  25   4         41.47         37.08         3.47 o                         
   3  25   4          0.05          0.11         2.53 o                         
   4  25   4         75.99         53.10         8.51 o                         
  -4  26   4          4.66          2.93         2.57 o                         
  -3  26   4         21.65         19.89         4.13 o                         
  -2  26   4          4.98          8.42         2.79 o                         
  -1  26   4        174.27        158.29        10.54 o                         
   0  26   4          3.77          3.17         3.00 o                         
   1  26   4          0.10          1.02         2.02 o                         
   2  26   4         14.64         13.16         3.30 o                         
   3  26   4         18.80          6.45         5.89 o                         
  -3  27   4         11.73         10.22         4.15 o                         
  -1  27   4        169.22        122.29        13.91 o                         
   0  27   4         25.96         26.54         4.42 o                         
   1  27   4        172.58        134.95        29.78 o                         
 -11   0   5          2.62          1.57         3.95 o                         
  -9   0   5        333.18        373.40        22.69 o                         
  -7   0   5         80.55         94.88         8.55 o                         
  -5   0   5        715.77        627.35       103.32 o                         
  -3   0   5         12.95         15.94         8.35 o                         
  -1   0   5        237.74        226.16        23.06 o                         
   1   0   5        129.74        205.57        13.73 o                         
   3   0   5       6042.91       5956.23       283.83 o                         
   5   0   5        291.89        276.83        14.46 o                         
   7   0   5       1479.53       1570.30        63.70 o                         
   9   0   5         32.15         31.02         5.02 o                         
 -12   1   5         36.25         37.44         2.46 o                         
 -11   1   5          7.18          7.69         2.89 o                         
 -10   1   5          1.38          1.34         4.02 o                         
  -9   1   5         37.35         29.71         5.18 o                         
  -8   1   5         41.38         32.03         4.55 o                         
  -7   1   5        959.36        867.44        27.87 o                         
  -6   1   5        231.68        230.37        12.16 o                         
  -5   1   5        214.16        257.56        19.89 o                         
  -4   1   5       6502.38       6569.29       321.69 o                         
  -3   1   5        181.94        256.33        18.07 o                         
  -2   1   5        278.54        202.36        18.60 o                         
  -1   1   5        614.04        541.74        34.04 o                         
   0   1   5       4628.11       4657.60       195.33 o                         
   1   1   5          7.53         16.95         4.45 o                         
   2   1   5          0.09         -3.52        10.54 o                         
   3   1   5        530.32        503.21        35.64 o                         
   4   1   5         63.81         48.00         3.80 o                         
   5   1   5        797.59        731.21        26.16 o                         
   6   1   5         12.00          6.64         3.31 o                         
   7   1   5          7.60         10.51         3.96 o                         
   8   1   5          6.58          8.74         4.93 o                         
   9   1   5         22.46         14.23         5.21 o                         
  10   1   5          0.62          0.12         2.19 o                         
 -12   2   5          0.74         -1.13         1.72 o                         
 -11   2   5          3.67          7.40         3.00 o                         
 -10   2   5         51.30         56.25         5.38 o                         
  -9   2   5         15.61          9.41         4.21 o                         
  -8   2   5         15.59         15.49         3.70 o                         
  -7   2   5          7.62          5.17         3.33 o                         
  -6   2   5         14.22         11.32         2.89 o                         
  -5   2   5        698.75        703.39        41.60 o                         
  -4   2   5       2574.64       2658.00       134.20 o                         
  -3   2   5       1707.20       2074.14        91.60 o                         
  -2   2   5        314.68        335.31        25.85 o                         
  -1   2   5        127.60        125.34        11.16 o                         
   0   2   5       1726.90       1599.00        60.23 o                         
   1   2   5        233.17        230.12        11.36 o                         
   2   2   5        257.27        245.10        14.61 o                         
   3   2   5       1579.42       1799.87        80.26 o                         
   4   2   5        787.77        921.07        31.09 o                         
   5   2   5         91.84        108.48         5.44 o                         
   6   2   5         66.31         58.78         4.84 o                         
   7   2   5        890.04        874.86        33.43 o                         
   8   2   5         93.12         77.28         7.54 o                         
   9   2   5          2.36          0.18         3.43 o                         
  10   2   5        123.30        109.44        10.59 o                         
 -12   3   5          0.24         -0.45         1.29 o                         
 -11   3   5          6.38          8.31         3.02 o                         
 -10   3   5          6.82          3.33         3.71 o                         
  -9   3   5          8.72          5.86         6.12 o                         
  -8   3   5          0.99          0.08         3.25 o                         
  -7   3   5        597.63        621.98        26.83 o                         
  -6   3   5         36.36         23.11         3.07 o                         
  -5   3   5        361.48        383.06        25.52 o                         
  -4   3   5        817.72        980.01        56.85 o                         
  -3   3   5       1113.52       1455.95        66.19 o                         
  -2   3   5        312.29        283.89        22.82 o                         
  -1   3   5        370.74        449.32        22.99 o                         
   0   3   5       1023.41       1101.01        39.37 o                         
   1   3   5       7177.82       7035.77       235.59 o                         
   2   3   5          7.09          0.29         3.63 o                         
   3   3   5         16.06          5.16         3.58 o                         
   4   3   5         11.00          7.58         2.39 o                         
   5   3   5        176.80        217.78         7.92 o                         
   6   3   5          6.85          6.33         2.85 o                         
   7   3   5         56.40         58.05         4.96 o                         
   8   3   5        198.81        188.99        10.74 o                         
   9   3   5         13.59         13.20         3.43 o                         
  10   3   5          7.32          6.38         2.54 o                         
 -12   4   5         23.18         24.28         1.74 o                         
 -11   4   5         30.92         36.40         3.26 o                         
 -10   4   5         15.83         17.97         4.98 o                         
  -9   4   5          6.79          2.68         4.39 o                         
  -8   4   5         45.78         40.76         4.57 o                         
  -7   4   5          0.70          2.22         3.01 o                         
  -6   4   5          4.94         14.55         3.22 o                         
  -5   4   5         70.22         76.78        16.73 o                         
  -4   4   5          4.61         -0.55         5.78 o                         
  -3   4   5        386.52        439.73        23.97 o                         
  -2   4   5        443.38        424.91        30.90 o                         
  -1   4   5       2047.75       1947.98        85.37 o                         
   0   4   5       2076.71       2157.38        73.91 o                         
   1   4   5        684.27        816.21        30.01 o                         
   2   4   5        349.46        401.16        24.41 o                         
   3   4   5        188.54        222.19        17.92 o                         
   4   4   5       1214.13       1296.98        35.98 o                         
   5   4   5          5.87          6.43         2.38 o                         
   6   4   5         10.66         10.10         2.87 o                         
   7   4   5        328.22        303.49        11.89 o                         
   8   4   5        182.91        181.94        12.09 o                         
   9   4   5        263.42        269.32        13.08 o                         
  10   4   5         48.84         53.11         4.06 o                         
 -12   5   5         75.42         52.04         3.46 o                         
 -11   5   5          2.51          1.37         2.52 o                         
 -10   5   5         10.22          5.98         4.78 o                         
  -9   5   5         59.60         64.97         8.63 o                         
  -8   5   5        169.60        161.85         9.52 o                         
  -7   5   5        653.83        683.10        27.16 o                         
  -6   5   5        105.71         88.52         8.95 o                         
  -5   5   5        236.89        222.70        22.29 o                         
  -4   5   5        255.28        247.85        18.84 o                         
  -3   5   5        332.30        396.17        25.55 o                         
  -2   5   5        297.21        310.89        38.97 o                         
  -1   5   5       1071.87        984.83        44.55 o                         
   0   5   5        179.04        208.07         9.94 o                         
   1   5   5       1555.51       1689.70        58.94 o                         
   2   5   5        279.17        312.51        13.57 o                         
   3   5   5        528.97        521.23        32.80 o                         
   4   5   5        333.85        351.02        10.30 o                         
   5   5   5        160.68        162.51         5.79 o                         
   6   5   5        105.43        107.60         4.27 o                         
   7   5   5        212.94        199.80         9.55 o                         
   8   5   5          2.24          5.84         3.85 o                         
   9   5   5        117.29        123.04         6.03 o                         
  10   5   5          2.15          5.47         2.37 o                         
 -12   6   5          0.57          0.28         2.21 o                         
 -11   6   5          9.85         11.84         2.03 o                         
 -10   6   5         36.08         53.29         7.81 o                         
  -9   6   5         74.69         93.01        15.36 o                         
  -8   6   5        663.32        594.28        30.39 o                         
  -7   6   5        315.12        337.11        14.67 o                         
  -6   6   5        240.15        216.96        10.24 o                         
  -5   6   5          2.62         -7.45         7.45 o                         
  -4   6   5        944.63       1151.23        62.75 o                         
  -3   6   5        575.85        597.27        36.17 o                         
  -2   6   5        406.26        408.81        19.80 o                         
  -1   6   5          8.64          5.86         5.49 o                         
   0   6   5         52.04         70.19         7.45 o                         
   1   6   5       4566.81       4540.77       192.34 o                         
   2   6   5        753.57        796.58        32.53 o                         
   3   6   5        133.78        127.89        10.18 o                         
   4   6   5        345.51        393.36        12.71 o                         
   5   6   5        219.76        189.58         6.43 o                         
   6   6   5        306.37        354.64        10.19 o                         
   7   6   5         32.71         24.51         2.92 o                         
   8   6   5        564.04        562.73        23.08 o                         
   9   6   5       1213.31       1291.43        54.80 o                         
  10   6   5         27.42         24.77         3.09 o                         
 -11   7   5          1.78          0.83         1.98 o                         
 -10   7   5         13.50         16.00         2.61 o                         
  -9   7   5         13.90         15.76        14.77 o                         
  -8   7   5        748.82        734.89        48.18 o                         
  -7   7   5        533.85        555.55        37.91 o                         
  -6   7   5        688.42        702.68        28.17 o                         
  -5   7   5        306.55        291.33        17.51 o                         
  -4   7   5        662.25        633.84        33.09 o                         
  -3   7   5        320.91        267.74        19.32 o                         
  -2   7   5        337.69        413.95        20.04 o                         
  -1   7   5        387.67        505.17        26.19 o                         
   0   7   5       1851.93       1848.63        93.27 o                         
   1   7   5         79.08         59.58         4.69 o                         
   2   7   5        180.65        196.22        10.50 o                         
   3   7   5        456.21        482.06        20.65 o                         
   4   7   5       1191.28       1116.97        30.75 o                         
   5   7   5         18.08         13.73         2.75 o                         
   6   7   5          1.53          7.43         2.42 o                         
   7   7   5          3.81          4.12         2.55 o                         
   8   7   5        311.97        303.41        11.00 o                         
   9   7   5         85.37         98.32         5.53 o                         
  10   7   5         93.70         79.49        10.20 o                         
 -11   8   5         68.79         80.16         4.81 o                         
 -10   8   5          1.99          0.66         2.23 o                         
  -9   8   5         10.08          8.31         3.18 o                         
  -8   8   5         20.84         20.50         8.57 o                         
  -7   8   5         24.10         27.13         5.01 o                         
  -6   8   5        593.58        591.14        25.60 o                         
  -5   8   5        648.91        643.03        20.61 o                         
  -4   8   5        679.11        650.76        28.48 o                         
  -3   8   5        115.16         99.07        11.23 o                         
  -2   8   5        229.45        222.37        15.10 o                         
  -1   8   5       4033.30       4059.87       199.84 o                         
   0   8   5          2.01          3.03         4.69 o                         
   1   8   5         45.63         47.38         4.65 o                         
   2   8   5       1183.88       1253.93        45.67 o                         
   3   8   5         90.39         72.75         4.18 o                         
   4   8   5        158.41        154.93         5.37 o                         
   5   8   5         13.68         16.06         2.67 o                         
   6   8   5          0.05         -1.02         2.22 o                         
   7   8   5         31.71         32.79         2.99 o                         
   8   8   5        221.39        241.69         8.53 o                         
   9   8   5        109.31        105.33         6.08 o                         
  10   8   5        181.22        150.08        10.56 o                         
 -11   9   5         71.88         84.46         7.34 o                         
 -10   9   5         29.39         27.82         2.85 o                         
  -9   9   5        484.66        508.23        26.05 o                         
  -8   9   5        417.03        477.22        25.50 o                         
  -7   9   5       2332.83       2351.49       117.17 o                         
  -6   9   5        114.17        112.57         5.47 o                         
  -5   9   5        292.63        278.60        11.59 o                         
  -4   9   5        267.01        215.62         9.92 o                         
  -3   9   5          0.37          2.71         4.20 o                         
  -2   9   5        708.87        799.11        34.31 o                         
  -1   9   5        906.79       1021.59        54.70 o                         
   0   9   5        345.98        325.00        18.75 o                         
   1   9   5        581.94        583.68        22.11 o                         
   2   9   5          0.95          1.96         2.04 o                         
   3   9   5         56.92         52.24         2.80 o                         
   4   9   5        132.48        130.90         4.55 o                         
   5   9   5         18.47         24.28         2.90 o                         
   6   9   5        321.22        349.70         9.78 o                         
   7   9   5        105.33        109.37         4.51 o                         
   8   9   5         42.66         41.51         2.83 o                         
   9   9   5          0.20          2.81         3.36 o                         
  10   9   5         19.72         17.37         2.93 o                         
 -11  10   5         55.31         68.27         4.21 o                         
 -10  10   5        141.81        139.16        10.42 o                         
  -9  10   5          6.63          3.71         2.00 o                         
  -8  10   5          2.15         -0.78         2.95 o                         
  -7  10   5        916.11       1013.30        40.37 o                         
  -6  10   5        196.33        188.98        12.09 o                         
  -5  10   5         71.83         63.20         3.82 o                         
  -4  10   5         89.54         87.07         8.43 o                         
  -3  10   5         62.09         72.02         6.12 o                         
  -2  10   5        142.70        127.61         9.70 o                         
  -1  10   5       1684.94       1638.47        59.53 o                         
   0  10   5         19.75          9.17         8.06 o                         
   1  10   5        249.94        279.82        16.90 o                         
   2  10   5       2539.26       2550.80        81.84 o                         
   3  10   5        575.76        582.74        14.52 o                         
   4  10   5          9.32          9.34         1.96 o                         
   5  10   5        677.94        727.12        18.58 o                         
   6  10   5        572.18        538.30        14.23 o                         
   7  10   5          0.55          2.10         2.11 o                         
   8  10   5         27.75         26.65         3.02 o                         
   9  10   5         61.57         65.37         8.85 o                         
 -11  11   5          6.39          3.76         1.65 o                         
 -10  11   5         42.29         46.67         6.13 o                         
  -9  11   5        398.40        443.74        20.04 o                         
  -8  11   5        187.95        215.65         9.10 o                         
  -7  11   5        878.41        944.95        34.59 o                         
  -6  11   5        157.68        167.31         9.07 o                         
  -5  11   5        464.23        431.97        15.37 o                         
  -4  11   5        126.87        138.95        11.47 o                         
  -3  11   5         74.01         55.65         4.84 o                         
  -2  11   5        124.81        121.76         9.29 o                         
  -1  11   5         65.03         61.68         5.04 o                         
   0  11   5        530.13        576.11        24.82 o                         
   1  11   5       1543.82       1515.98        55.01 o                         
   2  11   5        733.69        668.27        20.65 o                         
   3  11   5        766.47        728.49        20.75 o                         
   4  11   5        236.04        227.00         7.97 o                         
   5  11   5        697.27        728.36        19.50 o                         
   6  11   5          3.45          5.84         2.17 o                         
   7  11   5         92.52         87.81         6.13 o                         
   8  11   5         60.48         59.27         5.24 o                         
   9  11   5        158.27        157.47        11.66 o                         
 -11  12   5         17.55         11.19         2.10 o                         
 -10  12   5        104.30        117.19         7.63 o                         
  -9  12   5         15.00         25.68         3.60 o                         
  -8  12   5        213.86        189.53        10.07 o                         
  -7  12   5         24.53          9.98         4.01 o                         
  -6  12   5        969.89        952.74        40.31 o                         
  -5  12   5         14.66         15.50         4.98 o                         
  -4  12   5          3.59          2.53         3.21 o                         
  -3  12   5        317.53        270.39         9.56 o                         
  -2  12   5        878.60        830.72        26.73 o                         
  -1  12   5        582.41        637.70        21.22 o                         
   0  12   5        558.46        548.89        16.25 o                         
   1  12   5         69.09         90.54         4.22 o                         
   2  12   5        149.57        151.60         6.83 o                         
   3  12   5         93.12         87.85         4.63 o                         
   4  12   5       1221.65       1253.61        36.41 o                         
   5  12   5         11.04         15.98         3.99 o                         
   6  12   5         50.47         48.72         4.52 o                         
   7  12   5         27.86         30.67         3.62 o                         
   8  12   5        589.83        627.72        22.64 o                         
   9  12   5        213.09        223.71        21.95 o                         
 -10  13   5          0.95         -0.91         2.47 o                         
  -9  13   5        147.42        157.02         8.86 o                         
  -8  13   5         55.06         47.31         4.32 o                         
  -7  13   5        211.62        195.15         9.69 o                         
  -6  13   5         33.85         30.38         5.41 o                         
  -5  13   5        514.28        526.88        21.19 o                         
  -4  13   5        361.72        352.77        14.85 o                         
  -3  13   5        431.95        429.49        14.15 o                         
  -2  13   5         89.06         72.78         3.67 o                         
  -1  13   5         77.79         75.77         5.31 o                         
   0  13   5        531.74        502.71        13.64 o                         
   1  13   5        104.94        106.69         4.33 o                         
   2  13   5        102.48        115.33         5.61 o                         
   3  13   5        253.45        243.83        14.69 o                         
   4  13   5        272.01        306.76        10.48 o                         
   5  13   5          0.94          0.82         2.63 o                         
   6  13   5        203.80        254.17        11.89 o                         
   7  13   5          6.95          2.82         2.40 o                         
   8  13   5         42.06         45.31         4.52 o                         
   9  13   5          0.19         -3.33         4.78 o                         
 -10  14   5         14.21         17.02         2.53 o                         
  -9  14   5         19.53         15.94         4.07 o                         
  -8  14   5        143.14        135.42         7.71 o                         
  -7  14   5        151.25        186.15        11.05 o                         
  -6  14   5        116.13         95.72         5.40 o                         
  -5  14   5        189.44        198.84         9.17 o                         
  -4  14   5          3.42          1.15         3.54 o                         
  -3  14   5         12.63         13.39         2.29 o                         
  -2  14   5        137.85        129.31         4.87 o                         
  -1  14   5        143.31        158.86         5.20 o                         
   0  14   5        229.89        218.12         6.79 o                         
   1  14   5          3.34          1.12         1.85 o                         
   2  14   5         76.71         85.18         5.57 o                         
   3  14   5        162.03        165.33         7.19 o                         
   4  14   5        258.08        267.20        11.33 o                         
   5  14   5          6.42          9.85         4.01 o                         
   6  14   5          0.29         -0.43         2.83 o                         
   7  14   5         41.90         43.31         3.82 o                         
   8  14   5         17.68         20.48         3.34 o                         
 -10  15   5         86.49         67.93         3.86 o                         
  -9  15   5         20.88         22.28         3.23 o                         
  -8  15   5         14.31         21.92         3.45 o                         
  -7  15   5        201.73        224.46         8.83 o                         
  -6  15   5        189.15        190.87         8.35 o                         
  -5  15   5        401.90        415.40        17.50 o                         
  -4  15   5         28.76         18.94         3.22 o                         
  -3  15   5          8.14          8.38         2.48 o                         
  -2  15   5        410.15        442.27        12.04 o                         
  -1  15   5          8.72          5.35         1.85 o                         
   0  15   5        410.92        397.10        10.79 o                         
   1  15   5        119.45        129.22         4.79 o                         
   2  15   5       1250.49       1320.00        34.94 o                         
   3  15   5         16.60         20.66         2.84 o                         
   4  15   5        295.44        305.47        12.49 o                         
   5  15   5          0.26          0.28         2.97 o                         
   6  15   5         43.30         41.81         3.91 o                         
   7  15   5         45.99         55.14         3.95 o                         
   8  15   5         29.50         24.05         6.44 o                         
 -10  16   5          9.98          5.30         2.69 o                         
  -9  16   5          8.73         10.18         2.54 o                         
  -8  16   5        334.04        370.83        17.19 o                         
  -7  16   5         75.52         78.75         4.34 o                         
  -6  16   5          0.30          1.98         2.45 o                         
  -5  16   5        110.75         89.90         6.05 o                         
  -4  16   5         32.55         35.36         3.59 o                         
  -3  16   5         11.37         14.39         3.24 o                         
  -2  16   5         38.37         49.58         3.07 o                         
  -1  16   5        114.55        149.17         5.01 o                         
   0  16   5         21.48         24.68         2.26 o                         
   1  16   5          8.66          7.82         2.03 o                         
   2  16   5        612.96        628.47        19.72 o                         
   3  16   5        507.29        522.30        16.70 o                         
   4  16   5        224.10        271.45        11.89 o                         
   5  16   5         31.82         33.56         3.87 o                         
   6  16   5         61.59         64.10         5.08 o                         
   7  16   5         33.59         37.84         4.75 o                         
   8  16   5         13.15          6.84         3.70 o                         
  -9  17   5         13.12          9.97         2.18 o                         
  -8  17   5        103.80        114.75         7.11 o                         
  -7  17   5         17.23         15.99         3.03 o                         
  -6  17   5         62.05         65.58         3.67 o                         
  -5  17   5        177.88        190.74         7.60 o                         
  -4  17   5        188.19        195.35         8.10 o                         
  -3  17   5        229.66        266.96         9.47 o                         
  -2  17   5          0.91          2.14         2.13 o                         
  -1  17   5         77.87         77.06         3.47 o                         
   0  17   5         56.27         55.19         2.93 o                         
   1  17   5          8.82         11.21         2.07 o                         
   2  17   5          3.48          7.37         2.51 o                         
   3  17   5         21.04         21.25         2.84 o                         
   4  17   5         97.83         88.09         5.02 o                         
   5  17   5          8.71         12.63         6.30 o                         
   6  17   5        199.37        252.88        11.40 o                         
   7  17   5        215.12        278.22        17.00 o                         
   8  17   5          3.50         -0.72         1.94 o                         
  -9  18   5         60.53         51.49         3.46 o                         
  -8  18   5         20.61         24.41         3.00 o                         
  -7  18   5        106.82         95.35         5.53 o                         
  -6  18   5          9.85          9.05         3.10 o                         
  -5  18   5         39.60         45.99         3.44 o                         
  -4  18   5          3.58          5.45         2.35 o                         
  -3  18   5        171.20        174.05         7.84 o                         
  -2  18   5          8.73          5.92         2.97 o                         
  -1  18   5         29.71         14.98         2.85 o                         
   0  18   5          8.74          7.20         1.95 o                         
   1  18   5         36.41         36.85         3.15 o                         
   2  18   5         50.18         55.49         3.66 o                         
   3  18   5        138.61        149.69         6.49 o                         
   4  18   5          0.09          1.95         2.52 o                         
   5  18   5        130.55        137.87         7.01 o                         
   6  18   5        106.27        101.27         6.38 o                         
   7  18   5          3.38         -0.30         3.22 o                         
  -9  19   5         14.75         13.95         3.20 o                         
  -8  19   5         74.14         81.19         6.84 o                         
  -7  19   5         46.56         59.65         4.61 o                         
  -6  19   5        252.36        259.43        11.11 o                         
  -5  19   5         13.30         13.75         3.25 o                         
  -4  19   5         44.28         46.46         3.86 o                         
  -3  19   5        134.00        134.91         7.89 o                         
  -2  19   5        329.99        369.63        11.75 o                         
  -1  19   5        490.71        488.68        15.76 o                         
   0  19   5          1.18          5.49         1.87 o                         
   1  19   5        235.86        246.80         8.50 o                         
   2  19   5         24.26         31.12         2.82 o                         
   3  19   5        902.07        971.17        32.05 o                         
   4  19   5        101.51         99.76         5.12 o                         
   5  19   5         52.73         54.77         3.82 o                         
   6  19   5         53.26         51.81         4.74 o                         
   7  19   5        155.31        171.24        11.87 o                         
  -8  20   5         35.70         37.25         2.75 o                         
  -7  20   5         29.77         27.50         3.30 o                         
  -6  20   5        156.80        199.18         9.14 o                         
  -5  20   5          8.40          5.34         2.92 o                         
  -4  20   5        138.03        155.56         7.56 o                         
  -3  20   5          2.00          3.59         3.38 o                         
  -2  20   5         41.85         48.21         3.09 o                         
  -1  20   5         40.66         50.05         3.13 o                         
   0  20   5         63.55         63.82         4.32 o                         
   1  20   5         51.62         51.24         5.48 o                         
   2  20   5         40.65         35.88         2.88 o                         
   3  20   5        191.59        196.90         9.37 o                         
   4  20   5         50.98         44.46         4.29 o                         
   5  20   5         35.12         45.17         3.61 o                         
   6  20   5        105.50        127.63        10.48 o                         
   7  20   5         28.64         16.63         2.54 o                         
  -8  21   5          0.22         -2.64         2.64 o                         
  -7  21   5         15.97         26.44         4.82 o                         
  -6  21   5        192.47        206.50         9.15 o                         
  -5  21   5         60.92         74.32         4.95 o                         
  -4  21   5        158.23        178.48         9.01 o                         
  -3  21   5         59.01         60.43         4.33 o                         
  -2  21   5        110.69        127.80         6.33 o                         
  -1  21   5        206.48        236.66         9.04 o                         
   0  21   5         93.40         93.94         4.86 o                         
   1  21   5          9.50         10.29         2.23 o                         
   2  21   5          1.17          1.26         2.13 o                         
   3  21   5        215.73        187.47         7.50 o                         
   4  21   5          0.03         -0.70         2.40 o                         
   5  21   5         65.11         64.98         8.61 o                         
   6  21   5         87.02         98.37        10.41 o                         
  -7  22   5          2.14          0.21         1.83 o                         
  -6  22   5        153.18        148.30         7.79 o                         
  -5  22   5         62.31         80.43         4.84 o                         
  -4  22   5          2.81          4.41         2.92 o                         
  -3  22   5        148.35        166.36         8.92 o                         
  -2  22   5        176.37        169.67         7.06 o                         
  -1  22   5        454.84        473.38        16.52 o                         
   0  22   5          0.61          1.68         3.37 o                         
   1  22   5          5.72          4.40         2.40 o                         
   2  22   5        223.37        248.14         8.74 o                         
   3  22   5         12.61          9.11         2.25 o                         
   4  22   5         84.11         69.92         5.82 o                         
   5  22   5        207.14        173.72        11.22 o                         
  -6  23   5          7.72          5.60         2.10 o                         
  -5  23   5        391.53        395.97        17.72 o                         
  -4  23   5          1.38          4.47         3.24 o                         
  -3  23   5         47.40         47.17         6.13 o                         
  -2  23   5          7.84          8.22         2.87 o                         
  -1  23   5         10.70         13.06         2.45 o                         
   0  23   5         17.32         23.74         3.11 o                         
   1  23   5         33.53         31.24         3.15 o                         
   2  23   5        147.37        152.13         6.81 o                         
   3  23   5        300.90        291.34        18.72 o                         
   4  23   5        119.31        109.22         6.22 o                         
   5  23   5         73.01         58.21        19.93 o                         
  -6  24   5         14.23         18.63         3.01 o                         
  -5  24   5        148.46        135.18         6.72 o                         
  -4  24   5         52.70         51.53         3.97 o                         
  -3  24   5         81.77         78.07         5.71 o                         
  -2  24   5          6.65          9.26         2.93 o                         
  -1  24   5        155.16        152.08         7.65 o                         
   0  24   5          1.88         -0.48         2.43 o                         
   1  24   5          9.80         12.03         2.71 o                         
   2  24   5        124.14        123.37         6.91 o                         
   3  24   5          3.26         -3.22         5.82 o                         
   4  24   5        138.93        106.15        24.21 o                         
  -5  25   5         93.92         77.79         7.56 o                         
  -4  25   5          5.35          2.26         1.84 o                         
  -3  25   5          1.41          0.84         2.43 o                         
  -2  25   5          3.36          4.53         3.44 o                         
  -1  25   5         24.13         27.85         4.73 o                         
   0  25   5         43.64         55.43         4.65 o                         
   1  25   5          3.84          1.66         2.60 o                         
   2  25   5          3.23          2.29         2.44 o                         
   3  25   5        112.34         80.94         6.62 o                         
  -4  26   5          0.07         -1.66         2.03 o                         
  -3  26   5         55.71         53.35        15.31 o                         
  -2  26   5         43.66         40.55         6.22 o                         
  -1  26   5          9.94         13.97         2.72 o                         
   0  26   5         43.46         42.53         4.39 o                         
   1  26   5         13.94         13.36         4.13 o                         
  -1  27   5         43.99         33.24         4.03 o                         
 -12   0   6        131.30        147.67        10.20 o                         
 -10   0   6         28.32         43.98         6.70 o                         
  -8   0   6        137.56        118.84         9.31 o                         
  -6   0   6        168.26        131.13         9.96 o                         
  -4   0   6        501.54        577.08        61.71 o                         
  -2   0   6        860.46        778.35        53.65 o                         
   0   0   6        878.46       1065.34        65.96 o                         
   2   0   6        124.01        197.75        17.05 o                         
   4   0   6       3810.67       3704.37       159.67 o                         
   6   0   6         12.00         12.79         5.34 o                         
   8   0   6       1360.40       1445.58        80.02 o                         
  10   0   6        376.19        347.85        21.63 o                         
 -12   1   6        400.78        366.36        22.57 o                         
 -11   1   6          2.65          2.88         2.23 o                         
 -10   1   6          1.24          3.39         3.65 o                         
  -9   1   6          0.83         -0.75         4.15 o                         
  -8   1   6        931.14       1027.28        34.55 o                         
  -7   1   6        174.80        144.24         7.92 o                         
  -6   1   6        740.98        737.19        29.78 o                         
  -5   1   6        205.08        228.84        17.02 o                         
  -4   1   6          5.01         11.04        12.09 o                         
  -3   1   6         14.44         24.16         7.27 o                         
  -2   1   6       2735.65       2925.71       146.72 o                         
  -1   1   6        172.64        109.16        11.71 o                         
   0   1   6       4354.61       4393.08       254.65 o                         
   1   1   6        883.49        883.58        40.95 o                         
   2   1   6       1207.16       1344.85        70.63 o                         
   3   1   6         10.41         17.09         3.23 o                         
   4   1   6        179.61        174.95        10.50 o                         
   5   1   6        116.15        119.65         7.66 o                         
   6   1   6         53.65         60.31         5.35 o                         
   7   1   6         12.43          8.51         3.83 o                         
   8   1   6        278.93        269.31        23.32 o                         
   9   1   6        158.94        159.44         8.66 o                         
  10   1   6         18.89         18.19         2.80 o                         
 -12   2   6          3.19          7.29         2.87 o                         
 -11   2   6         44.60         46.63         3.10 o                         
 -10   2   6         50.50         52.30         4.99 o                         
  -9   2   6        119.94        129.03         8.39 o                         
  -8   2   6         18.33          8.95         4.33 o                         
  -7   2   6         41.42         26.31         4.23 o                         
  -6   2   6          1.38          4.65         4.02 o                         
  -5   2   6         24.91         17.37         5.82 o                         
  -4   2   6          1.99         -5.47         8.92 o                         
  -3   2   6        530.78        629.10        36.80 o                         
  -2   2   6        201.67        205.26        18.53 o                         
  -1   2   6         24.83         29.78         7.57 o                         
   0   2   6        160.64        157.68        10.43 o                         
   1   2   6       2422.34       2418.89        90.54 o                         
   2   2   6        691.98        724.49        34.53 o                         
   3   2   6        275.16        222.96        13.86 o                         
   4   2   6         54.25         63.62         4.45 o                         
   5   2   6         10.49          8.74         3.56 o                         
   6   2   6         87.43         75.10         5.74 o                         
   7   2   6         78.10         60.50         5.03 o                         
   8   2   6        356.93        367.37        22.48 o                         
   9   2   6         11.83          8.70         3.00 o                         
  10   2   6          7.38          5.62         2.09 o                         
 -12   3   6          6.72          3.19         1.74 o                         
 -11   3   6          3.82          3.33         2.00 o                         
 -10   3   6          0.09          2.58         3.67 o                         
  -9   3   6         43.90         25.05         4.65 o                         
  -8   3   6       2034.98       2043.28        77.80 o                         
  -7   3   6        311.42        271.96        11.40 o                         
  -6   3   6        299.62        297.79        23.32 o                         
  -5   3   6       1307.34       1495.72        66.01 o                         
  -4   3   6        874.44        999.15        56.25 o                         
  -3   3   6        211.59        203.28        17.67 o                         
  -2   3   6        855.54       1028.55        47.74 o                         
  -1   3   6       1475.31       1614.56        71.96 o                         
   0   3   6       2802.51       2694.79       113.47 o                         
   1   3   6       1920.11       2212.05        77.71 o                         
   2   3   6        719.97        764.27        36.27 o                         
   3   3   6        111.20        114.23         7.94 o                         
   4   3   6       1346.81       1394.94        39.53 o                         
   5   3   6        286.10        245.37        12.35 o                         
   6   3   6         40.93         39.15         4.40 o                         
   7   3   6         11.49         16.14         3.28 o                         
   8   3   6         91.40        104.90         6.20 o                         
   9   3   6        192.55        206.00        10.18 o                         
  10   3   6         28.18         22.22         2.55 o                         
 -12   4   6        101.74         87.37        26.89 o                         
 -11   4   6          9.87         14.71         2.07 o                         
 -10   4   6         60.39         67.61         9.46 o                         
  -9   4   6          6.94          4.96         4.81 o                         
  -8   4   6        374.25        379.66        18.63 o                         
  -7   4   6        464.73        440.41        16.68 o                         
  -6   4   6         19.45         15.66         3.91 o                         
  -5   4   6         55.55         38.99         6.42 o                         
  -4   4   6        187.19        169.39        15.71 o                         
  -3   4   6         90.12         93.85        12.33 o                         
  -2   4   6        264.09        254.99        16.07 o                         
  -1   4   6          1.44          6.61         4.02 o                         
   0   4   6        846.73        855.48        34.57 o                         
   1   4   6        163.67        148.15         8.19 o                         
   2   4   6         19.70         20.75         4.42 o                         
   3   4   6          3.97          9.65         3.42 o                         
   4   4   6        864.65        903.17        23.84 o                         
   5   4   6       3237.27       3190.12        84.26 o                         
   6   4   6        135.90        126.29         6.16 o                         
   7   4   6        293.33        289.24        11.84 o                         
   8   4   6         79.13         89.91         8.07 o                         
   9   4   6         13.11         11.41         2.88 o                         
  10   4   6          8.19          5.71         1.83 o                         
 -11   5   6        130.29        153.90         5.59 o                         
 -10   5   6          5.66          5.31         3.60 o                         
  -9   5   6         75.21         94.11        10.47 o                         
  -8   5   6         56.87         68.51         5.72 o                         
  -7   5   6        376.29        331.28        14.53 o                         
  -6   5   6        135.75        121.48         8.50 o                         
  -5   5   6       1035.42        976.52        60.06 o                         
  -4   5   6        342.21        334.56        24.14 o                         
  -3   5   6        148.16        174.21        18.11 o                         
  -2   5   6         13.03         30.64         7.89 o                         
  -1   5   6       5620.68       5821.29       218.00 o                         
   0   5   6       1677.82       2030.56        99.73 o                         
   1   5   6        162.67        124.11         9.40 o                         
   2   5   6        112.62        122.44         7.99 o                         
   3   5   6        727.34        811.71        21.39 o                         
   4   5   6        624.12        651.89        18.01 o                         
   5   5   6         57.83         51.18         3.37 o                         
   6   5   6          6.18          3.09         2.39 o                         
   7   5   6        148.86        145.18         6.10 o                         
   8   5   6          5.04          5.55         3.12 o                         
   9   5   6         83.36         83.65         4.83 o                         
  10   5   6         29.09         26.31         4.44 o                         
 -11   6   6          2.02          1.93         1.88 o                         
 -10   6   6         17.20         16.55         2.93 o                         
  -9   6   6         98.81         83.47        12.67 o                         
  -8   6   6         74.02         63.07         6.63 o                         
  -7   6   6         26.52         34.65         4.50 o                         
  -6   6   6         51.13         36.46         7.64 o                         
  -5   6   6        119.47        117.20        13.44 o                         
  -4   6   6        261.95        233.34        23.81 o                         
  -3   6   6         65.44         47.47         9.03 o                         
  -2   6   6         58.21         58.12         8.88 o                         
  -1   6   6        743.66        625.04        31.68 o                         
   0   6   6          0.17          4.44         6.83 o                         
   1   6   6         17.06         15.91         3.83 o                         
   2   6   6        271.83        265.84        11.35 o                         
   3   6   6        630.09        628.01        16.09 o                         
   4   6   6        501.30        543.62        15.00 o                         
   5   6   6        580.03        580.87        15.94 o                         
   6   6   6        212.54        225.40         6.82 o                         
   7   6   6        284.56        288.17        11.45 o                         
   8   6   6        175.17        188.51         9.05 o                         
   9   6   6        278.10        256.88        13.97 o                         
 -11   7   6         46.42         50.16         3.18 o                         
 -10   7   6         21.73         17.19         2.88 o                         
  -9   7   6        956.90        981.87        49.93 o                         
  -8   7   6        528.27        597.27        42.17 o                         
  -7   7   6          6.07          5.88         4.35 o                         
  -6   7   6         14.05         14.92         4.39 o                         
  -5   7   6          0.04          1.06         3.08 o                         
  -4   7   6          8.96          6.51         5.51 o                         
  -3   7   6        753.76        816.57        40.13 o                         
  -2   7   6        537.13        629.35        29.12 o                         
  -1   7   6        513.59        456.63        24.98 o                         
   0   7   6        103.01        122.42        12.88 o                         
   1   7   6         47.22         62.22         6.57 o                         
   2   7   6        889.01        847.28        27.16 o                         
   3   7   6        145.90        180.93         5.84 o                         
   4   7   6         28.70         35.45         2.74 o                         
   5   7   6         35.88         34.15         2.61 o                         
   6   7   6         94.66         99.73         3.88 o                         
   7   7   6         84.00         97.65         4.55 o                         
   8   7   6         16.63         20.63         3.37 o                         
   9   7   6        230.49        233.52        16.07 o                         
 -11   8   6        254.57        294.33        14.39 o                         
 -10   8   6         21.31         20.32         2.37 o                         
  -9   8   6         19.24         11.18         3.49 o                         
  -8   8   6        284.91        247.71        34.78 o                         
  -7   8   6        694.45        705.08        29.50 o                         
  -6   8   6        412.59        433.57        17.84 o                         
  -5   8   6        201.55        176.93         8.70 o                         
  -4   8   6          9.47         18.29         3.69 o                         
  -3   8   6        312.93        335.39        15.99 o                         
  -2   8   6          0.11         -1.86         4.32 o                         
  -1   8   6         81.90         75.20         8.53 o                         
   0   8   6        158.96        115.70        14.00 o                         
   1   8   6       1056.92        962.70        47.83 o                         
   2   8   6         43.57         40.37         2.91 o                         
   3   8   6          2.12          0.44         2.02 o                         
   4   8   6        351.05        368.56        10.65 o                         
   5   8   6        771.77        820.87        20.85 o                         
   6   8   6        222.42        218.57         6.40 o                         
   7   8   6        115.45        115.43         4.75 o                         
   8   8   6         18.30         17.62         2.76 o                         
   9   8   6          2.43         -1.94         3.17 o                         
 -11   9   6          1.31          0.49         2.01 o                         
 -10   9   6          0.63          2.44         2.55 o                         
  -9   9   6        157.24        151.10         8.54 o                         
  -8   9   6          5.64          8.71         3.69 o                         
  -7   9   6          2.38          0.98         2.95 o                         
  -6   9   6        230.83        216.74         8.04 o                         
  -5   9   6         24.95         33.76         2.86 o                         
  -4   9   6        252.12        277.34        11.56 o                         
  -3   9   6        354.65        399.98        16.58 o                         
  -2   9   6        889.41        973.99        41.78 o                         
  -1   9   6        249.15        245.42        14.57 o                         
   0   9   6        515.36        455.42        21.16 o                         
   1   9   6       1329.59       1347.00        47.90 o                         
   2   9   6        683.76        687.32        19.71 o                         
   3   9   6          7.91          8.26         2.05 o                         
   4   9   6        779.99        842.94        22.77 o                         
   5   9   6         85.54        112.85         4.75 o                         
   6   9   6         91.70         89.29         3.73 o                         
   7   9   6          6.24          7.22         2.07 o                         
   8   9   6        132.96        138.02         8.56 o                         
   9   9   6          0.27         -2.50         4.45 o                         
 -11  10   6         10.34         14.23         3.18 o                         
 -10  10   6          3.66          7.10         4.67 o                         
  -9  10   6         43.08         31.18         4.07 o                         
  -8  10   6         55.88         43.04         4.13 o                         
  -7  10   6        472.21        519.21        17.89 o                         
  -6  10   6        216.94        226.90         8.51 o                         
  -5  10   6        965.11        870.22        30.72 o                         
  -4  10   6        236.23        221.66        12.33 o                         
  -3  10   6          5.11          2.54         2.72 o                         
  -2  10   6         16.44          9.73         2.94 o                         
  -1  10   6       1182.39       1067.87        37.19 o                         
   0  10   6         14.28         21.15         3.10 o                         
   1  10   6         95.92        100.59         6.59 o                         
   2  10   6          2.17          4.53         2.07 o                         
   3  10   6        344.81        353.56        10.28 o                         
   4  10   6        515.81        513.59        14.54 o                         
   5  10   6        126.91        122.27         4.54 o                         
   6  10   6         71.56         63.63         3.17 o                         
   7  10   6        112.10        111.62         4.87 o                         
   8  10   6        135.40        137.46        10.90 o                         
   9  10   6        102.24         82.05         9.21 o                         
 -11  11   6          8.35         10.35         1.94 o                         
 -10  11   6        256.45        285.78        11.92 o                         
  -9  11   6         30.91         30.96         6.17 o                         
  -8  11   6        147.60        142.05         9.82 o                         
  -7  11   6        230.75        275.97        15.86 o                         
  -6  11   6          6.79          5.51         3.04 o                         
  -5  11   6        146.85        153.98        14.53 o                         
  -4  11   6        518.39        532.54        22.29 o                         
  -3  11   6         94.31         78.58         5.12 o                         
  -2  11   6         58.83         76.31         4.01 o                         
  -1  11   6         83.82         84.47         4.48 o                         
   0  11   6         87.93         65.57         5.39 o                         
   1  11   6         60.83         56.48         3.74 o                         
   2  11   6         71.53         62.30         4.11 o                         
   3  11   6        904.91        804.95        27.99 o                         
   4  11   6        241.94        224.27         8.12 o                         
   5  11   6          2.80          1.64         2.09 o                         
   6  11   6        227.92        247.46         8.73 o                         
   7  11   6         10.71          5.77         3.54 o                         
   8  11   6        134.93        156.01         8.85 o                         
   9  11   6         78.81         60.54         8.20 o                         
 -10  12   6         26.44         31.01         3.27 o                         
  -9  12   6        127.15        148.56         8.64 o                         
  -8  12   6          9.28          7.95         4.23 o                         
  -7  12   6        443.56        396.23        26.93 o                         
  -6  12   6       1147.63       1237.93        57.01 o                         
  -5  12   6        573.83        640.45        26.91 o                         
  -4  12   6         64.95         54.59         6.68 o                         
  -3  12   6         78.68         71.07         5.56 o                         
  -2  12   6        868.97        780.43        25.35 o                         
  -1  12   6         42.67         52.98         3.34 o                         
   0  12   6         59.23         43.51         5.82 o                         
   1  12   6          0.11         -0.10         2.59 o                         
   2  12   6        532.15        514.82        18.75 o                         
   3  12   6        295.10        317.14        10.99 o                         
   4  12   6        101.81         92.77         5.27 o                         
   5  12   6         27.18         23.83         3.22 o                         
   6  12   6        177.08        179.82        10.53 o                         
   7  12   6          2.55          2.98         3.37 o                         
   8  12   6         14.91         15.28         2.93 o                         
 -10  13   6        151.37        164.88         7.98 o                         
  -9  13   6         14.59          3.78         3.97 o                         
  -8  13   6         17.28         10.59         4.10 o                         
  -7  13   6         21.84         17.64         4.17 o                         
  -6  13   6        377.16        368.49        15.63 o                         
  -5  13   6         40.78         42.13         5.82 o                         
  -4  13   6        312.77        273.34        12.02 o                         
  -3  13   6        139.95        145.59        10.74 o                         
  -2  13   6         33.52         25.78         3.13 o                         
  -1  13   6         11.73         13.26         2.95 o                         
   0  13   6         33.10         32.28         3.14 o                         
   1  13   6        841.61        798.59        29.47 o                         
   2  13   6        283.88        293.47        11.29 o                         
   3  13   6        304.21        287.90        10.71 o                         
   4  13   6        425.36        409.85        14.33 o                         
   5  13   6          3.48          4.81         2.54 o                         
   6  13   6         61.49         63.44         4.33 o                         
   7  13   6        381.32        394.46        18.63 o                         
   8  13   6        228.67        227.83        16.39 o                         
 -10  14   6        276.40        296.95        21.36 o                         
  -9  14   6         11.40         10.12         2.61 o                         
  -8  14   6         47.98         50.62         4.34 o                         
  -7  14   6         42.47         45.58         4.73 o                         
  -6  14   6        321.10        306.04        12.39 o                         
  -5  14   6        358.66        340.64        13.47 o                         
  -4  14   6        125.68        123.48         6.13 o                         
  -3  14   6         27.87         13.84         2.63 o                         
  -2  14   6        106.29         98.65         6.15 o                         
  -1  14   6        102.42        105.56         4.85 o                         
   0  14   6        227.98        232.44         9.40 o                         
   1  14   6          6.11          5.64         2.27 o                         
   2  14   6          0.70         -0.43         2.49 o                         
   3  14   6       1139.30       1164.09        34.73 o                         
   4  14   6        259.66        284.80        16.37 o                         
   5  14   6        205.81        236.40        11.69 o                         
   6  14   6         72.87         70.44         5.42 o                         
   7  14   6          4.96          4.14         3.51 o                         
   8  14   6        303.51        283.23        16.14 o                         
 -10  15   6          0.62          3.74         1.57 o                         
  -9  15   6         15.11         10.10         3.82 o                         
  -8  15   6         18.68         13.68         3.07 o                         
  -7  15   6         88.53        105.52         6.34 o                         
  -6  15   6         87.85         74.84         5.70 o                         
  -5  15   6         28.98         20.07         3.06 o                         
  -4  15   6        256.34        236.81         9.12 o                         
  -3  15   6         16.02         23.84         2.76 o                         
  -2  15   6         14.29         14.75         2.32 o                         
  -1  15   6        117.84         87.56         4.09 o                         
   0  15   6          8.99          4.10         2.11 o                         
   1  15   6        122.18        132.58         5.56 o                         
   2  15   6        445.95        470.38        14.90 o                         
   3  15   6        113.27        127.02         6.12 o                         
   4  15   6        126.64        119.83         6.97 o                         
   5  15   6         32.11         36.88         5.96 o                         
   6  15   6        126.12        153.29        10.25 o                         
   7  15   6         51.48         64.96         5.01 o                         
  -9  16   6          1.35         -1.25         2.06 o                         
  -8  16   6        290.76        330.60        12.32 o                         
  -7  16   6         66.15         81.10         4.80 o                         
  -6  16   6        339.91        356.20        13.91 o                         
  -5  16   6        296.86        314.65        12.95 o                         
  -4  16   6        352.35        358.22        11.87 o                         
  -3  16   6        622.61        608.19        18.88 o                         
  -2  16   6       1309.31       1313.75        33.84 o                         
  -1  16   6        424.55        437.29        13.25 o                         
   0  16   6         39.25         42.98         4.49 o                         
   1  16   6        147.89        159.45         5.93 o                         
   2  16   6         50.76         49.56         4.59 o                         
   3  16   6        314.20        322.82        12.05 o                         
   4  16   6        124.66        119.85         7.64 o                         
   5  16   6         93.84        112.89         7.01 o                         
   6  16   6         13.00         18.63         4.28 o                         
   7  16   6        174.00        194.93        21.28 o                         
  -9  17   6         34.78         35.45         2.98 o                         
  -8  17   6          9.48          7.08         2.68 o                         
  -7  17   6        144.01        140.09         6.50 o                         
  -6  17   6         44.27         47.50         4.19 o                         
  -5  17   6         11.83          8.85         2.47 o                         
  -4  17   6         60.49         56.49         3.88 o                         
  -3  17   6        423.71        433.84        13.28 o                         
  -2  17   6         60.04         48.76         3.03 o                         
  -1  17   6        102.95        112.81         5.23 o                         
   0  17   6         33.25         29.54         3.47 o                         
   1  17   6          4.95          4.99         2.39 o                         
   2  17   6        494.64        519.40        16.03 o                         
   3  17   6         24.06         21.85         2.82 o                         
   4  17   6          7.93          8.77         2.81 o                         
   5  17   6         16.95         20.81         5.33 o                         
   6  17   6         41.17         45.87         4.68 o                         
   7  17   6         53.79         40.89         4.73 o                         
  -9  18   6        268.53        228.63        14.97 o                         
  -8  18   6         10.74         16.01         2.55 o                         
  -7  18   6          8.99          5.92         2.47 o                         
  -6  18   6        209.68        202.12         9.43 o                         
  -5  18   6        111.34        111.63         6.51 o                         
  -4  18   6          1.38          0.53         2.47 o                         
  -3  18   6         50.51         47.95         3.24 o                         
  -2  18   6        359.48        417.59        12.36 o                         
  -1  18   6        229.72        233.28         7.91 o                         
   0  18   6          0.32          0.77         2.02 o                         
   1  18   6         42.98         34.80         3.00 o                         
   2  18   6        122.70        130.51         6.20 o                         
   3  18   6         87.37         78.89         4.43 o                         
   4  18   6         43.62         52.90         5.00 o                         
   5  18   6         53.28         67.13         6.51 o                         
   6  18   6          1.22          4.16         2.94 o                         
   7  18   6         98.47         94.34        24.36 o                         
  -8  19   6         27.12         27.30         2.50 o                         
  -7  19   6          0.33          1.38         3.07 o                         
  -6  19   6          1.93          4.52         2.61 o                         
  -5  19   6        112.91        120.46         6.64 o                         
  -4  19   6         72.07         89.32         5.15 o                         
  -3  19   6         11.39         16.95         2.98 o                         
  -2  19   6          2.05          3.73         2.28 o                         
  -1  19   6        101.33         85.88         4.01 o                         
   0  19   6         71.55         76.36         3.95 o                         
   1  19   6        105.36         94.10         6.50 o                         
   2  19   6        211.22        220.12         7.81 o                         
   3  19   6         16.31         11.13         2.32 o                         
   4  19   6         24.76         22.76         3.73 o                         
   5  19   6         69.30         60.36         5.72 o                         
   6  19   6        104.48        124.65         8.47 o                         
  -8  20   6         40.51         19.05         2.95 o                         
  -7  20   6         48.49         56.70         5.11 o                         
  -6  20   6        349.92        423.94        17.23 o                         
  -5  20   6          3.37          5.85         2.76 o                         
  -4  20   6        140.04        143.75         8.17 o                         
  -3  20   6         68.08         65.00         4.26 o                         
  -2  20   6        176.35        210.11         7.41 o                         
  -1  20   6          0.72          1.20         2.80 o                         
   0  20   6         48.78         51.33         3.51 o                         
   1  20   6        169.15        188.66         6.79 o                         
   2  20   6        278.24        291.95        10.42 o                         
   3  20   6          6.70          3.89         2.77 o                         
   4  20   6          0.53          1.22         2.98 o                         
   5  20   6          2.71         -0.50         2.73 o                         
   6  20   6         59.11         38.08         7.94 o                         
  -7  21   6          0.08         -0.38         1.67 o                         
  -6  21   6        102.60        102.38         6.74 o                         
  -5  21   6         60.46         73.07         4.98 o                         
  -4  21   6         29.22         29.10         4.96 o                         
  -3  21   6         19.28         18.88         3.73 o                         
  -2  21   6          6.33          9.98         3.74 o                         
  -1  21   6          0.88          0.89         2.78 o                         
   0  21   6         71.64         86.96         5.14 o                         
   1  21   6        289.52        317.00        12.62 o                         
   2  21   6         11.36         12.42         2.38 o                         
   3  21   6        123.22        129.47        11.85 o                         
   4  21   6         14.28         20.00         3.38 o                         
   5  21   6          2.51          3.49         2.40 o                         
  -7  22   6         13.71          6.77         2.35 o                         
  -6  22   6         45.71         35.44         4.76 o                         
  -5  22   6          3.32          3.10         2.55 o                         
  -4  22   6        212.92        201.64         9.91 o                         
  -3  22   6        108.62        112.98         8.32 o                         
  -2  22   6        761.28        838.47        34.70 o                         
  -1  22   6          9.64         12.49         4.71 o                         
   0  22   6          5.62         10.86         2.74 o                         
   1  22   6         21.71         21.26         3.01 o                         
   2  22   6          3.59          2.09         2.70 o                         
   3  22   6        386.36        367.33        17.71 o                         
   4  22   6          3.95          1.85         2.63 o                         
   5  22   6          0.04         -2.11         2.74 o                         
  -6  23   6         17.34         22.02         2.72 o                         
  -5  23   6        101.69        101.50         6.40 o                         
  -4  23   6         29.84         33.72         3.67 o                         
  -3  23   6         52.20         57.38         3.92 o                         
  -2  23   6         11.17         11.25         3.10 o                         
  -1  23   6          7.64          9.88         4.22 o                         
   0  23   6          0.57          0.53         2.86 o                         
   1  23   6         30.47         34.75         5.04 o                         
   2  23   6         88.84         90.28         5.88 o                         
   3  23   6         47.35         59.42         5.74 o                         
   4  23   6         15.62          8.99         3.16 o                         
  -5  24   6         70.23         49.90         5.09 o                         
  -4  24   6          0.59          2.56         2.01 o                         
  -3  24   6        108.37        123.52         8.51 o                         
  -2  24   6        154.60        147.49         8.98 o                         
  -1  24   6        134.38        106.73        10.75 o                         
   0  24   6          7.32          9.79         2.87 o                         
   1  24   6         73.76         66.88         4.53 o                         
   2  24   6         98.25         78.30         7.48 o                         
   3  24   6         67.85         71.93        20.19 o                         
  -4  25   6         77.13         63.01         4.52 o                         
  -3  25   6        101.79         93.85         8.28 o                         
  -2  25   6         16.29         20.46         2.94 o                         
  -1  25   6          4.51          4.67         2.56 o                         
   0  25   6         21.79         20.98         2.54 o                         
   1  25   6          5.90          5.61         2.08 o                         
   2  25   6         22.00         22.29         7.15 o                         
  -2  26   6          3.07          0.82         1.58 o                         
  -1  26   6         80.01         55.93         4.98 o                         
 -11   0   7          0.27          3.02         3.42 o                         
  -9   0   7        824.33        834.69        59.74 o                         
  -7   0   7       4752.66       4323.71       220.63 o                         
  -5   0   7         45.34         49.90         6.58 o                         
  -3   0   7        322.14        274.32        21.22 o                         
  -1   0   7         92.65         75.06        17.86 o                         
   1   0   7        854.38        795.07        55.52 o                         
   3   0   7        134.85        130.89         8.80 o                         
   5   0   7         69.23         83.21         6.72 o                         
   7   0   7          5.17          3.20         4.30 o                         
   9   0   7          1.87          1.89         3.43 o                         
 -11   1   7         14.64         14.52         2.43 o                         
 -10   1   7          0.22          0.65         2.91 o                         
  -9   1   7         16.85         20.62         3.79 o                         
  -8   1   7        268.69        204.69         9.77 o                         
  -7   1   7       1101.73       1032.89        42.93 o                         
  -6   1   7          2.70          8.92         5.08 o                         
  -5   1   7         94.28        108.48         7.53 o                         
  -4   1   7        161.93        177.35         9.59 o                         
  -3   1   7        792.13        825.68        41.15 o                         
  -2   1   7        312.64        284.23        21.99 o                         
  -1   1   7          0.41         -3.23         6.26 o                         
   0   1   7         62.48         49.26         9.51 o                         
   1   1   7       3132.89       3427.92       148.13 o                         
   2   1   7        214.93        194.58         8.38 o                         
   3   1   7          8.72         27.67         3.59 o                         
   4   1   7        426.46        388.02        15.59 o                         
   5   1   7       2498.36       2500.68        79.03 o                         
   6   1   7         71.65         69.59         5.34 o                         
   7   1   7          2.54         -1.34         4.94 o                         
   8   1   7          4.30          0.11         4.27 o                         
   9   1   7         91.46         80.02        12.84 o                         
 -11   2   7         97.05         96.08         4.80 o                         
 -10   2   7         13.22         15.29         3.07 o                         
  -9   2   7         11.40         14.05         3.55 o                         
  -8   2   7          9.28         15.32         3.67 o                         
  -7   2   7        988.11        965.70        38.13 o                         
  -6   2   7        425.33        422.12        26.42 o                         
  -5   2   7         13.80         16.85         3.44 o                         
  -4   2   7         58.18         96.98         6.45 o                         
  -3   2   7        294.50        290.56        18.95 o                         
  -2   2   7        286.07        337.14        23.67 o                         
  -1   2   7          0.10          4.62         6.77 o                         
   0   2   7        211.24        219.04        22.82 o                         
   1   2   7        194.01        188.48        16.99 o                         
   2   2   7        341.98        313.08        12.29 o                         
   3   2   7         24.97         20.28         3.30 o                         
   4   2   7       1134.46       1029.70        36.15 o                         
   5   2   7          3.60          2.38         3.37 o                         
   6   2   7        218.80        224.45         9.47 o                         
   7   2   7          0.30          2.44         3.83 o                         
   8   2   7         60.53         46.57         5.70 o                         
   9   2   7          0.05         -0.87         4.96 o                         
 -11   3   7          0.67          1.66         1.65 o                         
 -10   3   7          9.90          5.49         2.51 o                         
  -9   3   7          1.59          1.96         2.99 o                         
  -8   3   7       1065.54       1050.83        38.61 o                         
  -7   3   7        680.86        650.16        24.57 o                         
  -6   3   7          0.06          1.65         4.80 o                         
  -5   3   7         37.64         30.62         3.58 o                         
  -4   3   7        468.69        540.81        19.89 o                         
  -3   3   7        132.80        181.12        10.26 o                         
  -2   3   7        227.30        222.83        15.64 o                         
  -1   3   7         47.25         42.10         7.49 o                         
   0   3   7        852.62        972.69        47.45 o                         
   1   3   7        310.45        305.28        14.60 o                         
   2   3   7        145.48        155.52         9.60 o                         
   3   3   7        592.36        652.94        22.70 o                         
   4   3   7          1.12          1.03         2.80 o                         
   5   3   7        130.70        126.52         6.11 o                         
   6   3   7         31.57         26.10         3.76 o                         
   7   3   7         15.53         11.67         3.01 o                         
   8   3   7         12.56         17.55         3.46 o                         
   9   3   7        188.27        163.28         9.46 o                         
 -11   4   7        186.92        214.09        10.31 o                         
 -10   4   7        111.33        124.99         5.83 o                         
  -9   4   7         17.67         21.53         3.70 o                         
  -8   4   7       1022.12        948.02        33.90 o                         
  -7   4   7        247.97        266.45        11.61 o                         
  -6   4   7        346.68        340.87        17.05 o                         
  -5   4   7          1.17          1.77         2.84 o                         
  -4   4   7        288.57        294.39        12.26 o                         
  -3   4   7        142.06        176.84        10.51 o                         
  -2   4   7       1496.45       1409.78        76.26 o                         
  -1   4   7         98.78         70.38         8.95 o                         
   0   4   7        224.20        251.59        23.78 o                         
   1   4   7          0.24          2.52         2.31 o                         
   2   4   7        635.04        568.11        17.78 o                         
   3   4   7        162.94        167.23         6.14 o                         
   4   4   7         37.98         35.81         4.28 o                         
   5   4   7       1110.94       1110.28        31.27 o                         
   6   4   7        297.84        289.95        11.10 o                         
   7   4   7          1.51         -0.59         3.33 o                         
   8   4   7        113.80        115.43         6.78 o                         
   9   4   7          0.37          0.30         2.64 o                         
 -11   5   7         26.54         38.81         3.63 o                         
 -10   5   7          2.41          3.12         2.25 o                         
  -9   5   7         94.74         78.20         4.75 o                         
  -8   5   7        312.58        328.37        18.17 o                         
  -7   5   7        382.31        402.98        14.86 o                         
  -6   5   7        489.37        512.76        21.66 o                         
  -5   5   7        196.79        203.23        10.80 o                         
  -4   5   7         72.91         82.13         5.32 o                         
  -3   5   7       2056.08       2088.18        71.50 o                         
  -2   5   7         15.13         28.32         8.12 o                         
  -1   5   7         47.71         42.97         9.33 o                         
   0   5   7       1121.21       1147.19        52.38 o                         
   1   5   7         22.44         41.73         2.78 o                         
   2   5   7        614.79        636.83        16.94 o                         
   3   5   7        336.90        297.92         9.65 o                         
   4   5   7       1032.93       1029.14        27.42 o                         
   5   5   7       1544.32       1592.40        43.55 o                         
   6   5   7        551.93        631.24        18.92 o                         
   7   5   7         12.20          6.90         2.29 o                         
   8   5   7         73.58         73.23         5.13 o                         
   9   5   7         89.83         88.90         5.75 o                         
 -11   6   7         71.19        100.93         6.25 o                         
 -10   6   7         52.75         67.16         3.74 o                         
  -9   6   7         29.34         25.96         3.23 o                         
  -8   6   7        347.56        365.25        12.76 o                         
  -7   6   7        133.36        115.20         5.98 o                         
  -6   6   7       1483.51       1436.46        46.14 o                         
  -5   6   7         67.62         77.58         7.35 o                         
  -4   6   7        528.24        504.95        18.90 o                         
  -3   6   7        295.93        298.33        11.32 o                         
  -2   6   7        148.35        147.82         9.16 o                         
  -1   6   7        361.85        311.06        15.99 o                         
   0   6   7       2123.36       2125.28        80.23 o                         
   1   6   7         20.20         19.88         2.18 o                         
   2   6   7         55.73         52.62         3.00 o                         
   3   6   7         23.89         30.42         2.60 o                         
   4   6   7        202.60        229.08         8.43 o                         
   5   6   7        123.18        136.20         5.58 o                         
   6   6   7         90.75        103.82         5.30 o                         
   7   6   7         17.32         21.55         2.62 o                         
   8   6   7         43.36         53.03         3.87 o                         
   9   6   7         49.34         35.83         3.28 o                         
 -11   7   7          0.50          1.50         1.88 o                         
 -10   7   7        113.04        112.33         6.84 o                         
  -9   7   7         90.11         95.88         5.23 o                         
  -8   7   7         21.99         17.47         2.92 o                         
  -7   7   7         74.24         99.98         6.16 o                         
  -6   7   7         20.77         13.25         3.26 o                         
  -5   7   7        267.33        267.13        13.89 o                         
  -4   7   7        592.08        595.68        20.21 o                         
  -3   7   7       1451.91       1339.29        41.06 o                         
  -2   7   7        341.14        378.87        16.75 o                         
  -1   7   7         75.04         95.54         6.63 o                         
   0   7   7         78.31         75.77         4.37 o                         
   1   7   7        244.61        299.51        16.88 o                         
   2   7   7          0.41          2.66         2.05 o                         
   3   7   7          0.53         -1.08         2.25 o                         
   4   7   7        383.60        358.83        10.85 o                         
   5   7   7          9.24         11.16         2.78 o                         
   6   7   7         77.68         79.76         3.84 o                         
   7   7   7         84.27         67.07         3.96 o                         
   8   7   7         35.66         44.12         3.49 o                         
   9   7   7         18.29         15.53         3.45 o                         
 -11   8   7         21.85          9.65         4.31 o                         
 -10   8   7         38.97         43.70         3.15 o                         
  -9   8   7        150.60        171.95         8.30 o                         
  -8   8   7         15.72         22.58         3.02 o                         
  -7   8   7        340.12        376.72        16.19 o                         
  -6   8   7        683.20        677.88        29.28 o                         
  -5   8   7        485.59        495.03        25.89 o                         
  -4   8   7        119.23        119.77        10.71 o                         
  -3   8   7        361.00        356.79        12.64 o                         
  -2   8   7        317.92        311.72        10.46 o                         
  -1   8   7        623.66        652.84        20.65 o                         
   0   8   7        222.84        194.30         6.94 o                         
   1   8   7        511.67        447.77        23.31 o                         
   2   8   7         90.49         88.12         4.53 o                         
   3   8   7         38.18         31.62         2.73 o                         
   4   8   7       1047.05       1007.50        26.59 o                         
   5   8   7         52.74         68.63         3.68 o                         
   6   8   7        706.23        746.94        19.75 o                         
   7   8   7        244.88        256.71         9.46 o                         
   8   8   7          4.69          1.34         3.96 o                         
   9   8   7        289.66        229.55        19.25 o                         
 -11   9   7        296.59        342.70        17.50 o                         
 -10   9   7         34.37         47.21         5.53 o                         
  -9   9   7        177.73        181.96        12.35 o                         
  -8   9   7        100.51         89.15         6.94 o                         
  -7   9   7        621.36        601.16        22.44 o                         
  -6   9   7        328.08        349.51        14.07 o                         
  -5   9   7        444.23        398.88        20.55 o                         
  -4   9   7       1203.62       1126.32        34.83 o                         
  -3   9   7          0.02          0.56         2.45 o                         
  -2   9   7        383.87        403.43        13.67 o                         
  -1   9   7        825.21        915.38        27.44 o                         
   0   9   7        680.73        666.41        26.39 o                         
   1   9   7       1241.76       1246.51        51.50 o                         
   2   9   7         49.44         41.14         3.18 o                         
   3   9   7       1206.26       1190.41        33.46 o                         
   4   9   7       1144.37       1295.27        34.97 o                         
   5   9   7        429.32        449.95        13.81 o                         
   6   9   7        174.96        191.53         6.52 o                         
   7   9   7         57.58         62.76         5.85 o                         
   8   9   7          1.33          1.54         3.26 o                         
 -11  10   7         86.83         68.18         7.44 o                         
 -10  10   7          0.69          5.79         6.54 o                         
  -9  10   7          4.89          2.71         2.99 o                         
  -8  10   7          1.90          2.57         2.94 o                         
  -7  10   7         92.59         76.32         4.38 o                         
  -6  10   7        394.82        412.11        22.45 o                         
  -5  10   7         55.34         36.45         3.30 o                         
  -4  10   7        496.67        485.33        16.30 o                         
  -3  10   7         11.17         17.20         2.50 o                         
  -2  10   7         55.51         41.89         3.41 o                         
  -1  10   7          5.00          6.67         2.59 o                         
   0  10   7          5.69          7.63         2.87 o                         
   1  10   7        176.07        182.73         9.57 o                         
   2  10   7        960.88       1067.98        34.76 o                         
   3  10   7        191.49        184.73         6.13 o                         
   4  10   7          6.65          1.06         2.50 o                         
   5  10   7         76.92         79.23         3.82 o                         
   6  10   7         24.01         21.47         2.33 o                         
   7  10   7         37.03         35.17         4.09 o                         
   8  10   7         20.65         10.10         4.21 o                         
 -10  11   7         18.57         22.86         3.07 o                         
  -9  11   7          6.12          9.60         3.33 o                         
  -8  11   7          0.17          4.81         4.03 o                         
  -7  11   7        305.15        305.23        13.47 o                         
  -6  11   7        242.67        237.66         9.94 o                         
  -5  11   7        132.75        115.17         6.45 o                         
  -4  11   7        723.37        649.58        29.19 o                         
  -3  11   7        444.04        464.55        17.73 o                         
  -2  11   7          4.36          6.27         2.73 o                         
  -1  11   7        195.22        229.07        11.04 o                         
   0  11   7          8.48          0.89         2.51 o                         
   1  11   7         95.77        116.21         6.00 o                         
   2  11   7       1527.83       1540.36        54.03 o                         
   3  11   7       1989.04       2061.90        64.57 o                         
   4  11   7        555.73        594.24        20.45 o                         
   5  11   7          6.72          5.22         2.48 o                         
   6  11   7         11.92         18.02         3.13 o                         
   7  11   7         25.09         27.89         4.81 o                         
   8  11   7         11.88         10.54         6.11 o                         
 -10  12   7         16.01          8.45         1.84 o                         
  -9  12   7         12.19         11.14         3.14 o                         
  -8  12   7        189.34        209.18        10.25 o                         
  -7  12   7        104.78         95.93         8.81 o                         
  -6  12   7        172.21        218.53        11.43 o                         
  -5  12   7         97.67        102.16         8.31 o                         
  -4  12   7        233.07        204.09         9.57 o                         
  -3  12   7          7.64         10.00         2.79 o                         
  -2  12   7         21.55         25.60         3.38 o                         
  -1  12   7       1315.61       1212.30        44.09 o                         
   0  12   7        220.93        239.98        12.04 o                         
   1  12   7         22.20         24.30         7.39 o                         
   2  12   7         11.25         13.68         3.32 o                         
   3  12   7         35.63         46.81         4.54 o                         
   4  12   7         63.73         58.32         5.22 o                         
   5  12   7         22.38         26.73         4.21 o                         
   6  12   7          9.16         14.94         3.37 o                         
   7  12   7        244.90        267.04        21.20 o                         
   8  12   7         33.47         20.68         5.95 o                         
 -10  13   7         60.17         53.06         5.45 o                         
  -9  13   7         48.93         58.70         5.14 o                         
  -8  13   7          4.98          4.69         2.92 o                         
  -7  13   7        198.46        161.82         8.53 o                         
  -6  13   7        169.93        136.63         6.97 o                         
  -5  13   7       1108.95       1163.85        46.90 o                         
  -4  13   7        294.98        293.89        12.72 o                         
  -3  13   7        592.12        532.44        20.22 o                         
  -2  13   7         25.12         15.31         2.79 o                         
  -1  13   7          6.57          1.10         2.59 o                         
   0  13   7        305.57        324.25        13.48 o                         
   1  13   7        328.79        355.05        14.75 o                         
   2  13   7         64.59         88.72         6.14 o                         
   3  13   7        386.74        434.27        16.47 o                         
   4  13   7          9.51          4.10         3.04 o                         
   5  13   7         43.50         40.44         5.64 o                         
   6  13   7          0.02         -2.96         2.96 o                         
   7  13   7          5.13          2.45         3.84 o                         
 -10  14   7          2.58          2.97         1.86 o                         
  -9  14   7         10.59         19.48         2.46 o                         
  -8  14   7        115.29        133.16         5.97 o                         
  -7  14   7        339.57        402.51        15.53 o                         
  -6  14   7        737.10        770.96        25.94 o                         
  -5  14   7        802.08        746.66        24.36 o                         
  -4  14   7          2.30          3.19         2.89 o                         
  -3  14   7        220.06        199.45         8.45 o                         
  -2  14   7         56.62         46.08         3.27 o                         
  -1  14   7        106.47        122.18         6.17 o                         
   0  14   7        816.92        789.14        27.39 o                         
   1  14   7         82.25         78.44         5.94 o                         
   2  14   7        405.27        437.97        15.47 o                         
   3  14   7        181.56        173.83         8.35 o                         
   4  14   7         52.15         48.80         6.28 o                         
   5  14   7         23.17         24.11         4.07 o                         
   6  14   7         88.86         88.04         8.56 o                         
   7  14   7        187.61        160.70        11.10 o                         
  -9  15   7          1.28         -0.78         1.90 o                         
  -8  15   7          2.61          5.24         2.14 o                         
  -7  15   7          6.14          1.79         2.52 o                         
  -6  15   7        299.41        368.83        14.05 o                         
  -5  15   7        298.61        305.60        11.41 o                         
  -4  15   7          1.37         -2.58         2.58 o                         
  -3  15   7         49.90         57.19         5.28 o                         
  -2  15   7         31.95         36.76         4.58 o                         
  -1  15   7         23.68         23.62         3.18 o                         
   0  15   7        491.20        582.57        20.70 o                         
   1  15   7        538.30        551.54        20.02 o                         
   2  15   7       1216.19       1219.62        41.69 o                         
   3  15   7         74.45         71.12         4.77 o                         
   4  15   7        103.90        113.89        10.91 o                         
   5  15   7        114.24        145.31         8.74 o                         
   6  15   7        164.79        185.83        10.05 o                         
   7  15   7        307.95        356.70        21.86 o                         
  -9  16   7          2.15          2.42         2.06 o                         
  -8  16   7         33.56         30.16         2.81 o                         
  -7  16   7         58.92         66.42         6.00 o                         
  -6  16   7          8.74          3.98         2.27 o                         
  -5  16   7         51.96         48.89         3.47 o                         
  -4  16   7          2.73          3.01         2.39 o                         
  -3  16   7         68.38         71.07         4.39 o                         
  -2  16   7       1593.88       1616.23        50.12 o                         
  -1  16   7         45.77         62.52         3.76 o                         
   0  16   7         10.52         15.05         2.65 o                         
   1  16   7        190.87        203.43         7.62 o                         
   2  16   7         78.90         84.72         5.61 o                         
   3  16   7        118.97        110.87        11.42 o                         
   4  16   7          9.67          7.11         4.45 o                         
   5  16   7          5.62          4.46         3.43 o                         
   6  16   7         77.10         81.62         6.08 o                         
   7  16   7          4.25          5.98         3.29 o                         
  -9  17   7         20.09         16.36         3.64 o                         
  -8  17   7          5.83          6.85         2.48 o                         
  -7  17   7         94.19         97.81         5.83 o                         
  -6  17   7         10.06          7.99         2.78 o                         
  -5  17   7        120.75        125.47         6.06 o                         
  -4  17   7        218.92        226.69        10.94 o                         
  -3  17   7         99.41        112.78         5.33 o                         
  -2  17   7        268.05        245.84        10.13 o                         
  -1  17   7         19.39         13.31         4.34 o                         
   0  17   7         52.13         65.14         3.96 o                         
   1  17   7        166.08        179.41         6.81 o                         
   2  17   7        188.15        199.13         8.78 o                         
   3  17   7         91.24         99.97         9.44 o                         
   4  17   7         87.47         85.66         6.03 o                         
   5  17   7         55.55         56.82         4.82 o                         
   6  17   7         43.76         40.09         4.00 o                         
  -8  18   7         20.30         18.66         2.89 o                         
  -7  18   7         28.67         33.79         3.40 o                         
  -6  18   7        128.74        134.55         5.64 o                         
  -5  18   7        743.15        798.97        26.08 o                         
  -4  18   7        374.15        399.26        13.07 o                         
  -3  18   7          0.77          1.56         2.25 o                         
  -2  18   7         15.87          9.55         2.78 o                         
  -1  18   7        357.84        329.17        13.23 o                         
   0  18   7        230.50        232.09         8.65 o                         
   1  18   7         54.45         59.22         4.56 o                         
   2  18   7         31.40         38.75         3.49 o                         
   3  18   7          1.23          3.40         3.41 o                         
   4  18   7          0.17          1.46         3.59 o                         
   5  18   7         53.99         45.57         6.43 o                         
   6  18   7         28.64         25.25         2.84 o                         
  -8  19   7         10.98          7.91         1.99 o                         
  -7  19   7         18.73         19.59         3.11 o                         
  -6  19   7        185.70        206.49         9.12 o                         
  -5  19   7          1.45          2.85         2.62 o                         
  -4  19   7        314.80        363.68        11.84 o                         
  -3  19   7         39.45         37.48         2.94 o                         
  -2  19   7          0.88          1.91         2.31 o                         
  -1  19   7        177.07        170.13        10.14 o                         
   0  19   7        125.91        131.59         6.19 o                         
   1  19   7         56.70         67.40         4.24 o                         
   2  19   7          1.34          5.68         2.46 o                         
   3  19   7         57.17         56.74         5.06 o                         
   4  19   7         14.81         22.41         3.58 o                         
   5  19   7          4.40          5.87         2.36 o                         
   6  19   7         53.91         40.38         3.83 o                         
  -7  20   7         62.97         66.14         5.54 o                         
  -6  20   7          0.78         -1.02         2.40 o                         
  -5  20   7          0.14          1.68         2.42 o                         
  -4  20   7        412.74        421.73        17.28 o                         
  -3  20   7        309.65        318.57        14.99 o                         
  -2  20   7          0.26          2.53         2.40 o                         
  -1  20   7          1.77         -2.77         2.77 o                         
   0  20   7         87.02        106.15         7.20 o                         
   1  20   7          0.95          1.59         2.76 o                         
   2  20   7        290.19        284.29        13.29 o                         
   3  20   7         10.24          6.25         2.79 o                         
   4  20   7          4.46          3.06         2.52 o                         
   5  20   7         40.78         31.76         3.60 o                         
  -7  21   7          3.59          2.45         1.90 o                         
  -6  21   7        126.63        139.98         9.90 o                         
  -5  21   7          1.10          1.60         3.73 o                         
  -4  21   7         12.74         15.50         2.69 o                         
  -3  21   7         34.73         31.64         4.23 o                         
  -2  21   7         89.58         70.42         4.69 o                         
  -1  21   7          0.22          2.44         2.63 o                         
   0  21   7        121.20        130.78         6.30 o                         
   1  21   7        108.16        105.63         7.40 o                         
   2  21   7         40.78         40.39         4.18 o                         
   3  21   7        117.99        140.86        10.10 o                         
   4  21   7         11.12          9.10         2.60 o                         
  -6  22   7         56.67         43.16         3.34 o                         
  -5  22   7        143.11        146.86        19.43 o                         
  -4  22   7        255.96        291.11        17.46 o                         
  -3  22   7        233.27        221.72        10.95 o                         
  -2  22   7        166.95        178.62         8.89 o                         
  -1  22   7         54.59         62.08         4.68 o                         
   0  22   7        120.20        116.56         5.88 o                         
   1  22   7        135.86        142.35        10.34 o                         
   2  22   7         20.94         11.43         3.76 o                         
   3  22   7        241.21        273.02        19.07 o                         
   4  22   7          1.40         -2.82         2.82 o                         
  -5  23   7          0.13         -0.47         1.84 o                         
  -4  23   7         12.81         15.86         3.62 o                         
  -3  23   7          0.63         -0.98         2.52 o                         
  -2  23   7         29.52         38.60         3.52 o                         
  -1  23   7         80.82         70.22         5.95 o                         
   0  23   7         18.94         18.57         3.41 o                         
   1  23   7        134.78        106.71         6.78 o                         
   2  23   7          1.20          1.44         3.53 o                         
   3  23   7         19.39         16.66         7.38 o                         
  -4  24   7         79.74         71.21         5.31 o                         
  -3  24   7          0.04          1.88         2.36 o                         
  -2  24   7          3.39          3.80         2.02 o                         
  -1  24   7          0.03         -0.57         1.95 o                         
   0  24   7         72.35         56.77         3.72 o                         
   1  24   7         17.76         23.09         4.36 o                         
   2  24   7          1.83          5.03         2.82 o                         
  -3  25   7          4.08         -2.77         3.89 o                         
  -2  25   7         23.77         14.35         4.80 o                         
 -10   0   8        191.00        262.23        15.10 o                         
  -8   0   8       2928.57       2842.77       127.11 o                         
  -6   0   8        309.18        208.13        16.69 o                         
  -4   0   8        587.26        580.24        25.76 o                         
  -2   0   8        320.61        391.04        19.02 o                         
   0   0   8        428.01        400.22        18.11 o                         
   2   0   8        105.73         94.03         7.54 o                         
   4   0   8       1063.09       1083.53        45.46 o                         
   6   0   8        246.53        238.23        23.99 o                         
   8   0   8        253.49        276.07        18.32 o                         
 -11   1   8         21.09         20.59         2.73 o                         
 -10   1   8         12.11         10.42         3.10 o                         
  -9   1   8         21.00         18.93         3.84 o                         
  -8   1   8         15.12         13.13         4.09 o                         
  -7   1   8        318.32        269.48        13.44 o                         
  -6   1   8         91.71         95.69         8.10 o                         
  -5   1   8        145.32        136.59         7.51 o                         
  -4   1   8         10.36         18.99         3.46 o                         
  -3   1   8        149.06        126.41         6.23 o                         
  -2   1   8         12.30         11.85         3.09 o                         
  -1   1   8         85.80         89.02         5.75 o                         
   0   1   8        538.74        585.66        21.21 o                         
   1   1   8         14.23         13.45         2.57 o                         
   2   1   8        159.30        150.04         7.19 o                         
   3   1   8        186.60        197.35         9.26 o                         
   4   1   8        268.78        268.97        11.86 o                         
   5   1   8        791.99        834.73        38.09 o                         
   6   1   8        472.68        496.13        22.81 o                         
   7   1   8          1.84          7.09         3.57 o                         
   8   1   8          0.02         -1.32         3.62 o                         
   9   1   8          0.43         -1.57         2.07 o                         
 -11   2   8          9.55         12.97         2.55 o                         
 -10   2   8         15.65         21.05         3.97 o                         
  -9   2   8        368.58        387.56        18.13 o                         
  -8   2   8        163.85        143.27         8.71 o                         
  -7   2   8         37.36         23.30         4.66 o                         
  -6   2   8        126.40        118.14         8.44 o                         
  -5   2   8        905.67        969.21        36.58 o                         
  -4   2   8          1.34          5.00         2.77 o                         
  -3   2   8         96.61         90.12         4.79 o                         
  -2   2   8        493.42        511.05        16.82 o                         
  -1   2   8         49.09         72.22         4.34 o                         
   0   2   8        539.62        515.24        19.37 o                         
   1   2   8        398.89        402.77        18.58 o                         
   2   2   8        372.91        354.58        12.74 o                         
   3   2   8        241.08        277.87        15.54 o                         
   4   2   8        166.62        190.24         9.64 o                         
   5   2   8        258.48        276.39        10.91 o                         
   6   2   8         99.55        101.72         5.90 o                         
   7   2   8         65.17         66.26         4.77 o                         
   8   2   8          8.40          8.58         3.11 o                         
   9   2   8        106.12         78.80         4.69 o                         
 -11   3   8         44.76         41.29         2.95 o                         
 -10   3   8          0.01         -1.12         2.50 o                         
  -9   3   8        335.65        365.60        14.48 o                         
  -8   3   8        142.51        117.97         6.16 o                         
  -7   3   8        262.68        272.91        11.01 o                         
  -6   3   8          0.96         -0.57         3.92 o                         
  -5   3   8         85.20         93.48         5.34 o                         
  -4   3   8        152.88        144.13         6.24 o                         
  -3   3   8       1323.10       1308.55        35.80 o                         
  -2   3   8         17.99         20.18         3.59 o                         
  -1   3   8        140.88        150.17         6.77 o                         
   0   3   8        188.06        208.12         8.21 o                         
   1   3   8          3.70         -1.55         2.65 o                         
   2   3   8        166.67        179.69         9.30 o                         
   3   3   8       1241.44       1232.79        38.08 o                         
   4   3   8        371.88        382.99        14.11 o                         
   5   3   8          3.84          2.87         2.98 o                         
   6   3   8        204.57        206.69         7.76 o                         
   7   3   8          0.02         -1.73         2.71 o                         
   8   3   8          0.56         -1.09         2.41 o                         
   9   3   8        108.43         83.17         8.52 o                         
 -11   4   8          7.34         12.18         2.30 o                         
 -10   4   8          4.34          4.73         3.01 o                         
  -9   4   8        322.58        421.85        18.08 o                         
  -8   4   8        279.99        276.01        11.47 o                         
  -7   4   8        940.52        886.82        27.94 o                         
  -6   4   8        105.64        118.05         8.62 o                         
  -5   4   8        324.17        321.62        11.40 o                         
  -4   4   8        195.63        184.97         7.24 o                         
  -3   4   8       1133.63       1124.89        31.37 o                         
  -2   4   8        102.33        100.26         6.45 o                         
  -1   4   8        151.27        169.79         7.54 o                         
   0   4   8         87.47         73.71         4.46 o                         
   1   4   8         21.57         30.88         3.08 o                         
   2   4   8          3.73          3.23         2.33 o                         
   3   4   8        544.43        580.73        16.34 o                         
   4   4   8        338.26        346.47        11.79 o                         
   5   4   8        351.71        335.72        12.70 o                         
   6   4   8         86.77         86.02         4.91 o                         
   7   4   8         25.64         37.20         3.67 o                         
   8   4   8        153.18        145.11         8.61 o                         
 -11   5   8          0.24          1.72         1.86 o                         
 -10   5   8          7.38          8.28         3.32 o                         
  -9   5   8        106.27        121.86         6.39 o                         
  -8   5   8         25.40         22.27         3.17 o                         
  -7   5   8          5.04          3.78         3.23 o                         
  -6   5   8          0.67          2.54         3.68 o                         
  -5   5   8          0.25          2.04         3.17 o                         
  -4   5   8       1709.29       1711.17        48.86 o                         
  -3   5   8        234.22        232.80         9.66 o                         
  -2   5   8         49.03         54.84         8.18 o                         
  -1   5   8        226.94        227.75         8.49 o                         
   0   5   8         63.26         67.72         3.66 o                         
   1   5   8        313.37        287.21        13.36 o                         
   2   5   8          0.98          3.60         2.32 o                         
   3   5   8        598.84        626.86        18.45 o                         
   4   5   8       1658.33       1787.05        50.20 o                         
   5   5   8        513.39        553.61        16.99 o                         
   6   5   8         85.43         82.80         4.25 o                         
   7   5   8          2.48          1.89         2.57 o                         
   8   5   8          0.12          1.74         3.15 o                         
 -11   6   8        190.23        171.78        11.74 o                         
 -10   6   8         64.67         57.42         4.96 o                         
  -9   6   8        485.13        532.73        24.40 o                         
  -8   6   8        159.50        184.78         8.01 o                         
  -7   6   8       1151.55       1114.53        36.85 o                         
  -6   6   8       1004.76       1016.12        55.49 o                         
  -5   6   8         72.31         77.77         6.71 o                         
  -4   6   8        796.35        789.05        30.21 o                         
  -3   6   8        623.32        550.42        18.84 o                         
  -2   6   8        452.10        464.04        16.63 o                         
  -1   6   8        350.74        364.31        11.32 o                         
   0   6   8         19.35         23.93         4.12 o                         
   1   6   8         96.48         91.68         4.69 o                         
   2   6   8         68.57         70.24         3.86 o                         
   3   6   8        456.43        490.77        15.00 o                         
   4   6   8       1416.35       1561.07        43.73 o                         
   5   6   8         13.68         26.22         3.08 o                         
   6   6   8        376.04        395.30        12.95 o                         
   7   6   8        120.78        119.74         5.19 o                         
   8   6   8         12.78         16.98         3.19 o                         
 -11   7   8          4.21          4.62         2.22 o                         
 -10   7   8          2.05          6.22         2.34 o                         
  -9   7   8          1.29          2.64         3.74 o                         
  -8   7   8         87.02         89.52         9.02 o                         
  -7   7   8        164.70        165.50         7.95 o                         
  -6   7   8        343.39        296.15        20.28 o                         
  -5   7   8        395.75        490.92        22.79 o                         
  -4   7   8        310.42        294.70        11.73 o                         
  -3   7   8       2293.88       2333.67        65.29 o                         
  -2   7   8         10.09          7.14         2.81 o                         
  -1   7   8          3.87          6.45         2.21 o                         
   0   7   8       1201.60       1193.77        36.87 o                         
   1   7   8        139.83        115.19         5.36 o                         
   2   7   8        433.79        458.34        14.41 o                         
   3   7   8        695.38        720.58        20.03 o                         
   4   7   8        809.51        909.97        25.37 o                         
   5   7   8        253.71        262.41         8.96 o                         
   6   7   8         13.08         10.62         2.36 o                         
   7   7   8          0.71         -0.23         1.99 o                         
   8   7   8         80.14         88.77         9.27 o                         
 -11   8   8         17.12         12.35         2.83 o                         
 -10   8   8         11.20         18.44         2.96 o                         
  -9   8   8         44.29         57.70         5.03 o                         
  -8   8   8          2.44          0.09         2.72 o                         
  -7   8   8         42.82         58.06         4.74 o                         
  -6   8   8        831.72        842.52        36.30 o                         
  -5   8   8        407.32        443.91        23.11 o                         
  -4   8   8         72.47         84.87         5.32 o                         
  -3   8   8          0.89          4.87         2.83 o                         
  -2   8   8         60.60         63.59         4.28 o                         
  -1   8   8       2497.49       2442.65        65.81 o                         
   0   8   8        576.80        553.28        18.04 o                         
   1   8   8          4.29         -0.17         2.24 o                         
   2   8   8        141.43        155.93         6.69 o                         
   3   8   8         92.41         82.72         4.10 o                         
   4   8   8         30.23         24.15         2.57 o                         
   5   8   8        199.96        208.54         7.50 o                         
   6   8   8          8.12          9.53         2.25 o                         
   7   8   8         23.88         16.39         2.52 o                         
 -10   9   8        211.87        205.83        16.96 o                         
  -9   9   8         34.66         32.10         7.66 o                         
  -8   9   8        358.65        423.42        19.61 o                         
  -7   9   8          1.55         -0.64         2.67 o                         
  -6   9   8        345.02        365.94        15.44 o                         
  -5   9   8        262.90        282.14        12.61 o                         
  -4   9   8        244.47        209.86         8.54 o                         
  -3   9   8         38.86         36.59         3.73 o                         
  -2   9   8         36.17         27.39         2.93 o                         
  -1   9   8        127.58        134.57         5.97 o                         
   0   9   8        178.32        176.86         7.95 o                         
   1   9   8        388.22        364.64        17.71 o                         
   2   9   8        277.43        276.71        10.21 o                         
   3   9   8        217.81        190.62         7.94 o                         
   4   9   8         36.67         41.19         3.44 o                         
   5   9   8         87.08         79.42         3.78 o                         
   6   9   8        404.27        393.10        14.84 o                         
   7   9   8        124.60         97.69         7.51 o                         
   8   9   8         17.36         24.95         4.33 o                         
 -10  10   8        420.80        484.31        23.18 o                         
  -9  10   8         44.01         52.29         5.38 o                         
  -8  10   8         99.70         93.78         5.68 o                         
  -7  10   8        165.24        140.07         6.20 o                         
  -6  10   8       1558.87       1568.48        48.34 o                         
  -5  10   8       1385.46       1375.18        73.60 o                         
  -4  10   8        666.82        616.20        20.28 o                         
  -3  10   8        968.94        947.75        28.59 o                         
  -2  10   8        661.86        665.36        19.92 o                         
  -1  10   8        210.43        213.30         8.55 o                         
   0  10   8         63.03         58.09         5.30 o                         
   1  10   8         24.17         31.69         3.36 o                         
   2  10   8        214.50        233.40        10.07 o                         
   3  10   8       1600.60       1688.08        53.06 o                         
   4  10   8          1.88          4.41         2.74 o                         
   5  10   8          3.19          5.51         2.38 o                         
   6  10   8        132.31        149.33         7.85 o                         
   7  10   8         24.82         27.42         4.37 o                         
   8  10   8         49.81         34.89         6.08 o                         
 -10  11   8         36.15         30.31         3.54 o                         
  -9  11   8          1.37          2.56         2.74 o                         
  -8  11   8        148.33        126.32         9.58 o                         
  -7  11   8         93.45        105.11         6.06 o                         
  -6  11   8          3.25          8.01         2.97 o                         
  -5  11   8        193.45        180.57         7.91 o                         
  -4  11   8        262.17        263.84        11.98 o                         
  -3  11   8       1040.42       1027.86        37.50 o                         
  -2  11   8        675.03        681.31        25.90 o                         
  -1  11   8        369.18        368.86        14.93 o                         
   0  11   8         13.02          3.76         3.25 o                         
   1  11   8         83.87         79.40         5.20 o                         
   2  11   8       1346.18       1386.56        50.27 o                         
   3  11   8        253.16        278.70        11.54 o                         
   4  11   8         90.82         88.74         5.29 o                         
   5  11   8        136.74        147.75         7.25 o                         
   6  11   8          2.44          6.72         3.50 o                         
   7  11   8        235.60        233.89        26.45 o                         
 -10  12   8         97.43         80.13         5.73 o                         
  -9  12   8          3.29          6.22         2.79 o                         
  -8  12   8        303.53        337.49        14.98 o                         
  -7  12   8        166.82        141.35         8.81 o                         
  -6  12   8         24.28         21.60         3.60 o                         
  -5  12   8        231.67        199.42        11.07 o                         
  -4  12   8         11.80          8.07         3.74 o                         
  -3  12   8         55.55         46.15         4.37 o                         
  -2  12   8       1905.23       1852.40        71.10 o                         
  -1  12   8        600.07        665.56        26.91 o                         
   0  12   8        185.94        234.09        10.81 o                         
   1  12   8         78.89         83.10         5.99 o                         
   2  12   8        143.81        126.94         6.91 o                         
   3  12   8        216.98        214.59        10.64 o                         
   4  12   8        339.74        322.34        13.20 o                         
   5  12   8          8.91          7.73         2.85 o                         
   6  12   8        122.52        135.97         9.15 o                         
   7  12   8          4.39          3.11         2.77 o                         
 -10  13   8         56.30         53.05         6.25 o                         
  -9  13   8         17.22         14.50         2.13 o                         
  -8  13   8         28.67         36.53         3.43 o                         
  -7  13   8         40.12         50.36         4.16 o                         
  -6  13   8        119.92         99.45         5.61 o                         
  -5  13   8          0.44          2.58         2.75 o                         
  -4  13   8         15.82          7.85         3.28 o                         
  -3  13   8        107.20         93.61         5.54 o                         
  -2  13   8        287.14        268.24        11.92 o                         
  -1  13   8        361.79        352.69        16.59 o                         
   0  13   8        988.15        964.13        36.07 o                         
   1  13   8        113.75         89.91         9.55 o                         
   2  13   8        426.58        434.75        16.03 o                         
   3  13   8         80.64         78.23         5.94 o                         
   4  13   8          2.87          5.09         3.73 o                         
   5  13   8         27.22         24.67         3.69 o                         
   6  13   8          7.61          6.04         2.81 o                         
   7  13   8          0.79          4.05         2.45 o                         
  -9  14   8        161.97        165.35         7.69 o                         
  -8  14   8         71.38         70.32         3.98 o                         
  -7  14   8          0.54          0.27         2.52 o                         
  -6  14   8        473.39        440.77        16.97 o                         
  -5  14   8        580.47        611.27        22.59 o                         
  -4  14   8        227.14        246.50         9.97 o                         
  -3  14   8        403.91        428.13        16.78 o                         
  -2  14   8          2.80          5.03         2.64 o                         
  -1  14   8        226.44        244.11        12.43 o                         
   0  14   8        139.98        126.61         8.04 o                         
   1  14   8         46.68         45.85         4.86 o                         
   2  14   8        407.67        395.71        17.94 o                         
   3  14   8          4.86          1.71         3.85 o                         
   4  14   8          0.44          0.50         3.53 o                         
   5  14   8          0.67         -1.91         2.98 o                         
   6  14   8          3.58          4.09         2.52 o                         
   7  14   8        113.54         63.08         8.93 o                         
  -9  15   8         47.30         38.23         2.94 o                         
  -8  15   8          0.82         -1.15         1.96 o                         
  -7  15   8         26.77         27.46         2.59 o                         
  -6  15   8        115.84        129.53         7.14 o                         
  -5  15   8         80.31         85.97         5.21 o                         
  -4  15   8          1.00          0.56         2.49 o                         
  -3  15   8        194.08        190.66         7.95 o                         
  -2  15   8        136.16        150.31         6.99 o                         
  -1  15   8        496.41        482.61        17.61 o                         
   0  15   8          0.18          3.54         3.95 o                         
   1  15   8        112.65        137.21         9.24 o                         
   2  15   8        354.32        423.67        16.90 o                         
   3  15   8        120.89        134.25         7.71 o                         
   4  15   8         88.60        100.69         7.37 o                         
   5  15   8         65.02         61.64         6.25 o                         
   6  15   8          0.60          4.38         3.13 o                         
  -9  16   8        221.39        191.57        17.51 o                         
  -8  16   8         49.12         56.83         3.33 o                         
  -7  16   8         18.01         11.79         2.83 o                         
  -6  16   8         22.19         21.35         2.54 o                         
  -5  16   8          4.87          2.34         2.49 o                         
  -4  16   8         50.75         56.16         4.84 o                         
  -3  16   8        530.58        561.71        20.58 o                         
  -2  16   8          6.99          8.31         2.79 o                         
  -1  16   8         17.82         20.62         2.56 o                         
   0  16   8        232.21        253.26         9.41 o                         
   1  16   8         14.00         16.90         3.61 o                         
   2  16   8         29.41         42.44         4.33 o                         
   3  16   8        101.64        134.67        11.46 o                         
   4  16   8         38.57         43.62         6.81 o                         
   5  16   8         77.58         95.40         5.84 o                         
   6  16   8         17.26         17.33         4.01 o                         
  -8  17   8          0.06          2.59         1.96 o                         
  -7  17   8         17.43         14.92         2.12 o                         
  -6  17   8        279.16        275.70        12.75 o                         
  -5  17   8        232.24        230.20         9.18 o                         
  -4  17   8          4.45          0.66         2.26 o                         
  -3  17   8         30.24         29.67         3.90 o                         
  -2  17   8         19.69         23.81         3.28 o                         
  -1  17   8         20.86         19.95         2.35 o                         
   0  17   8        312.63        336.28        11.79 o                         
   1  17   8         73.88         62.83         5.26 o                         
   2  17   8          1.92          5.13         3.40 o                         
   3  17   8        343.28        355.82        16.49 o                         
   4  17   8          0.23          2.05         2.91 o                         
   5  17   8          2.97          2.28         4.40 o                         
   6  17   8          3.97          6.57         2.69 o                         
  -8  18   8          0.00          0.39         3.59 o                         
  -7  18   8         14.88         14.24         2.04 o                         
  -6  18   8          1.36          3.98         2.53 o                         
  -5  18   8         22.69         35.63         2.84 o                         
  -4  18   8         12.13         15.19         2.65 o                         
  -3  18   8        415.14        420.62        15.85 o                         
  -2  18   8        431.93        475.01        17.75 o                         
  -1  18   8          2.63          3.47         3.24 o                         
   0  18   8         73.16         69.04         3.74 o                         
   1  18   8        660.49        669.98        24.23 o                         
   2  18   8        123.97        151.86         9.38 o                         
   3  18   8         95.95         82.68         7.06 o                         
   4  18   8          3.48          9.30         3.02 o                         
   5  18   8          0.12          4.07         3.02 o                         
  -7  19   8          1.22         -1.67         1.67 o                         
  -6  19   8         70.40         55.36         4.08 o                         
  -5  19   8          0.05          2.29         2.85 o                         
  -4  19   8         51.77         53.21         3.66 o                         
  -3  19   8         16.87         24.49         2.71 o                         
  -2  19   8          0.91          2.92         2.58 o                         
  -1  19   8        168.54        158.22         7.00 o                         
   0  19   8          0.75         -2.27         2.57 o                         
   1  19   8         77.90         91.79         8.22 o                         
   2  19   8         27.80         27.59         3.56 o                         
   3  19   8          0.19          1.05         3.17 o                         
   4  19   8         16.13         10.24         2.61 o                         
   5  19   8          4.86          2.61         2.13 o                         
  -7  20   8         52.38         40.46         5.85 o                         
  -6  20   8        123.03        131.35         7.17 o                         
  -5  20   8          3.02          2.61         2.58 o                         
  -4  20   8          4.19          1.23         2.66 o                         
  -3  20   8         22.90         27.93         3.02 o                         
  -2  20   8        134.51        113.76         6.32 o                         
  -1  20   8        205.37        219.48         9.32 o                         
   0  20   8         38.29         29.88         3.88 o                         
   1  20   8        887.98        981.16        37.80 o                         
   2  20   8         36.40         36.73         4.00 o                         
   3  20   8          2.67          3.65         2.23 o                         
   4  20   8          1.41          1.40         1.83 o                         
  -6  21   8         88.87         69.19         5.91 o                         
  -5  21   8          7.71         10.33         2.33 o                         
  -4  21   8        237.09        260.29        12.20 o                         
  -3  21   8         13.55         17.06         2.85 o                         
  -2  21   8          0.64          2.26         2.18 o                         
  -1  21   8          6.70          7.02         2.31 o                         
   0  21   8        317.14        320.05        13.79 o                         
   1  21   8          7.83          4.31         3.62 o                         
   2  21   8          3.15          5.34         3.07 o                         
   3  21   8          0.29         -1.16         2.53 o                         
  -5  22   8         49.84         71.34         8.57 o                         
  -4  22   8         10.34         11.80         2.50 o                         
  -3  22   8          6.52         14.26         3.49 o                         
  -2  22   8         52.83         57.10         3.85 o                         
  -1  22   8         32.09         38.69         3.62 o                         
   0  22   8         18.27         14.13         3.51 o                         
   1  22   8         15.56          6.22         8.94 o                         
   2  22   8          3.61          2.84         3.99 o                         
   3  22   8          3.64          5.87         3.11 o                         
  -4  23   8         33.73         32.56         4.19 o                         
  -3  23   8          7.57          5.66         2.58 o                         
  -2  23   8         30.72         25.39         3.47 o                         
  -1  23   8          0.65          0.26         2.52 o                         
   0  23   8         98.47         77.43         7.17 o                         
   2  23   8         16.38         10.82         4.93 o                         
  -2  24   8         16.92         13.92         3.99 o                         
 -11   0   9         86.49         69.53         5.79 o                         
  -9   0   9         24.31         15.66         3.59 o                         
  -7   0   9        326.44        308.08        14.46 o                         
  -5   0   9        654.00        749.71        32.67 o                         
  -3   0   9        447.45        389.41        17.72 o                         
  -1   0   9        141.88        178.85        11.01 o                         
   1   0   9       2725.47       2666.51       120.61 o                         
   3   0   9         58.45         55.81         5.89 o                         
   5   0   9       3010.75       3072.21       149.56 o                         
   7   0   9        128.00        124.21         8.89 o                         
 -11   1   9          1.13          1.02         2.64 o                         
 -10   1   9         54.59         52.86         3.86 o                         
  -9   1   9         80.21         66.31         4.55 o                         
  -8   1   9        222.47        200.89         9.18 o                         
  -7   1   9          2.97          3.88         3.46 o                         
  -6   1   9         21.57         27.24         4.33 o                         
  -5   1   9          7.96          4.84         3.75 o                         
  -4   1   9        311.10        299.99        12.85 o                         
  -3   1   9          1.83         -0.79         3.40 o                         
  -2   1   9         67.74         68.44         5.30 o                         
  -1   1   9         26.52         18.66         3.24 o                         
   0   1   9         13.82         10.19         4.57 o                         
   1   1   9        792.48        719.29        25.58 o                         
   2   1   9          3.12          2.65         4.05 o                         
   3   1   9          6.95         10.16         3.80 o                         
   4   1   9        431.48        455.07        23.48 o                         
   5   1   9          8.86         13.46         4.11 o                         
   6   1   9         28.19         30.56         4.15 o                         
   7   1   9         10.17         11.66         3.18 o                         
   8   1   9          9.69          9.87         4.11 o                         
 -11   2   9        182.74        184.82        10.01 o                         
 -10   2   9          8.02          9.56         3.08 o                         
  -9   2   9        196.11        215.53         9.77 o                         
  -8   2   9        463.17        430.72        16.97 o                         
  -7   2   9        281.98        259.71        10.19 o                         
  -6   2   9        566.27        513.32        20.04 o                         
  -5   2   9        462.62        444.68        16.75 o                         
  -4   2   9       4800.75       4838.71       139.64 o                         
  -3   2   9         15.73          7.57         3.48 o                         
  -2   2   9         91.98         94.96         6.97 o                         
  -1   2   9        404.43        389.58        16.29 o                         
   0   2   9         91.22         95.25         5.28 o                         
   1   2   9        108.79         87.44         5.78 o                         
   2   2   9         12.41          8.36         3.81 o                         
   3   2   9        189.00        183.52        11.32 o                         
   4   2   9        230.90        224.71        13.78 o                         
   5   2   9       1676.98       1796.67        76.60 o                         
   6   2   9         98.87         94.92         7.19 o                         
   7   2   9         32.36         27.35         3.08 o                         
   8   2   9          7.70          8.23         3.17 o                         
 -11   3   9         44.14         32.83         3.48 o                         
 -10   3   9         29.08         27.86         3.13 o                         
  -9   3   9         92.66         99.83         5.12 o                         
  -8   3   9         38.75         41.89         3.50 o                         
  -7   3   9         58.87         45.55         3.63 o                         
  -6   3   9         59.83         66.08         5.36 o                         
  -5   3   9        537.89        472.35        15.63 o                         
  -4   3   9        196.12        184.89         7.64 o                         
  -3   3   9          1.95          0.68         2.93 o                         
  -2   3   9         25.89         38.74         4.34 o                         
  -1   3   9        321.80        324.54        12.40 o                         
   0   3   9          2.56          0.34         3.70 o                         
   1   3   9        502.67        545.02        21.25 o                         
   2   3   9        104.05         78.82         8.61 o                         
   3   3   9         55.33         56.87         4.49 o                         
   4   3   9        244.77        295.48        12.00 o                         
   5   3   9         32.32         39.18         3.83 o                         
   6   3   9         18.59         20.04         2.51 o                         
   7   3   9         31.94         28.65         3.81 o                         
   8   3   9          4.61          3.60         2.41 o                         
 -11   4   9          0.28          1.32         2.08 o                         
 -10   4   9        316.11        374.48        15.26 o                         
  -9   4   9        122.05        168.57         7.06 o                         
  -8   4   9         38.97         54.17         4.06 o                         
  -7   4   9        960.13        874.63        24.92 o                         
  -6   4   9        248.18        251.57        10.66 o                         
  -5   4   9        164.88        185.50         7.83 o                         
  -4   4   9       2678.89       2716.73        71.70 o                         
  -3   4   9        611.16        627.56        20.48 o                         
  -2   4   9         81.94        102.70         5.69 o                         
  -1   4   9        163.35        150.06         7.01 o                         
   0   4   9        138.99        132.96         7.27 o                         
   1   4   9         38.40         31.37         3.48 o                         
   2   4   9        512.71        479.44        16.11 o                         
   3   4   9        208.10        233.88         9.20 o                         
   4   4   9        982.50       1002.37        34.86 o                         
   5   4   9        283.75        298.27        12.04 o                         
   6   4   9        214.85        223.41         8.42 o                         
   7   4   9         50.57         59.88         5.97 o                         
   8   4   9          0.08         -1.51         2.03 o                         
 -11   5   9         97.91         94.67        10.72 o                         
 -10   5   9         42.81         43.21         3.85 o                         
  -9   5   9        350.97        363.04        15.64 o                         
  -8   5   9         55.68         49.76         3.98 o                         
  -7   5   9        116.78        102.63         5.60 o                         
  -6   5   9        135.53        112.98         7.23 o                         
  -5   5   9        318.49        309.68        11.07 o                         
  -4   5   9        707.04        637.71        20.78 o                         
  -3   5   9         46.71         42.55         4.29 o                         
  -2   5   9         64.47         52.23         5.23 o                         
  -1   5   9          7.92          9.33         2.69 o                         
   0   5   9         20.29         33.16         3.53 o                         
   1   5   9        673.06        727.01        27.48 o                         
   2   5   9          2.20          4.53         3.67 o                         
   3   5   9          4.11          1.51         2.73 o                         
   4   5   9         27.42         27.85         3.18 o                         
   5   5   9         29.21         35.46         3.43 o                         
   6   5   9          2.35          7.38         2.16 o                         
   7   5   9         86.99         87.36         8.46 o                         
   8   5   9          1.40          2.34         3.76 o                         
 -10   6   9        113.09        118.41         7.23 o                         
  -9   6   9         20.09         20.22         4.10 o                         
  -8   6   9         55.53         79.18         5.20 o                         
  -7   6   9         84.27         66.89         4.72 o                         
  -6   6   9         52.15         57.03         5.20 o                         
  -5   6   9        371.43        364.28        14.57 o                         
  -4   6   9       1104.64       1207.10        39.78 o                         
  -3   6   9        458.50        469.88        20.15 o                         
  -2   6   9        470.87        473.62        15.79 o                         
  -1   6   9         17.83         30.93         4.81 o                         
   0   6   9        813.13        722.26        23.50 o                         
   1   6   9         74.21         76.45         4.48 o                         
   2   6   9        132.19         96.63         5.33 o                         
   3   6   9         18.91         19.11         3.10 o                         
   4   6   9       1174.27       1218.91        42.72 o                         
   5   6   9         73.18         82.25         5.00 o                         
   6   6   9        901.66        910.93        31.77 o                         
   7   6   9        103.07        105.05         6.94 o                         
 -10   7   9         34.95         35.21         2.97 o                         
  -9   7   9        199.41        213.14        12.24 o                         
  -8   7   9         95.61        101.57         5.80 o                         
  -7   7   9        125.24        140.25         7.43 o                         
  -6   7   9          4.79          2.95         3.04 o                         
  -5   7   9         56.29         72.14         8.05 o                         
  -4   7   9        261.52        260.76        12.58 o                         
  -3   7   9        308.97        312.37        12.58 o                         
  -2   7   9        156.93        169.07         6.50 o                         
  -1   7   9        371.50        407.48        13.92 o                         
   0   7   9        240.40        222.28         8.61 o                         
   1   7   9         12.55         15.54         2.82 o                         
   2   7   9        385.83        408.17        13.87 o                         
   3   7   9        103.54        116.82         5.59 o                         
   4   7   9         52.98         54.46         3.82 o                         
   5   7   9        521.97        513.98        18.90 o                         
   6   7   9         11.15          9.46         2.68 o                         
   7   7   9          2.02          6.85         2.92 o                         
 -10   8   9        203.73        237.17        16.54 o                         
  -9   8   9          7.63          3.24         2.90 o                         
  -8   8   9         44.70         50.18         3.77 o                         
  -7   8   9         67.79         62.51         4.95 o                         
  -6   8   9        155.63        142.64         9.08 o                         
  -5   8   9        447.10        462.45        29.39 o                         
  -4   8   9        156.38        161.40         8.13 o                         
  -3   8   9       2197.15       2112.07        57.10 o                         
  -2   8   9        246.13        251.54         8.15 o                         
  -1   8   9          8.73          7.17         2.43 o                         
   0   8   9          9.96         17.72         2.87 o                         
   1   8   9          2.58          1.89         2.56 o                         
   2   8   9        182.62        193.77         7.76 o                         
   3   8   9        168.29        177.20        11.24 o                         
   4   8   9        116.20        148.34         6.88 o                         
   5   8   9         15.04         15.05         2.40 o                         
   6   8   9         85.05         78.11         4.54 o                         
   7   8   9         41.08         23.22         5.33 o                         
 -10   9   9         37.58         38.04         3.99 o                         
  -9   9   9          0.24          0.86         2.50 o                         
  -8   9   9         34.11         26.53         4.41 o                         
  -7   9   9          9.31          0.10         2.83 o                         
  -6   9   9        324.21        315.49        11.72 o                         
  -5   9   9          3.78         -0.66         3.25 o                         
  -4   9   9         40.03         39.29         3.97 o                         
  -3   9   9        364.40        327.72        12.47 o                         
  -2   9   9          3.86          7.06         2.29 o                         
  -1   9   9         77.12         67.23         3.88 o                         
   0   9   9        335.53        375.52        13.01 o                         
   1   9   9        367.82        334.30        13.73 o                         
   2   9   9         27.82         25.15         2.75 o                         
   3   9   9         17.88         19.38         3.18 o                         
   4   9   9         15.98         17.62         4.08 o                         
   5   9   9         63.72         68.74         3.88 o                         
   6   9   9          6.31          3.89         2.48 o                         
   7   9   9         74.07         44.06         7.18 o                         
 -10  10   9         22.56         23.88         2.90 o                         
  -9  10   9          3.24         -4.03         4.03 o                         
  -8  10   9         15.68         13.23         2.93 o                         
  -7  10   9         27.98         21.38         3.15 o                         
  -6  10   9        168.55        165.61         7.10 o                         
  -5  10   9        247.46        253.14        11.93 o                         
  -4  10   9         24.04         28.23         3.23 o                         
  -3  10   9        126.18        123.16         5.17 o                         
  -2  10   9        209.47        225.90         8.73 o                         
  -1  10   9         33.18         23.68         2.91 o                         
   0  10   9        376.14        374.37        13.57 o                         
   1  10   9        191.93        138.96         6.25 o                         
   2  10   9          6.52         10.27         4.06 o                         
   3  10   9        391.18        363.42        14.18 o                         
   4  10   9         12.84         17.29         2.66 o                         
   5  10   9        141.02        165.73         8.59 o                         
   6  10   9        531.50        582.91        32.70 o                         
 -10  11   9         75.97         46.22        12.33 o                         
  -9  11   9        222.08        284.53        17.33 o                         
  -8  11   9        133.49        139.12         6.94 o                         
  -7  11   9          4.85          2.31         3.01 o                         
  -6  11   9        441.26        420.92        17.42 o                         
  -5  11   9        114.74        123.86         6.18 o                         
  -4  11   9        127.15        137.53         7.03 o                         
  -3  11   9        343.94        325.89        12.72 o                         
  -2  11   9        336.22        355.06        17.67 o                         
  -1  11   9          8.35          8.77         3.25 o                         
   0  11   9         15.85         13.66         3.35 o                         
   1  11   9         12.64          9.79         3.49 o                         
   2  11   9         28.92         33.50         3.99 o                         
   3  11   9        133.32        114.75         6.18 o                         
   4  11   9        501.96        495.27        18.88 o                         
   5  11   9         26.19         20.40         3.24 o                         
   6  11   9         62.44         73.39         9.42 o                         
  -9  12   9         38.21         38.10         5.11 o                         
  -8  12   9         15.05         12.15         2.65 o                         
  -7  12   9          5.36          7.00         2.75 o                         
  -6  12   9       1149.43       1296.82        49.72 o                         
  -5  12   9        578.08        593.34        27.32 o                         
  -4  12   9         97.97         90.11         7.36 o                         
  -3  12   9        345.35        355.53        16.04 o                         
  -2  12   9        380.15        417.67        17.70 o                         
  -1  12   9          0.93          4.91         3.38 o                         
   0  12   9        298.83        290.21        14.36 o                         
   1  12   9        512.17        538.31        23.22 o                         
   2  12   9         16.38         17.19         4.32 o                         
   3  12   9        417.16        412.71        17.67 o                         
   4  12   9         31.52         34.50         3.57 o                         
   5  12   9          3.09          4.11         3.20 o                         
   6  12   9        116.51        120.75        12.30 o                         
  -9  13   9         40.86         37.92         5.55 o                         
  -8  13   9         18.26         16.97         2.77 o                         
  -7  13   9          3.07          4.59         2.56 o                         
  -6  13   9         30.85         44.53         6.14 o                         
  -5  13   9         23.03         24.95         4.11 o                         
  -4  13   9          4.28          8.26         4.22 o                         
  -3  13   9         37.38         34.88         5.01 o                         
  -2  13   9        507.57        509.68        23.82 o                         
  -1  13   9          2.41          6.67         3.66 o                         
   0  13   9        175.26        162.69         9.18 o                         
   1  13   9        483.77        498.47        20.43 o                         
   2  13   9          1.77          0.69         3.33 o                         
   3  13   9         74.32         90.70         7.49 o                         
   4  13   9         71.53         74.89         5.07 o                         
   5  13   9         41.33         47.19         4.92 o                         
   6  13   9          7.70          7.13         4.02 o                         
  -9  14   9          0.80          4.40         1.70 o                         
  -8  14   9          3.27          1.28         2.43 o                         
  -7  14   9        126.93        119.70         8.28 o                         
  -6  14   9          2.16         -2.79         2.79 o                         
  -5  14   9        717.63        755.67        27.30 o                         
  -4  14   9         33.50         42.34         3.77 o                         
  -3  14   9        261.10        277.81        12.69 o                         
  -2  14   9        283.26        324.51        16.35 o                         
  -1  14   9        656.03        681.19        30.78 o                         
   0  14   9          0.70          3.30         3.50 o                         
   1  14   9        101.11         88.08         6.05 o                         
   2  14   9         48.38         62.87         6.75 o                         
   3  14   9        260.52        276.44        14.42 o                         
   4  14   9          2.40         -1.33         2.76 o                         
   5  14   9         30.12         32.32         2.97 o                         
   6  14   9          1.58          3.02         4.09 o                         
  -8  15   9         32.46         39.98         4.28 o                         
  -7  15   9        605.67        597.02        23.02 o                         
  -6  15   9          1.40          1.12         2.39 o                         
  -5  15   9        255.05        280.40        10.15 o                         
  -4  15   9         47.54         51.93         5.28 o                         
  -3  15   9          6.40          3.40         3.31 o                         
  -2  15   9        499.63        530.82        20.23 o                         
  -1  15   9       1198.54       1255.60        49.11 o                         
   0  15   9        217.79        234.40        10.14 o                         
   1  15   9        117.29        122.27         7.56 o                         
   2  15   9        100.64        104.66         6.66 o                         
   3  15   9         29.60         35.35         4.09 o                         
   4  15   9          0.03         -2.66         3.60 o                         
   5  15   9         59.17         56.66         5.80 o                         
  -8  16   9          8.25         10.14         2.12 o                         
  -7  16   9         37.39         40.95         2.93 o                         
  -6  16   9         34.27         36.29         3.51 o                         
  -5  16   9       1018.76       1151.58        43.26 o                         
  -4  16   9        207.37        205.26         7.87 o                         
  -3  16   9         41.29         41.31         4.02 o                         
  -2  16   9         20.89         29.92         5.31 o                         
  -1  16   9        253.77        250.67         9.61 o                         
   0  16   9          5.73          4.86         2.74 o                         
   1  16   9         34.56         40.61         3.98 o                         
   2  16   9       1100.76       1171.09        42.13 o                         
   3  16   9         25.37         31.32         3.51 o                         
   4  16   9         45.44         45.75         4.79 o                         
   5  16   9        255.93        233.79        48.80 o                         
  -8  17   9          1.30         -2.99         2.99 o                         
  -7  17   9        266.03        279.78        12.71 o                         
  -6  17   9        130.55        146.56         6.49 o                         
  -5  17   9         61.58         69.14         4.64 o                         
  -4  17   9          7.03          2.61         2.19 o                         
  -3  17   9         37.13         38.60         3.85 o                         
  -2  17   9         22.75         27.60         3.64 o                         
  -1  17   9         87.80         77.39         5.49 o                         
   0  17   9          9.14          9.49         2.82 o                         
   1  17   9        215.24        226.56        10.82 o                         
   2  17   9         21.17         21.53         3.88 o                         
   3  17   9          1.94          2.00         2.66 o                         
   4  17   9         93.28         95.22         4.85 o                         
  -7  18   9        169.04        128.12         7.41 o                         
  -6  18   9         22.44         24.21         4.15 o                         
  -5  18   9         66.83         73.28         4.47 o                         
  -4  18   9        190.67        187.30         8.02 o                         
  -3  18   9          0.56         -0.25         2.74 o                         
  -2  18   9          6.08          6.36         2.88 o                         
  -1  18   9        161.14        172.66         7.41 o                         
   0  18   9         12.69         18.07         4.10 o                         
   1  18   9         55.12         60.54         6.32 o                         
   2  18   9        212.54        198.68         9.58 o                         
   3  18   9        611.06        616.10        24.21 o                         
   4  18   9          5.04          2.14         2.58 o                         
  -6  19   9        177.70        168.29        15.63 o                         
  -5  19   9         19.08         32.08         4.31 o                         
  -4  19   9        128.98        147.18         7.65 o                         
  -3  19   9         68.13         69.46         5.80 o                         
  -2  19   9         43.11         49.88         3.59 o                         
  -1  19   9         42.92         32.10         3.10 o                         
   0  19   9        186.35        196.42        10.10 o                         
   1  19   9         44.45         43.97         6.62 o                         
   2  19   9         19.30         14.31         3.10 o                         
   3  19   9         17.37         13.46         2.76 o                         
   4  19   9        141.11         86.37         9.76 o                         
  -6  20   9         35.58         31.09         3.90 o                         
  -5  20   9         47.84         51.22         4.65 o                         
  -4  20   9        629.30        687.25        34.51 o                         
  -3  20   9         50.90         66.05         6.60 o                         
  -2  20   9         75.27         80.11         5.05 o                         
  -1  20   9          9.26          8.77         2.81 o                         
   0  20   9        161.96        141.98         7.92 o                         
   1  20   9         12.69         15.79         3.83 o                         
   2  20   9         69.06         71.87         7.14 o                         
   3  20   9         36.37         27.01         8.75 o                         
  -5  21   9         45.12         42.42         5.14 o                         
  -4  21   9         41.50         40.49         3.99 o                         
  -3  21   9          2.04          2.43         3.17 o                         
  -2  21   9         33.05         32.37         3.91 o                         
  -1  21   9         63.15         52.32         3.60 o                         
   0  21   9        197.46        173.69        10.24 o                         
   1  21   9         63.72         62.74         5.07 o                         
   2  21   9         75.48         67.93         4.19 o                         
  -4  22   9         13.71          7.83         2.57 o                         
  -3  22   9         61.98         57.82         4.35 o                         
  -2  22   9         75.69         56.52         5.07 o                         
  -1  22   9          1.19          3.49         3.47 o                         
   0  22   9          1.55          1.74         2.86 o                         
   1  22   9         80.05         74.06        10.57 o                         
 -10   0  10          8.41         12.50         3.89 o                         
  -8   0  10        394.73        434.92        20.44 o                         
  -6   0  10        145.85        124.00         9.81 o                         
  -4   0  10       2359.32       2250.97        90.08 o                         
  -2   0  10         35.79         36.51         9.55 o                         
   0   0  10         30.39         43.25         5.19 o                         
   2   0  10        116.29        101.60        11.37 o                         
   4   0  10         46.60         44.91         7.52 o                         
   6   0  10          2.16         -2.04         4.26 o                         
 -10   1  10         85.43         82.00         8.30 o                         
  -9   1  10          2.30          8.50         2.53 o                         
  -8   1  10        361.07        353.99        14.08 o                         
  -7   1  10          2.07         -3.40         3.40 o                         
  -6   1  10        664.65        614.34        23.29 o                         
  -5   1  10        177.24        163.16         8.59 o                         
  -4   1  10        508.60        452.73        17.91 o                         
  -3   1  10         70.65         62.58         5.01 o                         
  -2   1  10        440.32        369.96        15.14 o                         
  -1   1  10        692.05        664.65        24.08 o                         
   0   1  10       1515.24       1629.66        64.73 o                         
   1   1  10          0.25         -1.73         3.51 o                         
   2   1  10         46.51         40.08         5.43 o                         
   3   1  10          9.49         18.84         4.49 o                         
   4   1  10         16.85         20.41         4.55 o                         
   5   1  10        336.34        387.34        20.73 o                         
   6   1  10         59.38         51.76         5.09 o                         
   7   1  10          0.69          3.36         3.80 o                         
 -10   2  10         26.19         18.29         4.53 o                         
  -9   2  10        119.59        133.25         8.14 o                         
  -8   2  10          2.73         -0.74         2.86 o                         
  -7   2  10         64.19         54.08         4.58 o                         
  -6   2  10          5.85          4.00         3.67 o                         
  -5   2  10         74.65         62.72         5.73 o                         
  -4   2  10         97.50        118.43         6.74 o                         
  -3   2  10       4611.90       4432.06       128.00 o                         
  -2   2  10        342.84        306.00        22.12 o                         
  -1   2  10         70.63         58.72         4.69 o                         
   0   2  10         48.15         51.85         5.17 o                         
   1   2  10         20.57         12.72         3.85 o                         
   2   2  10         39.56         49.37         6.11 o                         
   3   2  10         20.02         26.95         5.05 o                         
   4   2  10          0.43         -1.23         4.16 o                         
   5   2  10        286.04        316.80        17.38 o                         
   6   2  10         41.35         35.92         4.29 o                         
   7   2  10         31.07         29.38         4.44 o                         
 -10   3  10         15.91         13.11         2.43 o                         
  -9   3  10          0.03         -0.49         2.25 o                         
  -8   3  10        101.36        121.54         5.31 o                         
  -7   3  10        360.84        367.76        12.67 o                         
  -6   3  10         23.42         22.12         3.70 o                         
  -5   3  10        121.04        120.41         6.18 o                         
  -4   3  10        190.42        159.68         7.90 o                         
  -3   3  10       1595.80       1578.33        43.47 o                         
  -2   3  10         61.56         62.24         4.87 o                         
  -1   3  10       1054.12       1053.06        34.49 o                         
   0   3  10       2296.95       2236.01        80.20 o                         
   1   3  10        101.94         83.69         5.28 o                         
   2   3  10        318.60        323.63        21.63 o                         
   3   3  10         17.82         22.04         5.80 o                         
   4   3  10         75.00         87.25         6.46 o                         
   5   3  10          1.51          4.47         3.25 o                         
   6   3  10        580.51        599.19        26.14 o                         
   7   3  10         75.56         86.25         6.51 o                         
 -10   4  10         55.79         47.31         3.48 o                         
  -9   4  10          0.02         -0.85         2.10 o                         
  -8   4  10         13.78         12.29         2.77 o                         
  -7   4  10        233.60        260.28         9.58 o                         
  -6   4  10          0.73         -1.69         3.46 o                         
  -5   4  10        694.09        704.70        23.43 o                         
  -4   4  10        122.50        137.84         7.25 o                         
  -3   4  10         97.26        101.59         5.90 o                         
  -2   4  10         31.42         27.02         5.38 o                         
  -1   4  10        182.03        155.06         6.79 o                         
   0   4  10          7.28          4.56         2.92 o                         
   1   4  10        257.62        237.42        10.29 o                         
   2   4  10         11.18         11.37         4.35 o                         
   3   4  10         75.26         85.48         6.87 o                         
   4   4  10          3.19          4.13         4.83 o                         
   5   4  10        112.42        123.61         8.51 o                         
   6   4  10          2.23         -0.55         2.94 o                         
   7   4  10         54.33         51.68         4.50 o                         
 -10   5  10         58.14         84.00         4.80 o                         
  -9   5  10          3.09          5.89         3.27 o                         
  -8   5  10        373.75        404.64        14.35 o                         
  -7   5  10        782.05        799.37        27.00 o                         
  -6   5  10          9.11          6.56         3.31 o                         
  -5   5  10         10.66          9.23         3.55 o                         
  -4   5  10         31.16         22.03         4.06 o                         
  -3   5  10        406.28        385.28        13.91 o                         
  -2   5  10        138.92        137.36         6.01 o                         
  -1   5  10        975.43       1019.78        31.34 o                         
   0   5  10        598.70        625.57        24.67 o                         
   1   5  10          7.08         12.31         4.22 o                         
   2   5  10        266.85        284.45        10.96 o                         
   3   5  10         57.03         63.01         5.17 o                         
   4   5  10        220.18        213.85        10.13 o                         
   5   5  10         11.06          8.24         2.92 o                         
   6   5  10         13.61         15.95         2.24 o                         
   7   5  10         44.26         39.92         3.49 o                         
 -10   6  10         42.82         48.79         3.21 o                         
  -9   6  10         43.06         47.50         3.57 o                         
  -8   6  10        234.43        248.84         9.29 o                         
  -7   6  10          0.57         -0.18         2.66 o                         
  -6   6  10         61.35         66.61         5.19 o                         
  -5   6  10         33.15         54.28         5.33 o                         
  -4   6  10        558.98        512.52        19.68 o                         
  -3   6  10        176.81        201.23         8.97 o                         
  -2   6  10        370.14        383.06        12.57 o                         
  -1   6  10         54.80         57.76         5.35 o                         
   0   6  10         15.69         22.20         3.30 o                         
   1   6  10         23.21         28.67         3.41 o                         
   2   6  10          3.04          7.41         2.81 o                         
   3   6  10         43.13         42.61         3.86 o                         
   4   6  10        309.95        341.47        14.66 o                         
   5   6  10        135.46        123.26         5.89 o                         
   6   6  10         24.71         23.69         2.49 o                         
 -10   7  10          6.94          6.24         6.77 o                         
  -9   7  10        115.26        104.58         6.75 o                         
  -8   7  10         18.33          6.22         2.33 o                         
  -7   7  10        291.80        308.33        11.98 o                         
  -6   7  10        326.66        374.68        22.22 o                         
  -5   7  10       1247.80       1217.17        54.82 o                         
  -4   7  10         99.04        112.86         8.55 o                         
  -3   7  10        198.30        242.33         9.46 o                         
  -2   7  10        197.60        176.24         7.18 o                         
  -1   7  10        786.57        734.24        22.31 o                         
   0   7  10          2.68          0.10         2.69 o                         
   1   7  10        469.43        484.91        21.76 o                         
   2   7  10          8.03          8.77         3.04 o                         
   3   7  10          0.78          1.79         2.83 o                         
   4   7  10          1.48          4.49         2.51 o                         
   5   7  10        155.63        139.64         6.07 o                         
   6   7  10         25.75         22.63         2.18 o                         
 -10   8  10          6.39          6.68         2.84 o                         
  -9   8  10         43.52         41.60         3.55 o                         
  -8   8  10        135.86        150.80         6.13 o                         
  -7   8  10        192.34        211.92         8.33 o                         
  -6   8  10        253.65        234.50         9.89 o                         
  -5   8  10        141.37        141.19        10.12 o                         
  -4   8  10         52.84         60.92         4.35 o                         
  -3   8  10         77.63         80.82         4.71 o                         
  -2   8  10       1869.14       1858.40        47.52 o                         
  -1   8  10          1.35          1.43         3.03 o                         
   0   8  10        279.53        256.32         9.09 o                         
   1   8  10         40.37         46.86         3.58 o                         
   2   8  10        379.86        380.60        14.78 o                         
   3   8  10         12.48         12.78         2.78 o                         
   4   8  10        256.49        284.51        11.11 o                         
   5   8  10         28.89         23.48         2.73 o                         
   6   8  10        128.01        108.67         7.87 o                         
  -9   9  10         16.87         19.63         3.27 o                         
  -8   9  10         51.03         63.10         6.19 o                         
  -7   9  10         14.16         20.01         2.79 o                         
  -6   9  10         35.81         40.72         3.69 o                         
  -5   9  10        208.57        187.05        13.52 o                         
  -4   9  10        120.31        100.32         5.40 o                         
  -3   9  10        106.64        102.21         5.01 o                         
  -2   9  10       2707.46       2687.31        74.48 o                         
  -1   9  10        758.27        726.90        23.05 o                         
   0   9  10          0.25         -0.99         2.51 o                         
   1   9  10        559.20        590.45        19.85 o                         
   2   9  10         28.72         15.69         2.82 o                         
   3   9  10          8.86          2.63         2.72 o                         
   4   9  10         37.48         41.96         5.01 o                         
   5   9  10         94.19         84.52         6.80 o                         
   6   9  10         12.74         11.96         2.90 o                         
  -9  10  10         14.03          8.54         2.46 o                         
  -8  10  10         86.01         84.43         6.72 o                         
  -7  10  10         87.66         90.59         5.61 o                         
  -6  10  10         63.45         56.53         3.43 o                         
  -5  10  10         22.15         22.26         2.55 o                         
  -4  10  10         18.64         19.24         2.75 o                         
  -3  10  10         52.35         41.85         3.25 o                         
  -2  10  10         66.98         57.39         3.98 o                         
  -1  10  10         45.57         41.13         3.54 o                         
   0  10  10         61.12         41.78         4.17 o                         
   1  10  10         17.51         23.96         3.07 o                         
   2  10  10          0.02          0.25         2.55 o                         
   3  10  10         77.11         89.17         5.42 o                         
   4  10  10        179.85        177.69         9.21 o                         
   5  10  10        105.05        101.68        12.92 o                         
   6  10  10         54.70         51.47         4.56 o                         
  -9  11  10         76.42         60.36         2.97 o                         
  -8  11  10        229.69        252.20        10.87 o                         
  -7  11  10        343.99        378.12        17.87 o                         
  -6  11  10        369.42        375.89        18.32 o                         
  -5  11  10          5.24          2.95         2.67 o                         
  -4  11  10         55.67         55.89         4.48 o                         
  -3  11  10         26.61         27.90         3.25 o                         
  -2  11  10         41.68         37.80         3.32 o                         
  -1  11  10         53.56         60.74         4.28 o                         
   0  11  10         41.57         35.60         3.64 o                         
   1  11  10          2.36         -1.49         2.80 o                         
   2  11  10        182.57        185.36        10.25 o                         
   3  11  10          8.57         11.47         3.96 o                         
   4  11  10         59.38         63.53         6.35 o                         
   5  11  10         12.33         19.12         5.69 o                         
  -8  12  10          0.74          1.73         2.51 o                         
  -7  12  10         17.11         12.75         3.69 o                         
  -6  12  10          1.43         -0.66         3.55 o                         
  -5  12  10         14.12         14.63         4.04 o                         
  -4  12  10          0.14          0.12         5.03 o                         
  -3  12  10         12.29          8.09         2.99 o                         
  -2  12  10        686.54        711.39        27.81 o                         
  -1  12  10          0.85         -0.61         3.89 o                         
   0  12  10          1.98         -1.03         3.74 o                         
   1  12  10         58.70         39.33         4.99 o                         
   2  12  10         53.52         57.72         5.44 o                         
   3  12  10         53.64         52.64         4.93 o                         
   4  12  10         78.44         87.76         8.88 o                         
   5  12  10         67.79         72.48         6.78 o                         
  -8  13  10         39.57         33.29         3.80 o                         
  -7  13  10         75.94         78.66         4.82 o                         
  -6  13  10        172.68        171.30         8.74 o                         
  -5  13  10          3.37          2.02         3.27 o                         
  -4  13  10        153.45        151.11        10.62 o                         
  -3  13  10         34.26         24.26         5.80 o                         
  -2  13  10        130.27        126.80         7.99 o                         
  -1  13  10        281.51        301.96        21.46 o                         
   0  13  10        524.31        609.05        47.49 o                         
   1  13  10         13.58         18.44         5.33 o                         
   2  13  10        610.05        609.27        28.16 o                         
   3  13  10         41.74         63.60         5.19 o                         
   4  13  10          0.66          0.85         2.74 o                         
   5  13  10          4.84          4.09         2.95 o                         
  -8  14  10        222.65        197.90        13.34 o                         
  -7  14  10         33.81         32.36         3.21 o                         
  -6  14  10        154.16        184.96         8.62 o                         
  -5  14  10          0.11          2.51         3.00 o                         
  -4  14  10         62.36         77.82         4.95 o                         
  -3  14  10          5.54          5.28         4.99 o                         
  -2  14  10        201.18        191.32         9.22 o                         
  -1  14  10          8.06         12.45         3.22 o                         
   0  14  10          4.74          5.88         3.31 o                         
   1  14  10          0.23          5.52         4.59 o                         
   2  14  10         46.24         60.87         4.73 o                         
   3  14  10         27.83         28.56         3.87 o                         
   4  14  10         87.65         81.97         5.30 o                         
   5  14  10         49.75         36.23         3.89 o                         
  -8  15  10        118.98        102.60         9.67 o                         
  -7  15  10        108.63         99.50         6.23 o                         
  -6  15  10        141.17        134.79         6.59 o                         
  -5  15  10         32.24         35.12         3.58 o                         
  -4  15  10         73.76         76.42         4.72 o                         
  -3  15  10         38.04         40.86         3.84 o                         
  -2  15  10         47.49         49.95         4.61 o                         
  -1  15  10         34.01         33.91         2.96 o                         
   0  15  10        251.52        286.34        13.20 o                         
   1  15  10          4.54          7.73         3.04 o                         
   2  15  10        184.36        193.94         9.28 o                         
   3  15  10          3.56          3.10         2.33 o                         
   4  15  10         51.40         30.07         3.90 o                         
  -7  16  10         33.55         36.50         3.39 o                         
  -6  16  10         61.26         63.27         3.89 o                         
  -5  16  10        187.22        207.89         9.21 o                         
  -4  16  10        190.67        212.63         9.61 o                         
  -3  16  10         14.71         16.69         3.02 o                         
  -2  16  10          3.05          2.72         3.24 o                         
  -1  16  10        287.25        293.07        12.75 o                         
   0  16  10          0.32          4.46         3.08 o                         
   1  16  10          0.50          4.80         2.81 o                         
   2  16  10          7.04          6.65         2.58 o                         
   3  16  10        113.73        103.11         6.73 o                         
   4  16  10         78.74         63.24         8.33 o                         
  -7  17  10        144.21         95.00         9.96 o                         
  -6  17  10         59.59         61.65         4.64 o                         
  -5  17  10         17.07         19.10         2.61 o                         
  -4  17  10        163.15        190.66         9.20 o                         
  -3  17  10         23.12         18.08         2.92 o                         
  -2  17  10         14.10         14.74         2.94 o                         
  -1  17  10        169.21        157.72         7.64 o                         
   0  17  10         37.45         46.43         5.93 o                         
   1  17  10         56.00         64.15         5.78 o                         
   2  17  10        118.30        123.59         5.83 o                         
   3  17  10        249.72        217.25         8.57 o                         
  -6  18  10         39.21         35.94         4.07 o                         
  -5  18  10         76.69         55.00         4.00 o                         
  -4  18  10         54.11         58.97         3.79 o                         
  -3  18  10         86.06         83.90         4.43 o                         
  -2  18  10         93.82         78.52         4.18 o                         
  -1  18  10        456.03        463.25        18.99 o                         
   0  18  10          1.15         -1.51         5.33 o                         
   1  18  10         17.25         22.11         4.40 o                         
   2  18  10          1.12         -1.31         1.83 o                         
   3  18  10         24.18         15.65         3.18 o                         
  -5  19  10         97.36         84.63         7.96 o                         
  -4  19  10         49.42         46.64         2.95 o                         
  -3  19  10        211.87        213.48         9.48 o                         
  -2  19  10         46.59         52.85         5.42 o                         
  -1  19  10         54.26         55.95         5.51 o                         
   0  19  10         14.51         15.77         3.54 o                         
   1  19  10        206.89        181.22        24.02 o                         
   2  19  10         49.86         40.93         4.29 o                         
  -4  20  10        153.69        140.31        18.38 o                         
  -3  20  10          4.15          7.05         1.90 o                         
  -2  20  10          4.67          4.14         2.18 o                         
  -1  20  10          7.94          8.49         4.12 o                         
   0  20  10         31.61         23.62         3.42 o                         
   1  20  10          9.74          3.93         2.14 o                         
  -2  21  10          0.65         -3.25         3.62 o                         
  -1  21  10          2.83          1.18         3.70 o                         
  -9   0  11         33.61         51.78         4.92 o                         
  -7   0  11        113.65        111.50         7.25 o                         
  -5   0  11        158.41        147.63        10.06 o                         
  -3   0  11         42.83         50.03         6.54 o                         
  -1   0  11         67.54         77.41         9.30 o                         
   1   0  11        575.73        593.65       107.69 o                         
   3   0  11        224.84        256.20        18.01 o                         
   5   0  11        678.78        713.24        62.52 o                         
 -10   1  11          0.04          0.69         2.74 o                         
  -9   1  11        110.61        112.60        10.06 o                         
  -8   1  11         47.41         49.64         4.28 o                         
  -7   1  11         96.38        117.01         6.21 o                         
  -6   1  11          2.84          5.81         3.94 o                         
  -5   1  11        202.18        254.97        15.46 o                         
  -4   1  11        402.57        393.71        25.61 o                         
  -3   1  11          3.22          2.38         4.71 o                         
  -2   1  11         45.83         43.23         4.27 o                         
  -1   1  11          9.22         12.75         3.89 o                         
   0   1  11         11.82          7.15         4.20 o                         
   1   1  11        627.69        656.49        45.86 o                         
   2   1  11        168.35        208.15        12.64 o                         
   3   1  11        330.77        384.17        21.57 o                         
   4   1  11          8.44          1.44         3.79 o                         
   5   1  11        247.51        227.34        12.67 o                         
   6   1  11        294.20        236.76        20.65 o                         
 -10   2  11          9.03         10.54         2.22 o                         
  -9   2  11        324.20        371.83        22.33 o                         
  -8   2  11         35.32         38.26         4.85 o                         
  -7   2  11         70.56         65.48         7.37 o                         
  -6   2  11         16.10          8.06         4.50 o                         
  -5   2  11          1.48          8.87         4.64 o                         
  -4   2  11        538.91        537.53        20.37 o                         
  -3   2  11        190.35        204.39        10.34 o                         
  -2   2  11          9.55         11.61         3.18 o                         
  -1   2  11         36.29         42.26         4.31 o                         
   0   2  11          6.89         11.62         3.83 o                         
   1   2  11        290.01        327.49        20.73 o                         
   2   2  11         76.45         89.21         7.33 o                         
   3   2  11         94.35        104.31         7.56 o                         
   4   2  11        137.85        183.45        10.95 o                         
   5   2  11          2.76          5.41         2.10 o                         
   6   2  11          2.93          0.73         1.94 o                         
  -9   3  11         10.15         15.03         2.79 o                         
  -8   3  11          1.29         -0.51         2.36 o                         
  -7   3  11        291.37        269.68        10.33 o                         
  -6   3  11         83.71         97.57         6.65 o                         
  -5   3  11         57.19         48.87         5.23 o                         
  -4   3  11       1420.63       1394.19        45.67 o                         
  -3   3  11        666.06        655.07        23.69 o                         
  -2   3  11         59.78         45.51         3.90 o                         
  -1   3  11         26.89         23.85         3.44 o                         
   0   3  11        111.89         99.70         6.48 o                         
   1   3  11        459.12        487.93        38.06 o                         
   2   3  11        315.67        383.92        20.57 o                         
   3   3  11         21.92         25.26         4.28 o                         
   4   3  11        279.79        280.93        13.35 o                         
   5   3  11         15.00         24.17         2.92 o                         
   6   3  11        157.68        145.30         8.82 o                         
  -9   4  11         28.26         36.11         5.10 o                         
  -8   4  11          5.55          3.06         2.33 o                         
  -7   4  11        129.21        120.72         8.47 o                         
  -6   4  11         24.59         26.47         4.26 o                         
  -5   4  11          2.14          1.14         3.89 o                         
  -4   4  11         40.50         34.14         4.06 o                         
  -3   4  11        220.47        217.55         8.71 o                         
  -2   4  11         13.09         13.79         2.79 o                         
  -1   4  11         91.41         81.35         4.74 o                         
   0   4  11        117.35        103.12         6.57 o                         
   1   4  11        237.50        192.83        17.06 o                         
   2   4  11         24.38         35.10         6.65 o                         
   3   4  11          0.08          0.10         5.74 o                         
   4   4  11          5.18          8.53         3.09 o                         
   5   4  11        617.24        657.86        27.97 o                         
   6   4  11          9.46          2.14         3.16 o                         
  -9   5  11          6.11          7.57         2.18 o                         
  -8   5  11        200.49        233.75         9.38 o                         
  -7   5  11         39.95         40.21         3.65 o                         
  -6   5  11        168.09        200.37        10.15 o
[truncated: 45,523 more chars]
